# Supplementary material for: Variation detection based on next-generation sequencing of type Chinese 1 strains of Toxoplasma gondii with different virulence from China
Source: BMC Genomics. 2015 Oct 30;16:888. doi: 10.1186/s12864-015-2106-z (PMC4628340; doi:10.1186/s12864-015-2106-z)
Supplement: Additional file 3: Table S3. — Unique variations of Wh3 and Wh6. (XLSX 4419 kb) [file 12864_2015_2106_MOESM3_ESM.xlsx]

## Sheet: SNP
chrom	Position	#annoPos	gene	REF	Wh3	type	qulity	depth	mapping qulity	Wh6	type	qulity	depth	mapping qulity	3=6
AAQM03000006	1995	exonic	TGGT1_200230	G	C,A	hom	193	83	39	C	hom	205	95	38	0
AAQM03000017	2287	downstream	TGGT1_408340	C	T	het	225	149	60	-	-	-	-	-	0
AAQM03000031	627	exonic	TGGT1_308090	A	G	hom	133	26	27	-	-	-	-	-	0
AAQM03000031	854	exonic	TGGT1_308090	C	G	hom	222	82	25	-	-	-	-	-	0
AAQM03000031	857	exonic	TGGT1_308090	G	A	hom	222	85	25	-	-	-	-	-	0
AAQM03000031	1958	upstream	TGGT1_308090	C	-	-	-	-	-	T	hom	222	141	60	0
AAQM03000042	2569	exonic	TGGT1_408560	G	-	-	-	-	-	T	hom	222	162	38	0
AAQM03000048	1306	exonic	TGGT1_245770B	G	C	hom	190	43	28	C,A	hom	179	33	33	0
AAQM03000059	597	exonic	TGGT1_251170	G	A,T	hom	126	25	23	-	-	-	-	-	0
AAQM03000059	623	exonic	TGGT1_251170	G	T	hom	138	38	22	-	-	-	-	-	0
AAQM03000059	1000	exonic	TGGT1_251170	T	G	het	6.2	14	24	-	-	-	-	-	0
AAQM03000059	1204	intronic	TGGT1_251170	A	-	-	-	-	-	G	hom	93	30	20	0
AAQM03000059	2231	intronic	TGGT1_251170	A	-	-	-	-	-	G,T	hom	221	62	21	0
AAQM03000059	2517	exonic	TGGT1_251170	G	-	-	-	-	-	T	het	225	82	53	0
AAQM03000059	3369	upstream;downstream	TGGT1_251170;TGGT1_408710	C	T	hom	222	59	29	-	-	-	-	-	0
AAQM03000059	3799	upstream;downstream	TGGT1_251170;TGGT1_408710	G	-	-	-	-	-	T	het	207	43	28	0
AAQM03000059	4016	upstream;downstream	TGGT1_251170;TGGT1_408710	T	-	-	-	-	-	G	het	78	62	32	0
AAQM03000059	4136	exonic	TGGT1_408710	G	C	hom	162	42	36	C,T	hom	90	36	37	0
AAQM03000059	4564	intronic	TGGT1_408710	A	G	hom	44.1	7	25	-	-	-	-	-	0
AAQM03000059	4575	intronic	TGGT1_408710	A	T	hom	35.1	6	21	-	-	-	-	-	0
AAQM03000059	4905	exonic	TGGT1_408710	T	C	het	59.1	30	21	-	-	-	-	-	0
AAQM03000059	4908	exonic	TGGT1_408710	C	T	het	58.1	31	21	-	-	-	-	-	0
AAQM03000059	5023	exonic	TGGT1_408710	G	A,C	hom	173	29	35	A	hom	165	31	36	0
AAQM03000059	5606	intronic	TGGT1_408710	T	-	-	-	-	-	C	het	13.2	89	59	0
AAQM03000059	5730	intronic	TGGT1_408710	A	-	-	-	-	-	T	het	157	96	51	0
AAQM03000059	6254	intronic	TGGT1_408710	G	T,A	hom	62	135	32	T	hom	222	146	32	0
AAQM03000059	7877	upstream	TGGT1_408710	G	C	hom	157	66	28	C,A	hom	149	51	27	0
AAQM03000066	1603	downstream	TGGT1_360830	G	-	-	-	-	-	A	het	75	165	30	0
AAQM03000066	1731	downstream	TGGT1_360830	G	-	-	-	-	-	A	het	202	181	27	0
AAQM03000066	3740	upstream	TGGT1_408820	C	-	-	-	-	-	G	het	198	93	28	0
AAQM03000070	448	intergenic	NONE(dist=NONE),TGGT1_408840(dist=9834)	T	C	hom	92.1	7	31	-	-	-	-	-	0
AAQM03000070	462	intergenic	NONE(dist=NONE),TGGT1_408840(dist=9820)	G	A	hom	58.1	6	34	-	-	-	-	-	0
AAQM03000070	524	intergenic	NONE(dist=NONE),TGGT1_408840(dist=9758)	A	-	-	-	-	-	G	hom	62.5	5	36	0
AAQM03000073	3976	upstream	TGGT1_256650	C	A	het	61	43	22	-	-	-	-	-	0
AAQM03000073	4179	upstream	TGGT1_256650	A	G	het	29	54	20	-	-	-	-	-	0
AAQM03000073	7780	intergenic	TGGT1_256650(dist=4546),NONE(dist=NONE)	A	-	-	-	-	-	C	hom	210	107	20	0
AAQM03000073	7842	intergenic	TGGT1_256650(dist=4608),NONE(dist=NONE)	A	-	-	-	-	-	G	hom	206	113	21	0
AAQM03000074	518	intergenic	NONE(dist=NONE),TGGT1_329800(dist=1188)	A	C,T	hom	138	66	23	-	-	-	-	-	0
AAQM03000074	627	intergenic	NONE(dist=NONE),TGGT1_329800(dist=1079)	A	G	hom	127	80	20	-	-	-	-	-	0
AAQM03000074	2022	exonic	TGGT1_329800	T	-	-	-	-	-	A	het	225	172	60	0
AAQM03000074	5158	intronic	TGGT1_329800	A	G	het	127	102	44	-	-	-	-	-	0
AAQM03000074	5766	exonic	TGGT1_329800	C	T	het	225	163	60	-	-	-	-	-	0
AAQM03000074	6391	upstream	TGGT1_329800	C	G	hom	148	42	21	-	-	-	-	-	0
AAQM03000074	6393	upstream	TGGT1_329800	T	G	hom	150	42	21	-	-	-	-	-	0
AAQM03000077	1232	intronic	TGGT1_408910	C	G	het	74	14	28	-	-	-	-	-	0
AAQM03000077	1239	intronic	TGGT1_408910	G	A	het	20.1	15	22	-	-	-	-	-	0
AAQM03000077	1870	intronic	TGGT1_408910	A	-	-	-	-	-	G	hom	132	22	24	0
AAQM03000077	1928	intronic	TGGT1_408910	A	-	-	-	-	-	G	hom	140	39	24	0
AAQM03000077	2004	intronic	TGGT1_408910	A	-	-	-	-	-	G	hom	141	42	20	0
AAQM03000077	2332	exonic	TGGT1_408910	G	A	het	61	73	20	-	-	-	-	-	0
AAQM03000080	29	exonic	TGGT1_257910A	C	A,G	hom	131	11	52	A	hom	137	10	56	0
AAQM03000080	127	exonic	TGGT1_257910A	C	G,A	hom	157	26	60	G	hom	208	25	60	0
AAQM03000080	2810	intergenic	TGGT1_257910A(dist=2020),NONE(dist=NONE)	A	-	-	-	-	-	G	hom	66	27	20	0
AAQM03000080	2815	intergenic	TGGT1_257910A(dist=2025),NONE(dist=NONE)	G	-	-	-	-	-	A	hom	80	29	21	0
AAQM03000080	2843	intergenic	TGGT1_257910A(dist=2053),NONE(dist=NONE)	G	-	-	-	-	-	T	hom	85	40	22	0
AAQM03000088	4689	upstream	TGGT1_329710	T	C	hom	160	85	20	-	-	-	-	-	0
AAQM03000111	155	exonic	TGGT1_409080	A	G,T	hom	157	38	32	G	hom	150	31	29	0
AAQM03000111	365	exonic	TGGT1_409080	A	G,T	hom	220	51	30	G	hom	191	43	28	0
AAQM03000111	431	exonic	TGGT1_409080	G	-	-	-	-	-	C	het	4.13	63	29	0
AAQM03000111	569	exonic	TGGT1_409080	T	A	hom	74.5	21	20	-	-	-	-	-	0
AAQM03000111	575	exonic	TGGT1_409080	A	G	hom	112	19	20	-	-	-	-	-	0
AAQM03000111	635	exonic	TGGT1_409080	C	T	hom	21	12	20	-	-	-	-	-	0
AAQM03000111	998	exonic	TGGT1_409080	C	-	-	-	-	-	T	het	194	27	39	0
AAQM03000111	1006	exonic	TGGT1_409080	G	-	-	-	-	-	T	het	225	28	41	0
AAQM03000111	1176	exonic	TGGT1_409080	G	-	-	-	-	-	C	hom	174	33	30	0
AAQM03000124	553	exonic	TGGT1_409250	C	G	het	34	63	20	-	-	-	-	-	0
AAQM03000124	810	exonic	TGGT1_409250	A	G	hom	81	25	21	-	-	-	-	-	0
AAQM03000124	812	exonic	TGGT1_409250	A	C	het	52	26	21	-	-	-	-	-	0
AAQM03000124	934	exonic	TGGT1_409250	A	C	het	14.2	45	21	-	-	-	-	-	0
AAQM03000124	961	exonic	TGGT1_409250	A	C	hom	154	36	21	-	-	-	-	-	0
AAQM03000124	980	exonic	TGGT1_409250	A	C	hom	140	27	22	-	-	-	-	-	0
AAQM03000124	1072	exonic	TGGT1_409250	G	C	het	35	10	25	-	-	-	-	-	0
AAQM03000124	1086	exonic	TGGT1_409250	T	-	-	-	-	-	G	het	41	39	20	0
AAQM03000124	1121	exonic	TGGT1_409250	G	-	-	-	-	-	C	het	34	36	21	0
AAQM03000124	1129	exonic	TGGT1_409250	C	-	-	-	-	-	A	het	33	35	21	0
AAQM03000124	1132	exonic	TGGT1_409250	C	-	-	-	-	-	G	het	28	34	21	0
AAQM03000132	126	exonic	TGGT1_409330	C	T	hom	8.46	6	20	-	-	-	-	-	0
AAQM03000132	847	exonic	TGGT1_409330	A	-	-	-	-	-	G	het	225	88	53	0
AAQM03000132	1203	exonic	TGGT1_409330	T	C	het	225	192	60	-	-	-	-	-	0
AAQM03000132	4963	exonic	TGGT1_409330	C	A	het	39	124	24	-	-	-	-	-	0
AAQM03000137	1333	intergenic	NONE(dist=NONE),TGGT1_280070B(dist=5935)	A	-	-	-	-	-	G	hom	26.3	5	31	0
AAQM03000137	1389	intergenic	NONE(dist=NONE),TGGT1_280070B(dist=5879)	C	-	-	-	-	-	T	hom	222	30	36	0
AAQM03000137	7804	exonic	TGGT1_280070B	C	T	het	44	35	35	-	-	-	-	-	0
AAQM03000137	7831	exonic	TGGT1_280070B	T	C	het	34	29	28	-	-	-	-	-	0
AAQM03000138	838	exonic	TGGT1_280070A	G	A	het	50	573	29	-	-	-	-	-	0
AAQM03000139	32	downstream	TGGT1_409360	T	-	-	-	-	-	C	het	52	43	35	0
AAQM03000139	33	downstream	TGGT1_409360	T	-	-	-	-	-	C	het	49	45	35	0
AAQM03000139	242	downstream	TGGT1_409360	G	-	-	-	-	-	C	het	6.98	131	39	0
AAQM03000139	244	downstream	TGGT1_409360	T	C	het	225	116	38	-	-	-	-	-	0
AAQM03000139	258	downstream	TGGT1_409360	G	T	het	89	150	37	-	-	-	-	-	0
AAQM03000139	266	downstream	TGGT1_409360	G	A	het	104	156	36	-	-	-	-	-	0
AAQM03000139	1768	upstream	TGGT1_409360	A	T	het	29	47	43	-	-	-	-	-	0
AAQM03000141	921	intergenic	NONE(dist=NONE),TGGT1_409380(dist=3678)	C	T	het	225	59	32	-	-	-	-	-	0
AAQM03000141	926	intergenic	NONE(dist=NONE),TGGT1_409380(dist=3673)	C	T	het	225	57	31	-	-	-	-	-	0
AAQM03000141	954	intergenic	NONE(dist=NONE),TGGT1_409380(dist=3645)	G	A	het	225	61	29	-	-	-	-	-	0
AAQM03000141	1047	intergenic	NONE(dist=NONE),TGGT1_409380(dist=3552)	C	T	het	55.2	25	20	-	-	-	-	-	0
AAQM03000141	1082	intergenic	NONE(dist=NONE),TGGT1_409380(dist=3517)	C	G	het	76	28	25	-	-	-	-	-	0
AAQM03000141	1375	intergenic	NONE(dist=NONE),TGGT1_409380(dist=3224)	G	T	hom	71.8	14	22	-	-	-	-	-	0
AAQM03000170	7183	exonic	TGGT1_409600	T	-	-	-	-	-	C	het	225	173	60	0
AAQM03000172	1327	exonic	TGGT1_241710	T	-	-	-	-	-	A	hom	222	128	48	0
AAQM03000172	1350	exonic	TGGT1_241710	T	-	-	-	-	-	G	hom	222	121	44	0
AAQM03000172	5757	intergenic	TGGT1_241710(dist=3377),NONE(dist=NONE)	A	G	het	7.8	192	45	-	-	-	-	-	0
AAQM03000173	1832	intronic	TGGT1_409620	A	-	-	-	-	-	T	hom	222	72	53	0
AAQM03000173	2503	upstream	TGGT1_409620	T	A	het	225	61	32	-	-	-	-	-	0
AAQM03000173	2955	upstream	TGGT1_409620	C	T	hom	147	39	21	-	-	-	-	-	0
AAQM03000173	3093	upstream	TGGT1_409620	T	A	het	112	60	21	-	-	-	-	-	0
AAQM03000173	3094	upstream	TGGT1_409620	T	C	het	109	59	21	-	-	-	-	-	0
AAQM03000173	3164	upstream	TGGT1_409620	A	T	het	51	65	20	-	-	-	-	-	0
AAQM03000178	5461	exonic	TGGT1_240340A	A	-	-	-	-	-	G	hom	169	53	29	0
AAQM03000180	30	exonic	TGGT1_240330B	C	-	-	-	-	-	T	het	33	21	27	0
AAQM03000180	7197	exonic	TGGT1_240325	G	A	hom	9.49	4	20	-	-	-	-	-	0
AAQM03000180	7199	exonic	TGGT1_240325	C	A	hom	9.49	4	20	-	-	-	-	-	0
AAQM03000180	7360	exonic	TGGT1_240325	G	C	hom	32.1	6	25	-	-	-	-	-	0
AAQM03000180	7905	exonic	TGGT1_240325	G	-	-	-	-	-	A	het	190	47	30	0
AAQM03000180	13928	exonic	TGGT1_240310A	A	-	-	-	-	-	G	het	53	72	33	0
AAQM03000185	141	intergenic	NONE(dist=NONE),TGGT1_409700(dist=1314)	A	T	hom	90	39	20	-	-	-	-	-	0
AAQM03000185	142	intergenic	NONE(dist=NONE),TGGT1_409700(dist=1313)	G	A	hom	85	39	20	-	-	-	-	-	0
AAQM03000185	245	intergenic	NONE(dist=NONE),TGGT1_409700(dist=1210)	G	A,C	hom	148	72	20	-	-	-	-	-	0
AAQM03000185	246	intergenic	NONE(dist=NONE),TGGT1_409700(dist=1209)	G	C	hom	146	71	20	-	-	-	-	-	0
AAQM03000185	334	intergenic	NONE(dist=NONE),TGGT1_409700(dist=1121)	G	C,T	hom	132	148	20	-	-	-	-	-	0
AAQM03000185	1523	exonic	TGGT1_409700	C	T	hom	70	14	22	-	-	-	-	-	0
AAQM03000185	1577	exonic	TGGT1_409700	G	C,T	hom	185	40	30	C	hom	192	38	29	0
AAQM03000185	1676	exonic	TGGT1_409700	A	G	het	131	64	31	-	-	-	-	-	0
AAQM03000185	1692	exonic	TGGT1_409700	G	-	-	-	-	-	A	het	154	40	36	0
AAQM03000185	1696	exonic	TGGT1_409700	A	-	-	-	-	-	G	het	161	39	36	0
AAQM03000185	1700	exonic	TGGT1_409700	G	-	-	-	-	-	A	het	162	39	36	0
AAQM03000185	1705	exonic	TGGT1_409700	G	-	-	-	-	-	A	het	162	45	39	0
AAQM03000185	1715	exonic	TGGT1_409700	A	-	-	-	-	-	C	het	214	45	40	0
AAQM03000185	1990	downstream	TGGT1_409700	C	T	het	225	79	30	-	-	-	-	-	0
AAQM03000185	1999	downstream	TGGT1_409700	T	C	het	225	67	31	-	-	-	-	-	0
AAQM03000185	2000	downstream	TGGT1_409700	A	G	het	225	66	31	-	-	-	-	-	0
AAQM03000185	2006	downstream	TGGT1_409700	A	G	het	225	63	31	-	-	-	-	-	0
AAQM03000185	2007	downstream	TGGT1_409700	G	T	het	37	60	31	-	-	-	-	-	0
AAQM03000185	2010	downstream	TGGT1_409700	A	C	het	32	60	31	-	-	-	-	-	0
AAQM03000185	2013	downstream	TGGT1_409700	T	C	het	33	56	31	-	-	-	-	-	0
AAQM03000185	2695	downstream	TGGT1_409700	C	-	-	-	-	-	G	hom	75	24	20	0
AAQM03000185	2700	downstream	TGGT1_409700	C	-	-	-	-	-	T	het	3.54	26	21	0
AAQM03000185	2706	downstream	TGGT1_409700	G	-	-	-	-	-	A	hom	82	25	21	0
AAQM03000185	2708	downstream	TGGT1_409700	C	-	-	-	-	-	T	hom	98	26	21	0
AAQM03000185	2796	downstream	TGGT1_409700	A	T	het	11.3	97	22	-	-	-	-	-	0
AAQM03000185	2836	downstream	TGGT1_409700	C	T	hom	174	62	20	-	-	-	-	-	0
AAQM03000185	2961	downstream	TGGT1_409700	A	-	-	-	-	-	G	hom	174	128	20	0
AAQM03000185	2965	downstream	TGGT1_409700	G	-	-	-	-	-	C	hom	174	132	20	0
AAQM03000187	1696	upstream	TGGT1_238480	G	C	hom	8.61	4	22	-	-	-	-	-	0
AAQM03000187	1778	upstream	TGGT1_238480	C	A	hom	72	9	23	-	-	-	-	-	0
AAQM03000187	1780	upstream	TGGT1_238480	A	G	hom	72	9	23	-	-	-	-	-	0
AAQM03000187	1972	upstream	TGGT1_238480	T	C	hom	127	13	22	-	-	-	-	-	0
AAQM03000187	1976	upstream	TGGT1_238480	G	A	hom	126	12	23	-	-	-	-	-	0
AAQM03000199	865	upstream	TGGT1_363030	T	C	het	21	408	51	-	-	-	-	-	0
AAQM03000199	2979	exonic	TGGT1_363030	A	-	-	-	-	-	T	het	19.1	73	46	0
AAQM03000199	2984	exonic	TGGT1_363030	G	-	-	-	-	-	A	het	33	73	45	0
AAQM03000199	2986	exonic	TGGT1_363030	G	-	-	-	-	-	C	het	225	77	44	0
AAQM03000199	3364	downstream	TGGT1_363030	C	T	hom	204	221	20	-	-	-	-	-	0
AAQM03000203	339	intergenic	NONE(dist=NONE),TGGT1_360840(dist=1923)	T	C	hom	222	111	20	-	-	-	-	-	0
AAQM03000203	2834	exonic	TGGT1_360840	G	A	hom	120	35	22	-	-	-	-	-	0
AAQM03000203	2835	exonic	TGGT1_360840	A	G	hom	109	35	22	-	-	-	-	-	0
AAQM03000203	2847	exonic	TGGT1_360840	G	C	hom	117	32	20	-	-	-	-	-	0
AAQM03000203	2857	exonic	TGGT1_360840	C	G	hom	96	30	20	-	-	-	-	-	0
AAQM03000203	2926	downstream	TGGT1_360840	C	T	hom	22.5	5	42	-	-	-	-	-	0
AAQM03000203	2928	downstream	TGGT1_360840	T	C	hom	14.3	4	42	-	-	-	-	-	0
AAQM03000204	535	intergenic	NONE(dist=NONE),TGGT1_409860(dist=1297)	T	A	hom	133	49	23	-	-	-	-	-	0
AAQM03000204	760	intergenic	NONE(dist=NONE),TGGT1_409860(dist=1072)	G	A	het	147	231	40	-	-	-	-	-	0
AAQM03000204	761	intergenic	NONE(dist=NONE),TGGT1_409860(dist=1071)	A	T	het	150	232	40	-	-	-	-	-	0
AAQM03000204	769	intergenic	NONE(dist=NONE),TGGT1_409860(dist=1063)	C	G	het	146	226	40	-	-	-	-	-	0
AAQM03000204	773	intergenic	NONE(dist=NONE),TGGT1_409860(dist=1059)	C	A	het	140	230	40	-	-	-	-	-	0
AAQM03000204	874	upstream	TGGT1_409860	C	G	het	138	225	41	-	-	-	-	-	0
AAQM03000204	882	upstream	TGGT1_409860	A	G	het	130	229	39	-	-	-	-	-	0
AAQM03000204	893	upstream	TGGT1_409860	T	A	het	225	266	38	-	-	-	-	-	0
AAQM03000204	905	upstream	TGGT1_409860	G	C	het	225	289	38	-	-	-	-	-	0
AAQM03000204	916	upstream	TGGT1_409860	T	C	het	225	310	38	-	-	-	-	-	0
AAQM03000204	1025	upstream	TGGT1_409860	G	A	het	124	184	32	-	-	-	-	-	0
AAQM03000204	1027	upstream	TGGT1_409860	G	A	het	117	176	32	-	-	-	-	-	0
AAQM03000204	1047	upstream	TGGT1_409860	C	A	het	51	192	32	-	-	-	-	-	0
AAQM03000204	1261	upstream	TGGT1_409860	C	G	het	225	176	40	-	-	-	-	-	0
AAQM03000204	1265	upstream	TGGT1_409860	C	G	het	225	169	39	-	-	-	-	-	0
AAQM03000204	1267	upstream	TGGT1_409860	A	G	het	225	173	39	-	-	-	-	-	0
AAQM03000204	1331	upstream	TGGT1_409860	G	A	het	225	175	36	-	-	-	-	-	0
AAQM03000204	1336	upstream	TGGT1_409860	T	A	het	178	165	36	-	-	-	-	-	0
AAQM03000204	1350	upstream	TGGT1_409860	C	T	het	177	138	37	-	-	-	-	-	0
AAQM03000204	1352	upstream	TGGT1_409860	C	T	het	78	132	37	-	-	-	-	-	0
AAQM03000204	1371	upstream	TGGT1_409860	T	C	het	34	105	36	-	-	-	-	-	0
AAQM03000204	1531	upstream	TGGT1_409860	C	T	het	225	99	44	-	-	-	-	-	0
AAQM03000204	1631	upstream	TGGT1_409860	A	-	-	-	-	-	C	het	49	106	37	0
AAQM03000204	1640	upstream	TGGT1_409860	G	-	-	-	-	-	T	het	52	96	35	0
AAQM03000204	1672	upstream	TGGT1_409860	G	-	-	-	-	-	C	het	98	57	32	0
AAQM03000204	1731	upstream	TGGT1_409860	C	T	hom	117	22	26	T,G	hom	133	36	28	0
AAQM03000204	2506	exonic	TGGT1_409860	C	-	-	-	-	-	T	het	100	38	51	0
AAQM03000204	2658	exonic	TGGT1_409860	A	C,T	hom	173	16	44	C	hom	216	26	39	0
AAQM03000204	2989	exonic	TGGT1_409860	T	A	het	220	25	43	A,G	hom	165	24	46	0
AAQM03000204	3192	intronic	TGGT1_409860	G	T	het	34	9	24	-	-	-	-	-	0
AAQM03000204	3193	intronic	TGGT1_409860	T	G	het	41	9	24	-	-	-	-	-	0
AAQM03000204	3233	intronic	TGGT1_409860	A	C	hom	93	11	22	-	-	-	-	-	0
AAQM03000204	3238	intronic	TGGT1_409860	G	T	hom	92	11	22	-	-	-	-	-	0
AAQM03000204	3249	intronic	TGGT1_409860	C	T	hom	93	11	22	-	-	-	-	-	0
AAQM03000204	3265	intronic	TGGT1_409860	A	T	hom	83	12	21	-	-	-	-	-	0
AAQM03000204	4405	downstream	TGGT1_409860	G	-	-	-	-	-	T	hom	64.5	4	37	0
AAQM03000204	4507	downstream	TGGT1_409860	C	-	-	-	-	-	T	hom	108	8	37	0
AAQM03000204	4513	downstream	TGGT1_409860	C	-	-	-	-	-	G	hom	94.1	7	36	0
AAQM03000205	2106	upstream	TGGT1_409870	C	-	-	-	-	-	T,G	hom	74	17	20	0
AAQM03000205	2109	upstream	TGGT1_409870	G	-	-	-	-	-	A	hom	63	17	20	0
AAQM03000205	2110	upstream	TGGT1_409870	A	-	-	-	-	-	G	hom	72	17	20	0
AAQM03000205	2112	upstream	TGGT1_409870	G	-	-	-	-	-	C	hom	78	17	20	0
AAQM03000205	2125	upstream	TGGT1_409870	T	A	hom	50	8	26	-	-	-	-	-	0
AAQM03000205	2149	upstream	TGGT1_409870	T	C	het	3.54	13	36	-	-	-	-	-	0
AAQM03000205	2227	upstream	TGGT1_409870	G	-	-	-	-	-	T	het	11.3	49	34	0
AAQM03000205	2231	upstream	TGGT1_409870	G	-	-	-	-	-	T	het	6.98	51	34	0
AAQM03000205	2361	upstream	TGGT1_409870	G	-	-	-	-	-	C	het	84	11	39	0
AAQM03000205	2366	upstream	TGGT1_409870	C	-	-	-	-	-	G	het	11.3	11	39	0
AAQM03000205	3358	exonic	TGGT1_409870	C	-	-	-	-	-	A	hom	37	12	60	0
AAQM03000205	3883	intronic	TGGT1_409870	T	C	hom	95	19	21	-	-	-	-	-	0
AAQM03000205	4502	exonic	TGGT1_409870	G	C	hom	51.3	5	24	-	-	-	-	-	0
AAQM03000205	4727	downstream	TGGT1_409870	C	T	hom	32.2	5	21	-	-	-	-	-	0
AAQM03000205	4736	downstream	TGGT1_409870	T	C	hom	37.5	4	24	-	-	-	-	-	0
AAQM03000207	3360	intergenic	TGGT1_301890(dist=1801),NONE(dist=NONE)	C	T	hom	59	8	20	-	-	-	-	-	0
AAQM03000207	7400	intergenic	TGGT1_301890(dist=5841),NONE(dist=NONE)	C	-	-	-	-	-	T	hom	145	29	35	0
AAQM03000207	7489	intergenic	TGGT1_301890(dist=5930),NONE(dist=NONE)	G	-	-	-	-	-	A	het	108	16	29	0
AAQM03000207	7509	intergenic	TGGT1_301890(dist=5950),NONE(dist=NONE)	G	-	-	-	-	-	T	het	21	13	32	0
AAQM03000207	7512	intergenic	TGGT1_301890(dist=5953),NONE(dist=NONE)	T	-	-	-	-	-	G	het	26	13	32	0
AAQM03000207	7646	intergenic	TGGT1_301890(dist=6087),NONE(dist=NONE)	T	G	hom	192	19	29	-	-	-	-	-	0
AAQM03000213	673	intronic	TGGT1_409980	T	C	hom	40.3	7	22	-	-	-	-	-	0
AAQM03000213	809	intronic	TGGT1_409980	C	A	hom	175	33	40	-	-	-	-	-	0
AAQM03000213	810	intronic	TGGT1_409980	A	T	hom	179	33	40	-	-	-	-	-	0
AAQM03000213	1579	intronic	TGGT1_409980	T	C	het	140	91	20	-	-	-	-	-	0
AAQM03000215	37	downstream	TGGT1_409990	G	C	het	130	36	47	-	-	-	-	-	0
AAQM03000215	88	downstream	TGGT1_409990	A	G	het	94	68	49	-	-	-	-	-	0
AAQM03000215	95	downstream	TGGT1_409990	T	C	het	94	71	49	-	-	-	-	-	0
AAQM03000215	105	downstream	TGGT1_409990	A	C	het	93	83	47	-	-	-	-	-	0
AAQM03000215	234	downstream	TGGT1_409990	G	-	-	-	-	-	T,C	hom	125	19	29	0
AAQM03000215	242	downstream	TGGT1_409990	C	-	-	-	-	-	G	hom	50.1	6	24	0
AAQM03000215	257	downstream	TGGT1_409990	C	-	-	-	-	-	T	hom	12.5	10	29	0
AAQM03000215	276	downstream	TGGT1_409990	C	-	-	-	-	-	G	het	225	58	40	0
AAQM03000215	345	downstream	TGGT1_409990	G	A	het	225	205	42	-	-	-	-	-	0
AAQM03000215	358	downstream	TGGT1_409990	G	A	het	225	208	40	-	-	-	-	-	0
AAQM03000215	468	downstream	TGGT1_409990	A	C	het	225	232	44	-	-	-	-	-	0
AAQM03000215	484	downstream	TGGT1_409990	A	G	het	225	226	43	-	-	-	-	-	0
AAQM03000215	695	intronic	TGGT1_409990	T	-	-	-	-	-	G	het	225	55	39	0
AAQM03000215	711	intronic	TGGT1_409990	A	C	hom	222	88	34	-	-	-	-	-	0
AAQM03000215	745	intronic	TGGT1_409990	C	A	hom	222	51	29	-	-	-	-	-	0
AAQM03000215	876	intronic	TGGT1_409990	T	C	het	120	69	20	-	-	-	-	-	0
AAQM03000215	938	splicing	TGGT1_409990(rna_TGGT1_409990-1:exon5:c.1840+1G>T)	C	A	het	94	86	24	-	-	-	-	-	0
AAQM03000215	949	exonic	TGGT1_409990	T	G	het	129	83	24	-	-	-	-	-	0
AAQM03000215	951	exonic	TGGT1_409990	G	C	het	93	84	25	-	-	-	-	-	0
AAQM03000215	1210	exonic	TGGT1_409990	G	-	-	-	-	-	A	hom	222	119	49	0
AAQM03000215	1292	intronic	TGGT1_409990	T	-	-	-	-	-	C	het	225	145	51	0
AAQM03000215	1299	intronic	TGGT1_409990	C	T	het	225	165	49	-	-	-	-	-	0
AAQM03000215	1382	intronic	TGGT1_409990	A	-	-	-	-	-	C	het	225	141	42	0
AAQM03000215	1417	intronic	TGGT1_409990	C	T	het	225	138	52	-	-	-	-	-	0
AAQM03000215	1424	intronic	TGGT1_409990	A	-	-	-	-	-	G	hom	222	150	38	0
AAQM03000215	1449	intronic	TGGT1_409990	A	-	-	-	-	-	G	het	148	155	36	0
AAQM03000215	1496	intronic	TGGT1_409990	G	C	het	225	136	51	-	-	-	-	-	0
AAQM03000215	1527	intronic	TGGT1_409990	A	-	-	-	-	-	G	het	15.1	112	45	0
AAQM03000215	1544	intronic	TGGT1_409990	G	-	-	-	-	-	C	hom	222	115	43	0
AAQM03000215	1646	intronic	TGGT1_409990	C	-	-	-	-	-	A	het	135	149	29	0
AAQM03000215	1649	intronic	TGGT1_409990	G	-	-	-	-	-	A	het	225	150	28	0
AAQM03000215	1805	intronic	TGGT1_409990	A	-	-	-	-	-	G	hom	222	58	27	0
AAQM03000215	1834	intronic	TGGT1_409990	C	-	-	-	-	-	T	hom	222	61	21	0
AAQM03000215	1849	intronic	TGGT1_409990	G	-	-	-	-	-	C	het	139	73	21	0
AAQM03000215	2058	exonic	TGGT1_409990	C	-	-	-	-	-	A	het	208	29	39	0
AAQM03000215	2283	exonic	TGGT1_409990	T	-	-	-	-	-	C	het	10.4	41	37	0
AAQM03000215	2308	exonic	TGGT1_409990	G	-	-	-	-	-	C	het	102	58	37	0
AAQM03000215	2457	exonic	TGGT1_409990	G	C	hom	202	144	33	-	-	-	-	-	0
AAQM03000215	2485	exonic	TGGT1_409990	T	-	-	-	-	-	G	het	225	136	37	0
AAQM03000215	2513	exonic	TGGT1_409990	G	T	het	141	158	40	-	-	-	-	-	0
AAQM03000215	2543	exonic	TGGT1_409990	C	T	het	60	166	44	-	-	-	-	-	0
AAQM03000215	2616	exonic	TGGT1_409990	T	C	het	18.1	193	42	-	-	-	-	-	0
AAQM03000215	2693	exonic	TGGT1_409990	A	C	het	140	143	48	-	-	-	-	-	0
AAQM03000215	2698	exonic	TGGT1_409990	A	C	het	123	138	49	-	-	-	-	-	0
AAQM03000215	2752	exonic	TGGT1_409990	C	G	hom	222	106	53	-	-	-	-	-	0
AAQM03000215	2903	exonic	TGGT1_409990	G	-	-	-	-	-	A	het	225	236	47	0
AAQM03000215	2976	exonic	TGGT1_409990	T	G	het	98	146	39	-	-	-	-	-	0
AAQM03000215	3021	exonic	TGGT1_409990	T	-	-	-	-	-	A	het	115	220	34	0
AAQM03000215	3048	intronic	TGGT1_409990	C	-	-	-	-	-	T	het	225	215	33	0
AAQM03000215	3075	intronic	TGGT1_409990	G	A	het	157	188	36	-	-	-	-	-	0
AAQM03000215	3078	intronic	TGGT1_409990	C	T	het	225	186	36	-	-	-	-	-	0
AAQM03000215	3152	intronic	TGGT1_409990	C	-	-	-	-	-	T	het	159	222	32	0
AAQM03000215	3184	intronic	TGGT1_409990	C	T	het	169	196	34	-	-	-	-	-	0
AAQM03000215	3190	intronic	TGGT1_409990	C	G	het	225	199	36	-	-	-	-	-	0
AAQM03000215	3392	intronic	TGGT1_409990	T	-	-	-	-	-	C	het	65.3	98	55	0
AAQM03000215	3440	exonic	TGGT1_409990	G	-	-	-	-	-	A	hom	212	48	48	0
AAQM03000215	3675	exonic	TGGT1_409990	T	C	hom	156	32	24	-	-	-	-	-	0
AAQM03000215	3789	intronic	TGGT1_409990	T	A	hom	131	29	20	-	-	-	-	-	0
AAQM03000217	26	downstream	TGGT1_212710	A	G	hom	114	22	33	-	-	-	-	-	0
AAQM03000217	448	exonic	TGGT1_212710	C	-	-	-	-	-	T	het	48	115	20	0
AAQM03000217	459	exonic	TGGT1_212710	C	-	-	-	-	-	A	het	36	114	20	0
AAQM03000217	1030	upstream	TGGT1_212710	A	T	hom	222	64	60	-	-	-	-	-	0
AAQM03000217	1048	upstream	TGGT1_212710	C	-	-	-	-	-	T	hom	222	80	60	0
AAQM03000217	1119	upstream	TGGT1_212710	G	-	-	-	-	-	A	hom	222	71	60	0
AAQM03000217	1316	upstream	TGGT1_212710	A	G	hom	222	60	60	-	-	-	-	-	0
AAQM03000217	1534	upstream	TGGT1_212710	T	-	-	-	-	-	C	hom	222	85	60	0
AAQM03000217	1565	upstream	TGGT1_212710	G	A	hom	222	77	60	-	-	-	-	-	0
AAQM03000217	1630	upstream	TGGT1_212710	C	-	-	-	-	-	T	hom	222	75	60	0
AAQM03000217	1686	upstream	TGGT1_212710	A	-	-	-	-	-	C	hom	222	76	60	0
AAQM03000217	1875	upstream	TGGT1_212710,TGGT1_212725	G	-	-	-	-	-	T	hom	222	74	60	0
AAQM03000217	2000	upstream	TGGT1_212710,TGGT1_212725	G	A	hom	222	79	60	-	-	-	-	-	0
AAQM03000217	2263	upstream	TGGT1_212725	C	-	-	-	-	-	T	hom	222	69	60	0
AAQM03000217	2609	upstream	TGGT1_212725	C	T	hom	222	81	60	-	-	-	-	-	0
AAQM03000217	2656	upstream	TGGT1_212725	C	-	-	-	-	-	A	hom	222	76	60	0
AAQM03000217	2671	upstream	TGGT1_212725	C	T	hom	222	66	60	-	-	-	-	-	0
AAQM03000217	2688	upstream	TGGT1_212725	T	C	hom	222	75	60	-	-	-	-	-	0
AAQM03000217	2791	exonic	TGGT1_212725	C	-	-	-	-	-	T	hom	222	71	60	0
AAQM03000217	3511	intronic	TGGT1_212725	G	T	hom	222	72	60	-	-	-	-	-	0
AAQM03000217	3542	intronic	TGGT1_212725	T	C	hom	222	67	60	-	-	-	-	-	0
AAQM03000217	3905	intronic	TGGT1_212725	C	A	hom	222	90	60	-	-	-	-	-	0
AAQM03000217	4721	intronic	TGGT1_212725	A	T	hom	222	77	60	-	-	-	-	-	0
AAQM03000217	4932	intronic	TGGT1_212725	G	A	hom	222	68	60	-	-	-	-	-	0
AAQM03000217	5496	intronic	TGGT1_212725	A	-	-	-	-	-	G	hom	222	68	60	0
AAQM03000217	5838	downstream	TGGT1_212725	C	-	-	-	-	-	G	hom	222	55	60	0
AAQM03000217	5873	downstream	TGGT1_212725	C	A	hom	222	73	60	-	-	-	-	-	0
AAQM03000217	6117	downstream	TGGT1_212725	C	-	-	-	-	-	G	hom	222	57	60	0
AAQM03000217	6143	downstream	TGGT1_212725	C	-	-	-	-	-	T	hom	222	54	60	0
AAQM03000217	6342	downstream	TGGT1_212725	G	T	hom	150	14	60	-	-	-	-	-	0
AAQM03000217	6378	downstream	TGGT1_212725	C	-	-	-	-	-	T	hom	157	16	60	0
AAQM03000217	7035	upstream	TGGT1_212735	C	-	-	-	-	-	T	hom	222	66	60	0
AAQM03000217	7456	upstream	TGGT1_212735	C	-	-	-	-	-	T	hom	222	62	60	0
AAQM03000217	7731	upstream	TGGT1_212735	G	C	hom	222	72	60	-	-	-	-	-	0
AAQM03000217	7987	exonic	TGGT1_212735	C	-	-	-	-	-	A	hom	222	59	60	0
AAQM03000217	8254	exonic	TGGT1_212735	A	G	hom	222	76	60	-	-	-	-	-	0
AAQM03000217	8441	exonic	TGGT1_212735	G	A	hom	222	68	60	-	-	-	-	-	0
AAQM03000217	8527	exonic	TGGT1_212735	T	-	-	-	-	-	G	hom	222	64	60	0
AAQM03000217	8551	exonic	TGGT1_212735	C	T	hom	222	57	60	-	-	-	-	-	0
AAQM03000217	8593	exonic	TGGT1_212735	G	-	-	-	-	-	C	hom	222	52	60	0
AAQM03000217	8681	exonic	TGGT1_212735	G	A	hom	222	58	60	-	-	-	-	-	0
AAQM03000217	8690	exonic	TGGT1_212735	G	A	hom	222	63	60	-	-	-	-	-	0
AAQM03000217	9385	exonic	TGGT1_212735	G	-	-	-	-	-	C	hom	222	72	60	0
AAQM03000217	9417	exonic	TGGT1_212735	C	-	-	-	-	-	T	hom	222	79	60	0
AAQM03000217	9465	exonic	TGGT1_212735	C	T	hom	222	69	60	-	-	-	-	-	0
AAQM03000217	9471	exonic	TGGT1_212735	G	-	-	-	-	-	A	hom	222	80	60	0
AAQM03000217	9796	exonic	TGGT1_212735	C	T	hom	222	78	60	-	-	-	-	-	0
AAQM03000217	9828	exonic	TGGT1_212735	G	T	hom	222	78	60	-	-	-	-	-	0
AAQM03000217	10037	exonic	TGGT1_212735	T	-	-	-	-	-	A	hom	222	75	60	0
AAQM03000217	10043	exonic	TGGT1_212735	A	-	-	-	-	-	C	hom	222	77	60	0
AAQM03000217	10050	exonic	TGGT1_212735	C	-	-	-	-	-	T	hom	222	79	60	0
AAQM03000217	10227	exonic	TGGT1_212735	G	C	hom	222	81	60	-	-	-	-	-	0
AAQM03000217	10229	exonic	TGGT1_212735	G	-	-	-	-	-	T	hom	222	78	60	0
AAQM03000217	10331	exonic	TGGT1_212735	G	-	-	-	-	-	A	hom	222	63	60	0
AAQM03000217	10379	exonic	TGGT1_212735	T	-	-	-	-	-	C	hom	222	88	60	0
AAQM03000217	10522	exonic	TGGT1_212735	T	C	hom	222	72	60	-	-	-	-	-	0
AAQM03000217	10613	intronic	TGGT1_212735	A	C	hom	222	94	60	-	-	-	-	-	0
AAQM03000217	10744	intronic	TGGT1_212735	A	C	hom	222	73	60	-	-	-	-	-	0
AAQM03000217	10753	intronic	TGGT1_212735	C	T	hom	222	75	60	-	-	-	-	-	0
AAQM03000217	10811	intronic	TGGT1_212735	T	-	-	-	-	-	C	hom	222	72	60	0
AAQM03000217	10861	intronic	TGGT1_212735	G	T	hom	222	87	60	-	-	-	-	-	0
AAQM03000217	10887	intronic	TGGT1_212735	T	A	hom	222	92	60	-	-	-	-	-	0
AAQM03000217	10910	intronic	TGGT1_212735	C	-	-	-	-	-	T	hom	222	53	60	0
AAQM03000217	10948	intronic	TGGT1_212735	G	T	hom	222	79	60	-	-	-	-	-	0
AAQM03000217	10982	intronic	TGGT1_212735	C	-	-	-	-	-	T	hom	222	72	60	0
AAQM03000217	10990	intronic	TGGT1_212735	T	-	-	-	-	-	C	hom	222	74	60	0
AAQM03000217	11101	intronic	TGGT1_212735	A	G	hom	222	80	60	-	-	-	-	-	0
AAQM03000217	11116	intronic	TGGT1_212735	A	-	-	-	-	-	C	hom	222	66	60	0
AAQM03000217	11596	intronic	TGGT1_212735	C	-	-	-	-	-	T	hom	222	92	60	0
AAQM03000217	11670	intronic	TGGT1_212735	A	G	hom	222	87	60	-	-	-	-	-	0
AAQM03000217	11858	intronic	TGGT1_212735	T	-	-	-	-	-	C	hom	222	75	60	0
AAQM03000217	12129	intronic	TGGT1_212735	G	A	hom	222	86	60	-	-	-	-	-	0
AAQM03000217	12146	intronic	TGGT1_212735	G	-	-	-	-	-	A	hom	222	64	60	0
AAQM03000217	12357	exonic	TGGT1_212735	G	-	-	-	-	-	A	hom	222	81	60	0
AAQM03000217	12757	downstream	TGGT1_212735	G	-	-	-	-	-	A	hom	222	70	60	0
AAQM03000217	12841	downstream	TGGT1_212735	A	-	-	-	-	-	T	hom	222	84	60	0
AAQM03000217	13222	downstream	TGGT1_212735	C	-	-	-	-	-	G	hom	222	80	55	0
AAQM03000217	13242	downstream	TGGT1_212735	G	-	-	-	-	-	C	hom	222	79	52	0
AAQM03000217	13279	downstream	TGGT1_212735	G	A	hom	222	43	41	-	-	-	-	-	0
AAQM03000217	13289	downstream	TGGT1_212735	C	T	hom	222	44	39	-	-	-	-	-	0
AAQM03000217	13309	downstream	TGGT1_212735	G	A	hom	201	40	34	-	-	-	-	-	0
AAQM03000229	25	upstream	TGGT1_410060	A	G,C	hom	127	99	22	G	hom	81	43	22	0
AAQM03000229	103	exonic	TGGT1_410060	C	-	-	-	-	-	A	het	65	133	29	0
AAQM03000229	288	exonic	TGGT1_410060	C	G	het	8.64	150	23	-	-	-	-	-	0
AAQM03000229	313	exonic	TGGT1_410060	A	-	-	-	-	-	G	het	31	85	30	0
AAQM03000229	314	exonic	TGGT1_410060	C	-	-	-	-	-	A	het	54	84	31	0
AAQM03000229	319	exonic	TGGT1_410060	G	-	-	-	-	-	A	het	39	84	31	0
AAQM03000229	340	exonic	TGGT1_410060	G	-	-	-	-	-	A	het	110	89	38	0
AAQM03000229	364	exonic	TGGT1_410060	G	-	-	-	-	-	A	het	54	143	34	0
AAQM03000229	468	exonic	TGGT1_410060	C	-	-	-	-	-	G	het	19.1	84	24	0
AAQM03000229	474	exonic	TGGT1_410060	T	-	-	-	-	-	G	het	57	72	24	0
AAQM03000229	483	exonic	TGGT1_410060	A	G	hom	222	72	26	-	-	-	-	-	0
AAQM03000229	602	exonic	TGGT1_410060	A	T	hom	128	83	20	-	-	-	-	-	0
AAQM03000229	629	exonic	TGGT1_410060	C	G	hom	191	102	22	-	-	-	-	-	0
AAQM03000229	631	exonic	TGGT1_410060	T	A	het	3.54	105	22	-	-	-	-	-	0
AAQM03000229	654	exonic	TGGT1_410060	T	C	het	154	103	25	G	het	15.1	76	22	0
AAQM03000229	702	exonic	TGGT1_410060	T	-	-	-	-	-	C	het	11.3	83	32	0
AAQM03000229	737	exonic	TGGT1_410060	G	-	-	-	-	-	A	het	34	71	34	0
AAQM03000229	832	exonic	TGGT1_410060	A	-	-	-	-	-	G	hom	40.1	7	36	0
AAQM03000229	918	exonic	TGGT1_410060	G	-	-	-	-	-	A	het	89	86	32	0
AAQM03000229	925	exonic	TGGT1_410060	G	-	-	-	-	-	C	het	59	87	32	0
AAQM03000229	1051	exonic	TGGT1_410060	A	C	het	57	45	47	-	-	-	-	-	0
AAQM03000229	1053	exonic	TGGT1_410060	G	C	het	4.13	44	48	-	-	-	-	-	0
AAQM03000229	1068	exonic	TGGT1_410060	C	-	-	-	-	-	T	het	59	42	42	0
AAQM03000229	1098	exonic	TGGT1_410060	G	-	-	-	-	-	A	het	29	48	42	0
AAQM03000229	1138	exonic	TGGT1_410060	C	-	-	-	-	-	G	het	23	52	39	0
AAQM03000229	1142	exonic	TGGT1_410060	T	-	-	-	-	-	A	het	26	51	38	0
AAQM03000229	1143	exonic	TGGT1_410060	G	-	-	-	-	-	A	het	20	50	37	0
AAQM03000229	1290	exonic	TGGT1_410060	T	-	-	-	-	-	C	het	113	35	34	0
AAQM03000229	1293	exonic	TGGT1_410060	T	C	het	30	47	36	-	-	-	-	-	0
AAQM03000229	1294	exonic	TGGT1_410060	A	G	het	27	47	36	-	-	-	-	-	0
AAQM03000229	1318	exonic	TGGT1_410060	C	-	-	-	-	-	G	het	85	32	32	0
AAQM03000229	1322	exonic	TGGT1_410060	T	-	-	-	-	-	A	het	89	31	32	0
AAQM03000229	1323	exonic	TGGT1_410060	G	-	-	-	-	-	A	het	93	31	32	0
AAQM03000229	1352	exonic	TGGT1_410060	T	G	het	28	20	32	-	-	-	-	-	0
AAQM03000229	1786	exonic	TGGT1_410060	C	T	hom	104	16	44	T,G	hom	131	16	43	0
AAQM03000229	1824	exonic	TGGT1_410060	A	G,T	hom	168	83	35	G	hom	172	67	37	0
AAQM03000232	3801	intergenic	TGGT1_284310(dist=1543),TGGT1_410080(dist=2294)	G	A	hom	156	88	22	-	-	-	-	-	0
AAQM03000232	4285	intergenic	TGGT1_284310(dist=2027),TGGT1_410080(dist=1810)	A	-	-	-	-	-	T	hom	190	60	31	0
AAQM03000232	5019	intergenic	TGGT1_284310(dist=2761),TGGT1_410080(dist=1076)	G	A	hom	222	90	60	-	-	-	-	-	0
AAQM03000233	346	intergenic	NONE(dist=NONE),TGGT1_410090(dist=1057)	G	T	hom	146	41	24	-	-	-	-	-	0
AAQM03000243	587	intergenic	NONE(dist=NONE),TGGT1_410160(dist=1152)	C	A	het	58	52	21	-	-	-	-	-	0
AAQM03000243	1365	downstream	TGGT1_410160	A	-	-	-	-	-	G	het	72	85	45	0
AAQM03000243	1770	exonic	TGGT1_410160	T	A	het	23	8	20	-	-	-	-	-	0
AAQM03000243	1786	exonic	TGGT1_410160	G	A	het	22	13	21	-	-	-	-	-	0
AAQM03000243	2044	exonic	TGGT1_410160	G	A	hom	222	76	42	-	-	-	-	-	0
AAQM03000243	2202	intronic	TGGT1_410160	G	-	-	-	-	-	A	hom	222	63	60	0
AAQM03000243	2649	intronic	TGGT1_410160	T	C	hom	103	33	22	-	-	-	-	-	0
AAQM03000265	173	upstream	TGGT1_410370	C	G	hom	36.3	6	20	-	-	-	-	-	0
AAQM03000265	378	upstream	TGGT1_410370	A	-	-	-	-	-	C,T	hom	36.1	10	24	0
AAQM03000265	381	upstream	TGGT1_410370	G	-	-	-	-	-	A	hom	64	10	23	0
AAQM03000265	1589	exonic	TGGT1_410370	G	A	hom	25.5	5	27	-	-	-	-	-	0
AAQM03000265	1716	exonic	TGGT1_410370	T	G	het	74	64	22	-	-	-	-	-	0
AAQM03000265	2008	intronic	TGGT1_410370	T	C	hom	150	92	23	-	-	-	-	-	0
AAQM03000265	2526	exonic	TGGT1_410370	C	T,A	hom	201	33	57	T	hom	222	28	55	0
AAQM03000265	2570	exonic	TGGT1_410370	T	C	hom	172	42	60	C,A	hom	167	28	60	0
AAQM03000272	787	intergenic	NONE(dist=NONE),TGGT1_223150(dist=2695)	G	T	hom	222	106	34	-	-	-	-	-	0
AAQM03000272	849	intergenic	NONE(dist=NONE),TGGT1_223150(dist=2633)	C	G	hom	222	158	50	-	-	-	-	-	0
AAQM03000272	878	intergenic	NONE(dist=NONE),TGGT1_223150(dist=2604)	T	C	het	225	191	48	-	-	-	-	-	0
AAQM03000272	955	intergenic	NONE(dist=NONE),TGGT1_223150(dist=2527)	T	C	hom	222	171	39	-	-	-	-	-	0
AAQM03000272	1022	intergenic	NONE(dist=NONE),TGGT1_223150(dist=2460)	G	C	hom	222	157	31	-	-	-	-	-	0
AAQM03000272	1097	intergenic	NONE(dist=NONE),TGGT1_223150(dist=2385)	G	-	-	-	-	-	C	het	122	144	28	0
AAQM03000272	1098	intergenic	NONE(dist=NONE),TGGT1_223150(dist=2384)	A	-	-	-	-	-	G	het	121	144	28	0
AAQM03000272	1123	intergenic	NONE(dist=NONE),TGGT1_223150(dist=2359)	C	-	-	-	-	-	G	hom	185	123	25	0
AAQM03000272	1826	intergenic	NONE(dist=NONE),TGGT1_223150(dist=1656)	C	T	hom	222	223	60	-	-	-	-	-	0
AAQM03000272	2171	intergenic	NONE(dist=NONE),TGGT1_223150(dist=1311)	A	-	-	-	-	-	C	het	225	132	60	0
AAQM03000272	2361	intergenic	NONE(dist=NONE),TGGT1_223150(dist=1121)	C	T	hom	222	265	60	-	-	-	-	-	0
AAQM03000272	2416	intergenic	NONE(dist=NONE),TGGT1_223150(dist=1066)	A	G	hom	222	258	60	-	-	-	-	-	0
AAQM03000272	2459	intergenic	NONE(dist=NONE),TGGT1_223150(dist=1023)	G	C	hom	222	240	60	-	-	-	-	-	0
AAQM03000272	2469	intergenic	NONE(dist=NONE),TGGT1_223150(dist=1013)	C	-	-	-	-	-	T	het	225	155	60	0
AAQM03000272	2554	downstream	TGGT1_223150	T	C	hom	222	255	60	-	-	-	-	-	0
AAQM03000272	2689	downstream	TGGT1_223150	A	-	-	-	-	-	C	hom	222	149	60	0
AAQM03000272	2747	downstream	TGGT1_223150	C	G	hom	222	212	60	-	-	-	-	-	0
AAQM03000272	3042	downstream	TGGT1_223150	A	C	hom	222	209	60	G	het	225	155	60	0
AAQM03000272	3252	downstream	TGGT1_223150	G	C	het	216	191	60	-	-	-	-	-	0
AAQM03000272	3430	downstream	TGGT1_223150	A	-	-	-	-	-	G	hom	222	153	60	0
AAQM03000272	3661	intronic	TGGT1_223150	A	G	hom	222	314	60	-	-	-	-	-	0
AAQM03000272	4427	exonic	TGGT1_223150	G	T	het	225	177	60	-	-	-	-	-	0
AAQM03000272	4527	exonic	TGGT1_223150	A	-	-	-	-	-	G	hom	222	174	60	0
AAQM03000272	4956	intronic	TGGT1_223150	G	-	-	-	-	-	A	hom	222	157	60	0
AAQM03000272	5102	exonic	TGGT1_223150	A	-	-	-	-	-	T	hom	222	157	60	0
AAQM03000272	5233	exonic	TGGT1_223150	T	-	-	-	-	-	G	hom	222	128	60	0
AAQM03000272	5300	intronic	TGGT1_223150	T	A	hom	222	178	60	-	-	-	-	-	0
AAQM03000272	5301	intronic	TGGT1_223150	C	T	hom	222	179	60	-	-	-	-	-	0
AAQM03000272	5412	intronic	TGGT1_223150	A	-	-	-	-	-	G	hom	222	154	60	0
AAQM03000272	5689	exonic	TGGT1_223150	A	-	-	-	-	-	C	hom	222	123	60	0
AAQM03000272	5926	intronic	TGGT1_223150	G	C	het	221	261	60	-	-	-	-	-	0
AAQM03000272	6148	exonic	TGGT1_223150	T	C	het	225	257	60	-	-	-	-	-	0
AAQM03000272	6162	exonic	TGGT1_223150	A	G	het	225	257	60	-	-	-	-	-	0
AAQM03000272	6211	intronic	TGGT1_223150	A	G	het	225	230	60	-	-	-	-	-	0
AAQM03000272	6274	intronic	TGGT1_223150	C	G	hom	222	234	60	-	-	-	-	-	0
AAQM03000272	6343	intronic	TGGT1_223150	G	A	hom	222	254	60	-	-	-	-	-	0
AAQM03000272	6973	intronic	TGGT1_223150	G	-	-	-	-	-	A	het	225	151	49	0
AAQM03000272	7002	intronic	TGGT1_223150	G	-	-	-	-	-	C	hom	222	159	43	0
AAQM03000272	7085	intronic	TGGT1_223150	G	A	hom	222	189	33	-	-	-	-	-	0
AAQM03000272	7104	intronic	TGGT1_223150	C	-	-	-	-	-	T	het	225	122	32	0
AAQM03000278	951	exonic	TGGT1_323200	G	-	-	-	-	-	A	het	30	82	43	0
AAQM03000281	1768	upstream	TGGT1_318130A	G	A	het	225	129	60	-	-	-	-	-	0
AAQM03000281	2319	exonic	TGGT1_318130A	T	G	hom	222	87	58	-	-	-	-	-	0
AAQM03000281	2320	exonic	TGGT1_318130A	G	A	hom	222	88	58	-	-	-	-	-	0
AAQM03000281	2323	exonic	TGGT1_318130A	C	A	hom	222	87	58	-	-	-	-	-	0
AAQM03000281	2324	exonic	TGGT1_318130A	C	G	hom	222	88	58	-	-	-	-	-	0
AAQM03000281	2341	exonic	TGGT1_318130A	A	C	hom	222	93	55	-	-	-	-	-	0
AAQM03000281	2358	exonic	TGGT1_318130A	T	C	hom	222	78	53	-	-	-	-	-	0
AAQM03000293	608	upstream	TGGT1_410480	T	-	-	-	-	-	C	het	13.2	70	33	0
AAQM03000293	1689	downstream	TGGT1_410480	G	A	het	6.98	266	39	-	-	-	-	-	0
AAQM03000293	1691	downstream	TGGT1_410480	G	-	-	-	-	-	A	het	3.54	186	39	0
AAQM03000293	2009	downstream	TGGT1_410480	A	G	het	164	285	23	-	-	-	-	-	0
AAQM03000293	2011	downstream	TGGT1_410480	T	C	hom	222	281	22	-	-	-	-	-	0
AAQM03000293	2065	downstream	TGGT1_410480	C	A	het	71	308	22	-	-	-	-	-	0
AAQM03000302	1269	upstream	TGGT1_410590	G	A	hom	222	266	20	-	-	-	-	-	0
AAQM03000302	3228	intergenic	TGGT1_410590(dist=2166),NONE(dist=NONE)	G	T	het	86	266	31	-	-	-	-	-	0
AAQM03000302	3233	intergenic	TGGT1_410590(dist=2171),NONE(dist=NONE)	C	T	het	4.13	280	31	-	-	-	-	-	0
AAQM03000302	3358	intergenic	TGGT1_410590(dist=2296),NONE(dist=NONE)	A	G	het	66	341	32	-	-	-	-	-	0
AAQM03000302	3365	intergenic	TGGT1_410590(dist=2303),NONE(dist=NONE)	C	T	het	208	346	31	-	-	-	-	-	0
AAQM03000303	599	exonic	TGGT1_410600	T	A,G	hom	222	19	50	A	hom	222	23	46	0
AAQM03000304	732	downstream	TGGT1_410610	G	A	hom	105	269	30	-	-	-	-	-	0
AAQM03000304	762	downstream	TGGT1_410610	T	C	hom	137	294	30	-	-	-	-	-	0
AAQM03000304	2483	intronic	TGGT1_410610	G	A	het	31	544	50	-	-	-	-	-	0
AAQM03000315	1611	upstream	TGGT1_410700	G	C	het	88	103	43	-	-	-	-	-	0
AAQM03000315	2809	downstream	TGGT1_410700	C	-	-	-	-	-	T	het	32	76	40	0
AAQM03000315	2821	downstream	TGGT1_410700	C	-	-	-	-	-	T	het	39	73	40	0
AAQM03000328	1135	intergenic	NONE(dist=NONE),TGGT1_329620(dist=2029)	T	-	-	-	-	-	C	het	26	38	24	0
AAQM03000328	1150	intergenic	NONE(dist=NONE),TGGT1_329620(dist=2014)	G	-	-	-	-	-	T	hom	29.4	29	21	0
AAQM03000328	3950	upstream	TGGT1_329600,TGGT1_329620	A	-	-	-	-	-	G	hom	222	93	36	0
AAQM03000328	5472	downstream	TGGT1_329600	A	G	het	10.4	102	34	-	-	-	-	-	0
AAQM03000328	5604	downstream	TGGT1_329600	A	G	het	65	94	29	-	-	-	-	-	0
AAQM03000328	5862	downstream	TGGT1_329600	C	T	hom	69	22	20	-	-	-	-	-	0
AAQM03000328	5867	downstream	TGGT1_329600	C	G	hom	117	21	22	-	-	-	-	-	0
AAQM03000328	5946	downstream	TGGT1_329600	T	-	-	-	-	-	C	het	11.3	55	26	0
AAQM03000328	5955	downstream	TGGT1_329600	C	-	-	-	-	-	G	het	213	57	27	0
AAQM03000328	7338	intergenic	TGGT1_329600(dist=2183),NONE(dist=NONE)	T	G	hom	83	16	22	-	-	-	-	-	0
AAQM03000328	7345	intergenic	TGGT1_329600(dist=2190),NONE(dist=NONE)	G	A	hom	45	16	20	-	-	-	-	-	0
AAQM03000328	8972	intergenic	TGGT1_329600(dist=3817),NONE(dist=NONE)	T	G	hom	7.59	4	28	-	-	-	-	-	0
AAQM03000328	9222	intergenic	TGGT1_329600(dist=4067),NONE(dist=NONE)	T	C	hom	87	44	23	-	-	-	-	-	0
AAQM03000328	9657	intergenic	TGGT1_329600(dist=4502),NONE(dist=NONE)	C	-	-	-	-	-	T	hom	222	72	39	0
AAQM03000328	9713	intergenic	TGGT1_329600(dist=4558),NONE(dist=NONE)	G	-	-	-	-	-	A	hom	222	74	35	0
AAQM03000328	10466	intergenic	TGGT1_329600(dist=5311),NONE(dist=NONE)	C	T	hom	117	18	23	-	-	-	-	-	0
AAQM03000328	10485	intergenic	TGGT1_329600(dist=5330),NONE(dist=NONE)	T	C	het	73	33	20	-	-	-	-	-	0
AAQM03000328	10488	intergenic	TGGT1_329600(dist=5333),NONE(dist=NONE)	G	-	-	-	-	-	T	het	5.46	35	20	0
AAQM03000330	772	intergenic	NONE(dist=NONE),TGGT1_274700(dist=22036)	A	G	het	95	246	33	-	-	-	-	-	0
AAQM03000330	1344	intergenic	NONE(dist=NONE),TGGT1_274700(dist=21464)	G	-	-	-	-	-	T	het	52	530	60	0
AAQM03000330	10460	intergenic	NONE(dist=NONE),TGGT1_274700(dist=12348)	T	C	hom	151	10	60	-	-	-	-	-	0
AAQM03000330	10485	intergenic	NONE(dist=NONE),TGGT1_274700(dist=12323)	T	C	hom	159	8	60	-	-	-	-	-	0
AAQM03000330	10533	intergenic	NONE(dist=NONE),TGGT1_274700(dist=12275)	T	A	hom	151	6	60	-	-	-	-	-	0
AAQM03000332	1092	exonic	TGGT1_301480A	G	A	hom	222	79	60	-	-	-	-	-	0
AAQM03000333	387	exonic	TGGT1_301480B	G	C	hom	185	28	26	-	-	-	-	-	0
AAQM03000340	334	intergenic	NONE(dist=NONE),TGGT1_296340(dist=1803)	T	-	-	-	-	-	A	het	132	300	24	0
AAQM03000340	716	intergenic	NONE(dist=NONE),TGGT1_296340(dist=1421)	G	A	hom	132	26	28	-	-	-	-	-	0
AAQM03000340	845	intergenic	NONE(dist=NONE),TGGT1_296340(dist=1292)	G	T	hom	222	66	46	-	-	-	-	-	0
AAQM03000340	1021	intergenic	NONE(dist=NONE),TGGT1_296340(dist=1116)	A	-	-	-	-	-	G	het	85	92	30	0
AAQM03000340	1028	intergenic	NONE(dist=NONE),TGGT1_296340(dist=1109)	A	-	-	-	-	-	G	het	84	92	32	0
AAQM03000340	1082	intergenic	NONE(dist=NONE),TGGT1_296340(dist=1055)	A	G	het	215	137	34	-	-	-	-	-	0
AAQM03000340	1095	intergenic	NONE(dist=NONE),TGGT1_296340(dist=1042)	A	-	-	-	-	-	G	het	145	105	35	0
AAQM03000340	1221	upstream	TGGT1_296340	G	A	het	39	209	48	-	-	-	-	-	0
AAQM03000340	1266	upstream	TGGT1_296340	A	G	het	193	199	52	-	-	-	-	-	0
AAQM03000340	1267	upstream	TGGT1_296340	C	A	het	197	198	52	-	-	-	-	-	0
AAQM03000340	1278	upstream	TGGT1_296340	T	A	het	138	203	52	-	-	-	-	-	0
AAQM03000340	1295	upstream	TGGT1_296340	T	A	het	107	187	50	-	-	-	-	-	0
AAQM03000340	1303	upstream	TGGT1_296340	G	C	het	71	177	49	-	-	-	-	-	0
AAQM03000340	1328	upstream	TGGT1_296340	G	A	het	20	169	47	-	-	-	-	-	0
AAQM03000340	1358	upstream	TGGT1_296340	G	T	het	88	160	42	-	-	-	-	-	0
AAQM03000340	1471	upstream	TGGT1_296340	A	-	-	-	-	-	G	het	225	127	43	0
AAQM03000340	1533	upstream	TGGT1_296340	A	-	-	-	-	-	G	het	225	84	50	0
AAQM03000340	1547	upstream	TGGT1_296340	C	-	-	-	-	-	G	het	225	96	46	0
AAQM03000340	1782	upstream	TGGT1_296340	T	-	-	-	-	-	C	het	120	156	41	0
AAQM03000340	1818	upstream	TGGT1_296340	A	-	-	-	-	-	C	het	6.98	169	41	0
AAQM03000340	1819	upstream	TGGT1_296340	G	-	-	-	-	-	A	het	6.98	167	41	0
AAQM03000340	1837	upstream	TGGT1_296340	T	-	-	-	-	-	G	het	54	160	43	0
AAQM03000340	1874	upstream	TGGT1_296340	T	-	-	-	-	-	C	het	135	111	44	0
AAQM03000340	1916	upstream	TGGT1_296340	C	-	-	-	-	-	T	het	45	65	53	0
AAQM03000340	1950	upstream	TGGT1_296340	T	-	-	-	-	-	G	hom	222	66	47	0
AAQM03000340	1968	upstream	TGGT1_296340	C	-	-	-	-	-	G	het	95	75	39	0
AAQM03000340	1974	upstream	TGGT1_296340	T	-	-	-	-	-	G	het	119	85	38	0
AAQM03000340	2173	exonic	TGGT1_296340	C	G	het	225	140	32	-	-	-	-	-	0
AAQM03000340	2219	exonic	TGGT1_296340	C	-	-	-	-	-	G	het	225	188	30	0
AAQM03000340	2239	exonic	TGGT1_296340	C	-	-	-	-	-	G	het	204	187	29	0
AAQM03000340	2240	exonic	TGGT1_296340	G	-	-	-	-	-	A	het	225	185	29	0
AAQM03000340	2255	exonic	TGGT1_296340	G	-	-	-	-	-	T	het	195	174	27	0
AAQM03000340	2281	exonic	TGGT1_296340	C	G	het	87	145	30	-	-	-	-	-	0
AAQM03000340	2288	exonic	TGGT1_296340	A	C	het	97	146	32	-	-	-	-	-	0
AAQM03000340	2294	exonic	TGGT1_296340	G	C	het	100	149	33	-	-	-	-	-	0
AAQM03000340	2300	exonic	TGGT1_296340	C	A	het	96	151	33	-	-	-	-	-	0
AAQM03000340	2309	exonic	TGGT1_296340	C	-	-	-	-	-	T	het	25	161	32	0
AAQM03000340	2343	exonic	TGGT1_296340	A	-	-	-	-	-	G	het	54	137	35	0
AAQM03000340	2386	exonic	TGGT1_296340	G	-	-	-	-	-	A	het	225	147	36	0
AAQM03000340	2499	exonic	TGGT1_296340	A	-	-	-	-	-	G	het	225	93	37	0
AAQM03000340	2694	exonic	TGGT1_296340	G	-	-	-	-	-	C	het	225	54	30	0
AAQM03000340	2864	downstream	TGGT1_296340	G	T	hom	222	69	47	-	-	-	-	-	0
AAQM03000340	2868	downstream	TGGT1_296340	C	-	-	-	-	-	T	hom	222	46	48	0
AAQM03000340	2899	downstream	TGGT1_296340	T	G	hom	222	53	39	-	-	-	-	-	0
AAQM03000341	26	upstream	TGGT1_220650	T	G	hom	222	22	50	-	-	-	-	-	0
AAQM03000341	301	exonic	TGGT1_220650	A	-	-	-	-	-	G	hom	222	69	60	0
AAQM03000341	962	exonic	TGGT1_220650	G	-	-	-	-	-	T	hom	222	60	60	0
AAQM03000341	1214	intronic	TGGT1_220650	C	A	hom	222	91	60	-	-	-	-	-	0
AAQM03000341	1370	intronic	TGGT1_220650	A	-	-	-	-	-	C	hom	222	88	60	0
AAQM03000341	1705	exonic	TGGT1_220650	A	G	hom	222	73	60	-	-	-	-	-	0
AAQM03000341	1844	exonic	TGGT1_220650	C	T	hom	222	55	60	-	-	-	-	-	0
AAQM03000341	2575	exonic	TGGT1_220650	C	T	hom	222	63	60	-	-	-	-	-	0
AAQM03000341	2701	exonic	TGGT1_220650	T	-	-	-	-	-	A	hom	222	39	50	0
AAQM03000341	2716	exonic	TGGT1_220650	G	-	-	-	-	-	T	hom	222	41	47	0
AAQM03000341	2809	intronic	TGGT1_220650	A	-	-	-	-	-	T	hom	185	27	24	0
AAQM03000341	3078	intronic	TGGT1_220650	G	-	-	-	-	-	T	het	17.1	11	21	0
AAQM03000341	3322	intronic	TGGT1_220650	A	-	-	-	-	-	G	hom	50.1	6	23	0
AAQM03000342	100	intronic	TGGT1_410790	C	T	hom	151	32	30	-	-	-	-	-	0
AAQM03000342	123	intronic	TGGT1_410790	A	G,T	hom	134	30	29	G	hom	133	29	28	0
AAQM03000342	162	intronic	TGGT1_410790	C	T	hom	155	40	30	-	-	-	-	-	0
AAQM03000342	248	intronic	TGGT1_410790	C	-	-	-	-	-	T	hom	222	53	36	0
AAQM03000342	308	intronic	TGGT1_410790	C	-	-	-	-	-	T	hom	222	60	36	0
AAQM03000342	327	intronic	TGGT1_410790	G	A	hom	222	54	29	-	-	-	-	-	0
AAQM03000342	481	intronic	TGGT1_410790	C	G	hom	222	54	58	-	-	-	-	-	0
AAQM03000342	488	intronic	TGGT1_410790	G	T	hom	222	52	58	-	-	-	-	-	0
AAQM03000342	493	intronic	TGGT1_410790	G	-	-	-	-	-	A	hom	222	55	58	0
AAQM03000342	685	exonic	TGGT1_410790	G	A	hom	222	40	51	-	-	-	-	-	0
AAQM03000342	1193	intronic	TGGT1_410790	G	T	hom	222	87	60	-	-	-	-	-	0
AAQM03000342	1273	intronic	TGGT1_410790	C	-	-	-	-	-	A	hom	222	89	60	0
AAQM03000342	1415	intronic	TGGT1_410790	A	G	hom	222	79	58	-	-	-	-	-	0
AAQM03000342	1464	intronic	TGGT1_410790	C	-	-	-	-	-	A	hom	222	77	60	0
AAQM03000342	1484	intronic	TGGT1_410790	T	-	-	-	-	-	C	hom	222	86	60	0
AAQM03000342	1558	exonic	TGGT1_410790	T	C	hom	222	75	60	-	-	-	-	-	0
AAQM03000342	2015	exonic	TGGT1_410790	C	T	hom	222	43	35	-	-	-	-	-	0
AAQM03000342	2016	exonic	TGGT1_410790	C	T	hom	222	46	35	-	-	-	-	-	0
AAQM03000342	2054	exonic	TGGT1_410790	G	-	-	-	-	-	C	hom	222	30	29	0
AAQM03000342	2204	exonic	TGGT1_410790	G	-	-	-	-	-	A	hom	162	33	27	0
AAQM03000342	2207	exonic	TGGT1_410790	G	-	-	-	-	-	C	hom	158	30	25	0
AAQM03000342	2241	exonic	TGGT1_410790	C	-	-	-	-	-	T	het	8.64	26	27	0
AAQM03000342	2244	exonic	TGGT1_410790	C	-	-	-	-	-	T	het	4.13	26	27	0
AAQM03000342	2245	exonic	TGGT1_410790	T	-	-	-	-	-	G	het	11.3	26	27	0
AAQM03000342	2248	exonic	TGGT1_410790	A	-	-	-	-	-	G	het	3.54	26	27	0
AAQM03000342	2250	exonic	TGGT1_410790	A	-	-	-	-	-	C	het	15.1	24	28	0
AAQM03000342	2258	exonic	TGGT1_410790	T	-	-	-	-	-	G	het	18.1	24	29	0
AAQM03000342	2260	exonic	TGGT1_410790	C	-	-	-	-	-	T	het	14.2	24	29	0
AAQM03000344	705	intronic	TGGT1_410810	G	-	-	-	-	-	A	het	50	91	21	0
AAQM03000344	1057	exonic	TGGT1_410810	C	-	-	-	-	-	T	het	225	90	60	0
AAQM03000344	1085	exonic	TGGT1_410810	A	-	-	-	-	-	C	het	225	77	60	0
AAQM03000344	1387	intronic	TGGT1_410810	A	-	-	-	-	-	G	hom	222	70	60	0
AAQM03000344	1471	intronic	TGGT1_410810	G	A	hom	222	78	60	-	-	-	-	-	0
AAQM03000344	1934	exonic	TGGT1_410810	A	-	-	-	-	-	G	hom	222	75	54	0
AAQM03000344	2086	exonic	TGGT1_410810	A	G	hom	222	38	55	-	-	-	-	-	0
AAQM03000344	2102	exonic	TGGT1_410810	G	T	hom	222	29	53	-	-	-	-	-	0
AAQM03000344	2104	exonic	TGGT1_410810	A	G	hom	222	27	53	-	-	-	-	-	0
AAQM03000344	2119	exonic	TGGT1_410810	C	G	hom	206	11	47	-	-	-	-	-	0
AAQM03000344	2120	exonic	TGGT1_410810	C	T	hom	185	12	45	-	-	-	-	-	0
AAQM03000344	2129	exonic	TGGT1_410810	C	T	hom	143	16	27	-	-	-	-	-	0
AAQM03000344	2133	exonic	TGGT1_410810	A	G	hom	154	16	28	-	-	-	-	-	0
AAQM03000344	2138	exonic	TGGT1_410810	A	G	hom	73	12	24	-	-	-	-	-	0
AAQM03000344	2142	exonic	TGGT1_410810	G	T	hom	109	14	26	-	-	-	-	-	0
AAQM03000344	2160	exonic	TGGT1_410810	T	G	hom	222	29	30	-	-	-	-	-	0
AAQM03000344	2188	exonic	TGGT1_410810	C	T	het	225	53	39	-	-	-	-	-	0
AAQM03000344	2225	exonic	TGGT1_410810	G	-	-	-	-	-	A	het	226	56	53	0
AAQM03000344	2234	exonic	TGGT1_410810	G	-	-	-	-	-	T	het	8.64	52	52	0
AAQM03000344	2343	exonic	TGGT1_410810	T	-	-	-	-	-	G	het	9.52	34	39	0
AAQM03000344	2402	exonic	TGGT1_410810	C	-	-	-	-	-	G	hom	40.3	7	27	0
AAQM03000344	2405	exonic	TGGT1_410810	A	-	-	-	-	-	G	hom	30.5	5	22	0
AAQM03000344	2410	exonic	TGGT1_410810	A	-	-	-	-	-	C	hom	26.5	4	22	0
AAQM03000344	2430	exonic	TGGT1_410810	C	-	-	-	-	-	G	hom	98	9	33	0
AAQM03000344	2446	exonic	TGGT1_410810	T	-	-	-	-	-	G	hom	113	12	32	0
AAQM03000344	2451	exonic	TGGT1_410810	T	C	hom	222	116	53	-	-	-	-	-	0
AAQM03000344	2500	exonic	TGGT1_410810	A	-	-	-	-	-	G	het	100	21	28	0
AAQM03000344	2554	exonic	TGGT1_410810	A	C	het	43	63	32	-	-	-	-	-	0
AAQM03000344	2557	exonic	TGGT1_410810	T	C	het	35	61	32	-	-	-	-	-	0
AAQM03000344	2559	exonic	TGGT1_410810	T	G	het	28	66	31	-	-	-	-	-	0
AAQM03000344	2625	exonic	TGGT1_410810	G	A	hom	149	61	24	-	-	-	-	-	0
AAQM03000344	2628	exonic	TGGT1_410810	G	C	hom	156	59	24	-	-	-	-	-	0
AAQM03000349	311	intergenic	NONE(dist=NONE),TGGT1_220070(dist=3074)	T	G	hom	45.3	6	24	-	-	-	-	-	0
AAQM03000355	1070	upstream	TGGT1_410890	G	C,A	hom	198	66	29	C	hom	219	57	28	0
AAQM03000355	1272	exonic	TGGT1_410890	G	T	het	202	41	47	-	-	-	-	-	0
AAQM03000355	1303	exonic	TGGT1_410890	C	G	het	121	24	55	-	-	-	-	-	0
AAQM03000355	1304	exonic	TGGT1_410890	T	A	het	119	26	55	-	-	-	-	-	0
AAQM03000355	1337	exonic	TGGT1_410890	G	C	het	8.64	32	53	-	-	-	-	-	0
AAQM03000355	1448	intronic	TGGT1_410890	G	T	hom	168	11	43	-	-	-	-	-	0
AAQM03000355	1451	intronic	TGGT1_410890	C	G	hom	178	10	45	-	-	-	-	-	0
AAQM03000355	1630	intronic	TGGT1_410890	C	G	hom	34.3	5	20	-	-	-	-	-	0
AAQM03000355	1643	intronic	TGGT1_410890	T	C	hom	32.1	6	20	-	-	-	-	-	0
AAQM03000355	1656	intronic	TGGT1_410890	G	A	hom	65.1	6	24	-	-	-	-	-	0
AAQM03000355	1658	intronic	TGGT1_410890	T	C	hom	65.1	6	24	-	-	-	-	-	0
AAQM03000355	1665	intronic	TGGT1_410890	C	T	hom	65.1	6	24	-	-	-	-	-	0
AAQM03000355	1666	intronic	TGGT1_410890	C	T	hom	65.1	6	24	-	-	-	-	-	0
AAQM03000355	1668	intronic	TGGT1_410890	T	G	hom	65.1	6	24	-	-	-	-	-	0
AAQM03000355	1868	intronic	TGGT1_410890	A	T	het	12.3	17	33	-	-	-	-	-	0
AAQM03000355	1979	intronic	TGGT1_410890	G	-	-	-	-	-	T	het	67	15	39	0
AAQM03000355	2025	intronic	TGGT1_410890	C	G	het	47	6	39	-	-	-	-	-	0
AAQM03000355	2028	intronic	TGGT1_410890	C	G	het	39	5	36	-	-	-	-	-	0
AAQM03000355	2029	intronic	TGGT1_410890	A	C	het	37	5	36	-	-	-	-	-	0
AAQM03000355	2033	intronic	TGGT1_410890	G	C	hom	83.3	5	36	-	-	-	-	-	0
AAQM03000355	2035	splicing	TGGT1_410890(rna_TGGT1_410890-1:exon2:c.150-2A>G)	A	G	hom	83.3	5	36	-	-	-	-	-	0
AAQM03000355	2040	exonic	TGGT1_410890	C	G	hom	13.9	5	24	-	-	-	-	-	0
AAQM03000355	2048	exonic	TGGT1_410890	A	T	het	8.64	11	45	-	-	-	-	-	0
AAQM03000355	2097	exonic	TGGT1_410890	G	A	het	57	26	41	-	-	-	-	-	0
AAQM03000355	2127	exonic	TGGT1_410890	C	G	het	34	29	39	-	-	-	-	-	0
AAQM03000355	2142	exonic	TGGT1_410890	G	-	-	-	-	-	A	het	71	20	42	0
AAQM03000355	2149	exonic	TGGT1_410890	T	-	-	-	-	-	A	het	63	18	44	0
AAQM03000355	2150	exonic	TGGT1_410890	A	-	-	-	-	-	G	het	78	18	44	0
AAQM03000355	2164	exonic	TGGT1_410890	G	-	-	-	-	-	C	het	60	18	44	0
AAQM03000355	2173	intronic	TGGT1_410890	C	-	-	-	-	-	T	het	76	11	49	0
AAQM03000355	2301	intronic	TGGT1_410890	A	-	-	-	-	-	T	het	3.01	12	25	0
AAQM03000355	2557	intronic	TGGT1_410890	G	A	het	13.2	70	44	-	-	-	-	-	0
AAQM03000355	2569	intronic	TGGT1_410890	C	-	-	-	-	-	G	het	25	84	41	0
AAQM03000355	2598	intronic	TGGT1_410890	G	-	-	-	-	-	A	het	10.4	110	39	0
AAQM03000355	2614	intronic	TGGT1_410890	T	-	-	-	-	-	C	het	11.3	109	39	0
AAQM03000355	2650	intronic	TGGT1_410890	T	-	-	-	-	-	C	het	15.1	97	40	0
AAQM03000355	2750	intronic	TGGT1_410890	G	-	-	-	-	-	A	het	18.1	89	34	0
AAQM03000355	2764	intronic	TGGT1_410890	G	-	-	-	-	-	A	het	129	100	35	0
AAQM03000355	2906	intronic	TGGT1_410890	C	T	het	11.3	5	31	-	-	-	-	-	0
AAQM03000355	2913	intronic	TGGT1_410890	A	G	hom	69.3	5	31	-	-	-	-	-	0
AAQM03000355	2917	intronic	TGGT1_410890	C	T	hom	68.3	5	31	-	-	-	-	-	0
AAQM03000355	2918	intronic	TGGT1_410890	G	C	hom	65.3	6	31	-	-	-	-	-	0
AAQM03000355	2941	intronic	TGGT1_410890	A	-	-	-	-	-	C	het	21	26	34	0
AAQM03000355	2994	intronic	TGGT1_410890	A	T	het	76	46	35	G	het	11.3	35	35	0
AAQM03000355	3053	intronic	TGGT1_410890	C	G	het	81	12	48	-	-	-	-	-	0
AAQM03000355	3094	intronic	TGGT1_410890	T	-	-	-	-	-	G	hom	37.3	5	24	0
AAQM03000355	3123	intronic	TGGT1_410890	A	G	hom	31	11	21	-	-	-	-	-	0
AAQM03000355	3130	intronic	TGGT1_410890	G	A	hom	28	12	27	-	-	-	-	-	0
AAQM03000355	3156	intronic	TGGT1_410890	A	C	het	6.22	11	28	-	-	-	-	-	0
AAQM03000355	3169	intronic	TGGT1_410890	G	A	het	6.98	11	28	-	-	-	-	-	0
AAQM03000355	3199	intronic	TGGT1_410890	G	T	hom	64	8	32	-	-	-	-	-	0
AAQM03000355	3204	intronic	TGGT1_410890	T	G	het	11.3	8	32	-	-	-	-	-	0
AAQM03000355	3541	exonic	TGGT1_410890	A	G	hom	133	22	27	G,C	hom	136	15	32	0
AAQM03000355	3550	exonic	TGGT1_410890	T	-	-	-	-	-	C	het	108	18	31	0
AAQM03000355	3556	exonic	TGGT1_410890	G	-	-	-	-	-	C	het	6.2	19	33	0
AAQM03000355	3561	exonic	TGGT1_410890	C	-	-	-	-	-	G	het	67	21	32	0
AAQM03000355	3568	exonic	TGGT1_410890	A	C,T	het	103	31	34	T	het	37	21	33	0
AAQM03000355	3570	exonic	TGGT1_410890	G	-	-	-	-	-	C	het	96	21	33	0
AAQM03000355	3582	intronic	TGGT1_410890	G	-	-	-	-	-	A	het	81	33	30	0
AAQM03000355	3585	intronic	TGGT1_410890	G	A	het	30	43	32	-	-	-	-	-	0
AAQM03000355	3586	intronic	TGGT1_410890	A	C	het	32	43	32	-	-	-	-	-	0
AAQM03000355	3589	intronic	TGGT1_410890	C	A	het	27	44	31	-	-	-	-	-	0
AAQM03000355	3601	intronic	TGGT1_410890	C	T	het	24	46	31	-	-	-	-	-	0
AAQM03000355	3602	intronic	TGGT1_410890	G	-	-	-	-	-	C	het	55	34	30	0
AAQM03000355	3608	intronic	TGGT1_410890	T	G	het	57	36	34	-	-	-	-	-	0
AAQM03000355	3642	intronic	TGGT1_410890	C	-	-	-	-	-	A	hom	53.3	5	29	0
AAQM03000355	3649	intronic	TGGT1_410890	A	G	het	70	28	32	-	-	-	-	-	0
AAQM03000355	3677	intronic	TGGT1_410890	A	-	-	-	-	-	G	hom	41.1	6	20	0
AAQM03000355	3679	intronic	TGGT1_410890	T	-	-	-	-	-	A	het	3.01	6	20	0
AAQM03000355	3681	intronic	TGGT1_410890	C	-	-	-	-	-	T,A	hom	22.5	6	20	0
AAQM03000355	3685	intronic	TGGT1_410890	G	-	-	-	-	-	C	het	20.2	6	20	0
AAQM03000355	3706	intronic	TGGT1_410890	G	C	het	9.52	11	22	-	-	-	-	-	0
AAQM03000355	3755	intronic	TGGT1_410890	C	-	-	-	-	-	T	het	6.2	57	32	0
AAQM03000355	3764	intronic	TGGT1_410890	T	C	het	68	76	28	-	-	-	-	-	0
AAQM03000355	3793	intronic	TGGT1_410890	T	-	-	-	-	-	C	het	71	77	29	0
AAQM03000355	3800	intronic	TGGT1_410890	G	-	-	-	-	-	T	het	61	78	29	0
AAQM03000355	3803	intronic	TGGT1_410890	A	-	-	-	-	-	G	het	78	76	29	0
AAQM03000355	3808	intronic	TGGT1_410890	T	-	-	-	-	-	C	het	67	72	29	0
AAQM03000355	3843	intronic	TGGT1_410890	G	-	-	-	-	-	A	het	21	55	24	0
AAQM03000355	3973	intronic	TGGT1_410890	A	-	-	-	-	-	G	het	112	65	20	0
AAQM03000355	4140	exonic	TGGT1_410890	G	C	het	68	113	27	-	-	-	-	-	0
AAQM03000355	4145	exonic	TGGT1_410890	A	G	het	17.1	114	27	-	-	-	-	-	0
AAQM03000355	4151	exonic	TGGT1_410890	C	T	het	67	107	27	-	-	-	-	-	0
AAQM03000355	4207	downstream	TGGT1_410890	C	-	-	-	-	-	T	het	37	32	31	0
AAQM03000355	4208	downstream	TGGT1_410890	C	T	hom	222	36	32	T,A	hom	191	22	33	0
AAQM03000355	4263	downstream	TGGT1_410890	G	C	hom	6.59	6	32	-	-	-	-	-	0
AAQM03000355	4334	downstream	TGGT1_410890	A	-	-	-	-	-	C	het	29	34	32	0
AAQM03000355	4339	downstream	TGGT1_410890	A	-	-	-	-	-	G	het	29	34	32	0
AAQM03000355	4369	downstream	TGGT1_410890	A	-	-	-	-	-	T	het	65	32	33	0
AAQM03000355	4391	downstream	TGGT1_410890	T	C	het	15.1	14	30	-	-	-	-	-	0
AAQM03000355	4419	downstream	TGGT1_410890	T	-	-	-	-	-	C	het	4.13	4	32	0
AAQM03000359	277	upstream	TGGT1_410900	T	-	-	-	-	-	A	het	24	147	44	0
AAQM03000359	348	upstream	TGGT1_410900	C	-	-	-	-	-	T	het	110	124	44	0
AAQM03000359	475	exonic	TGGT1_410900	A	-	-	-	-	-	G,C	hom	170	38	25	0
AAQM03000359	476	exonic	TGGT1_410900	G	-	-	-	-	-	A	hom	199	38	25	0
AAQM03000359	761	exonic	TGGT1_410900	C	-	-	-	-	-	T	het	80	80	38	0
AAQM03000359	1522	downstream	TGGT1_410900	T	C	het	7.8	51	33	-	-	-	-	-	0
AAQM03000359	1524	downstream	TGGT1_410900	C	A	hom	182	44	33	A,G	hom	199	38	29	0
AAQM03000359	1749	downstream	TGGT1_410900	C	-	-	-	-	-	T	het	34	49	50	0
AAQM03000359	2022	downstream	TGGT1_410900	A	G	het	225	101	37	-	-	-	-	-	0
AAQM03000359	2027	downstream	TGGT1_410900	C	G	het	225	102	37	-	-	-	-	-	0
AAQM03000359	2057	downstream	TGGT1_410900	G	A	het	225	94	35	-	-	-	-	-	0
AAQM03000359	2062	downstream	TGGT1_410900	A	G	het	129	88	35	-	-	-	-	-	0
AAQM03000359	2065	downstream	TGGT1_410900	G	C	het	154	85	35	-	-	-	-	-	0
AAQM03000359	2144	downstream	TGGT1_410900	G	-	-	-	-	-	A	hom	146	20	25	0
AAQM03000359	2739	intergenic	TGGT1_410900(dist=1316),NONE(dist=NONE)	G	A	het	49	295	48	-	-	-	-	-	0
AAQM03000359	2741	intergenic	TGGT1_410900(dist=1318),NONE(dist=NONE)	A	G	het	46	294	48	-	-	-	-	-	0
AAQM03000359	2973	intergenic	TGGT1_410900(dist=1550),NONE(dist=NONE)	A	-	-	-	-	-	G	het	23	101	26	0
AAQM03000359	3005	intergenic	TGGT1_410900(dist=1582),NONE(dist=NONE)	C	-	-	-	-	-	T	hom	117	51	22	0
AAQM03000359	3007	intergenic	TGGT1_410900(dist=1584),NONE(dist=NONE)	A	-	-	-	-	-	T	hom	106	45	21	0
AAQM03000363	236	downstream	TGGT1_200700	T	-	-	-	-	-	C	hom	134	19	28	0
AAQM03000363	442	exonic	TGGT1_200700	T	-	-	-	-	-	G	hom	222	34	58	0
AAQM03000363	570	exonic	TGGT1_200700	C	T	hom	222	73	60	-	-	-	-	-	0
AAQM03000363	1446	upstream	TGGT1_200700	T	-	-	-	-	-	G	hom	222	47	60	0
AAQM03000363	2031	intergenic	TGGT1_200700(dist=1096),NONE(dist=NONE)	A	-	-	-	-	-	G	hom	222	89	60	0
AAQM03000363	2197	intergenic	TGGT1_200700(dist=1262),NONE(dist=NONE)	G	A	hom	222	93	60	-	-	-	-	-	0
AAQM03000363	2265	intergenic	TGGT1_200700(dist=1330),NONE(dist=NONE)	C	-	-	-	-	-	T	hom	222	80	55	0
AAQM03000363	2447	intergenic	TGGT1_200700(dist=1512),NONE(dist=NONE)	G	-	-	-	-	-	A	hom	222	83	60	0
AAQM03000363	2629	intergenic	TGGT1_200700(dist=1694),NONE(dist=NONE)	A	-	-	-	-	-	C	hom	222	72	60	0
AAQM03000363	3045	intergenic	TGGT1_200700(dist=2110),NONE(dist=NONE)	C	-	-	-	-	-	T	hom	222	79	60	0
AAQM03000363	3073	intergenic	TGGT1_200700(dist=2138),NONE(dist=NONE)	G	-	-	-	-	-	A	hom	222	70	60	0
AAQM03000363	3247	intergenic	TGGT1_200700(dist=2312),NONE(dist=NONE)	T	-	-	-	-	-	C	hom	222	71	60	0
AAQM03000363	3605	intergenic	TGGT1_200700(dist=2670),NONE(dist=NONE)	A	G	hom	222	94	60	-	-	-	-	-	0
AAQM03000363	4087	intergenic	TGGT1_200700(dist=3152),NONE(dist=NONE)	A	-	-	-	-	-	G	hom	159	42	25	0
AAQM03000363	4123	intergenic	TGGT1_200700(dist=3188),NONE(dist=NONE)	T	-	-	-	-	-	C	hom	189	38	30	0
AAQM03000363	4340	intergenic	TGGT1_200700(dist=3405),NONE(dist=NONE)	G	-	-	-	-	-	C	hom	222	60	57	0
AAQM03000363	4647	intergenic	TGGT1_200700(dist=3712),NONE(dist=NONE)	C	-	-	-	-	-	T	hom	222	80	58	0
AAQM03000363	4649	intergenic	TGGT1_200700(dist=3714),NONE(dist=NONE)	C	-	-	-	-	-	G	hom	222	81	58	0
AAQM03000363	5201	intergenic	TGGT1_200700(dist=4266),NONE(dist=NONE)	C	T	hom	222	46	60	-	-	-	-	-	0
AAQM03000363	5347	intergenic	TGGT1_200700(dist=4412),NONE(dist=NONE)	A	G	hom	222	52	60	-	-	-	-	-	0
AAQM03000363	5466	intergenic	TGGT1_200700(dist=4531),NONE(dist=NONE)	G	A	hom	222	53	60	-	-	-	-	-	0
AAQM03000363	6080	intergenic	TGGT1_200700(dist=5145),NONE(dist=NONE)	C	G	hom	222	72	60	-	-	-	-	-	0
AAQM03000363	6115	intergenic	TGGT1_200700(dist=5180),NONE(dist=NONE)	G	A	hom	222	81	60	-	-	-	-	-	0
AAQM03000363	6201	intergenic	TGGT1_200700(dist=5266),NONE(dist=NONE)	G	-	-	-	-	-	T	hom	222	67	60	0
AAQM03000363	6238	intergenic	TGGT1_200700(dist=5303),NONE(dist=NONE)	G	T	hom	222	72	60	-	-	-	-	-	0
AAQM03000363	6432	intergenic	TGGT1_200700(dist=5497),NONE(dist=NONE)	C	-	-	-	-	-	T	hom	222	72	60	0
AAQM03000363	6433	intergenic	TGGT1_200700(dist=5498),NONE(dist=NONE)	C	-	-	-	-	-	T	hom	222	71	60	0
AAQM03000363	6557	intergenic	TGGT1_200700(dist=5622),NONE(dist=NONE)	G	-	-	-	-	-	A	hom	222	60	60	0
AAQM03000363	6569	intergenic	TGGT1_200700(dist=5634),NONE(dist=NONE)	T	-	-	-	-	-	C	hom	222	63	60	0
AAQM03000363	6856	intergenic	TGGT1_200700(dist=5921),NONE(dist=NONE)	C	-	-	-	-	-	A	hom	222	87	60	0
AAQM03000363	7767	intergenic	TGGT1_200700(dist=6832),NONE(dist=NONE)	C	-	-	-	-	-	T	hom	222	76	60	0
AAQM03000363	7786	intergenic	TGGT1_200700(dist=6851),NONE(dist=NONE)	C	-	-	-	-	-	T	hom	222	77	60	0
AAQM03000363	8341	intergenic	TGGT1_200700(dist=7406),NONE(dist=NONE)	C	G	hom	222	72	34	-	-	-	-	-	0
AAQM03000363	8468	intergenic	TGGT1_200700(dist=7533),NONE(dist=NONE)	C	-	-	-	-	-	T	hom	222	77	48	0
AAQM03000363	8515	intergenic	TGGT1_200700(dist=7580),NONE(dist=NONE)	A	C	hom	222	71	53	-	-	-	-	-	0
AAQM03000363	9316	intergenic	TGGT1_200700(dist=8381),NONE(dist=NONE)	A	-	-	-	-	-	T	hom	222	61	60	0
AAQM03000363	9320	intergenic	TGGT1_200700(dist=8385),NONE(dist=NONE)	A	-	-	-	-	-	C	hom	222	59	60	0
AAQM03000363	9407	intergenic	TGGT1_200700(dist=8472),NONE(dist=NONE)	C	T	hom	222	50	60	-	-	-	-	-	0
AAQM03000363	9528	intergenic	TGGT1_200700(dist=8593),NONE(dist=NONE)	C	-	-	-	-	-	T	hom	222	48	60	0
AAQM03000363	9529	intergenic	TGGT1_200700(dist=8594),NONE(dist=NONE)	T	-	-	-	-	-	C	hom	222	47	60	0
AAQM03000363	9531	intergenic	TGGT1_200700(dist=8596),NONE(dist=NONE)	T	-	-	-	-	-	C	hom	222	47	60	0
AAQM03000363	9534	intergenic	TGGT1_200700(dist=8599),NONE(dist=NONE)	C	-	-	-	-	-	T	hom	222	46	60	0
AAQM03000363	10444	intergenic	TGGT1_200700(dist=9509),NONE(dist=NONE)	C	-	-	-	-	-	T	hom	222	70	60	0
AAQM03000363	11283	intergenic	TGGT1_200700(dist=10348),NONE(dist=NONE)	C	G	hom	222	86	40	-	-	-	-	-	0
AAQM03000363	11367	intergenic	TGGT1_200700(dist=10432),NONE(dist=NONE)	G	A	hom	222	62	34	-	-	-	-	-	0
AAQM03000363	11371	intergenic	TGGT1_200700(dist=10436),NONE(dist=NONE)	A	-	-	-	-	-	G	hom	222	75	49	0
AAQM03000363	11526	intergenic	TGGT1_200700(dist=10591),NONE(dist=NONE)	T	-	-	-	-	-	C	hom	222	62	60	0
AAQM03000363	11947	intergenic	TGGT1_200700(dist=11012),NONE(dist=NONE)	A	G	hom	222	86	60	-	-	-	-	-	0
AAQM03000363	11953	intergenic	TGGT1_200700(dist=11018),NONE(dist=NONE)	T	-	-	-	-	-	G	hom	222	70	60	0
AAQM03000363	12061	intergenic	TGGT1_200700(dist=11126),NONE(dist=NONE)	C	G	hom	222	84	60	-	-	-	-	-	0
AAQM03000363	12165	intergenic	TGGT1_200700(dist=11230),NONE(dist=NONE)	C	-	-	-	-	-	A	hom	222	62	60	0
AAQM03000363	12471	intergenic	TGGT1_200700(dist=11536),NONE(dist=NONE)	A	G	hom	222	63	60	-	-	-	-	-	0
AAQM03000363	13062	intergenic	TGGT1_200700(dist=12127),NONE(dist=NONE)	G	-	-	-	-	-	A	hom	222	65	60	0
AAQM03000363	13935	intergenic	TGGT1_200700(dist=13000),NONE(dist=NONE)	A	-	-	-	-	-	G	hom	222	80	60	0
AAQM03000363	14004	intergenic	TGGT1_200700(dist=13069),NONE(dist=NONE)	T	-	-	-	-	-	G	hom	222	78	60	0
AAQM03000363	14431	intergenic	TGGT1_200700(dist=13496),NONE(dist=NONE)	G	C	hom	222	36	39	-	-	-	-	-	0
AAQM03000363	14546	intergenic	TGGT1_200700(dist=13611),NONE(dist=NONE)	G	A	hom	161	52	26	-	-	-	-	-	0
AAQM03000365	2571	intergenic	NONE(dist=NONE),TGGT1_410910(dist=1191)	T	-	-	-	-	-	C	hom	38.1	6	27	0
AAQM03000365	4116	exonic	TGGT1_410910	C	-	-	-	-	-	G	hom	53	8	20	0
AAQM03000368	817	intronic	TGGT1_410920	T	C	hom	209	48	22	-	-	-	-	-	0
AAQM03000368	847	intronic	TGGT1_410920	G	A	het	107	42	21	-	-	-	-	-	0
AAQM03000368	855	intronic	TGGT1_410920	G	C	hom	185	36	20	-	-	-	-	-	0
AAQM03000368	1194	intronic	TGGT1_410920	T	C	het	18.1	17	21	-	-	-	-	-	0
AAQM03000368	1199	intronic	TGGT1_410920	G	A	hom	70	16	21	-	-	-	-	-	0
AAQM03000368	1210	intronic	TGGT1_410920	T	C,G	hom	34.1	10	24	-	-	-	-	-	0
AAQM03000368	2213	exonic	TGGT1_410920	C	T	hom	135	28	26	-	-	-	-	-	0
AAQM03000368	3440	exonic	TGGT1_292600	C	G	hom	222	71	30	-	-	-	-	-	0
AAQM03000368	4119	upstream	TGGT1_292600	C	T	het	3.54	5	24	-	-	-	-	-	0
AAQM03000368	4131	upstream	TGGT1_292600	A	G	het	9.52	7	21	-	-	-	-	-	0
AAQM03000369	1340	intergenic	NONE(dist=NONE),TGGT1_317820(dist=6588)	T	C	hom	222	32	34	-	-	-	-	-	0
AAQM03000369	1356	intergenic	NONE(dist=NONE),TGGT1_317820(dist=6572)	A	G	hom	222	31	36	-	-	-	-	-	0
AAQM03000369	1373	intergenic	NONE(dist=NONE),TGGT1_317820(dist=6555)	C	A	hom	222	34	43	-	-	-	-	-	0
AAQM03000369	1412	intergenic	NONE(dist=NONE),TGGT1_317820(dist=6516)	C	-	-	-	-	-	A	hom	222	39	60	0
AAQM03000369	1419	intergenic	NONE(dist=NONE),TGGT1_317820(dist=6509)	C	G	hom	222	50	57	-	-	-	-	-	0
AAQM03000369	2176	intergenic	NONE(dist=NONE),TGGT1_317820(dist=5752)	A	-	-	-	-	-	T	hom	149	34	22	0
AAQM03000374	887	intronic	TGGT1_244930A	C	T	hom	101	13	29	-	-	-	-	-	0
AAQM03000375	574	intronic	TGGT1_329400	C	T	het	42	19	29	-	-	-	-	-	0
AAQM03000375	633	intronic	TGGT1_329400	T	-	-	-	-	-	C	het	46	34	25	0
AAQM03000375	653	intronic	TGGT1_329400	G	-	-	-	-	-	A	het	10.4	42	29	0
AAQM03000375	774	exonic	TGGT1_329400	C	-	-	-	-	-	T	het	142	82	30	0
AAQM03000375	788	intronic	TGGT1_329400	T	-	-	-	-	-	C	het	181	81	31	0
AAQM03000375	795	intronic	TGGT1_329400	A	-	-	-	-	-	G	het	193	81	31	0
AAQM03000375	871	intronic	TGGT1_329400	T	-	-	-	-	-	C	het	218	109	40	0
AAQM03000375	1212	intronic	TGGT1_329400	C	-	-	-	-	-	G	hom	52.1	7	22	0
AAQM03000375	1219	intronic	TGGT1_329400	A	-	-	-	-	-	G	hom	55.1	7	22	0
AAQM03000377	71	upstream	TGGT1_410930	T	-	-	-	-	-	A	het	48	29	29	0
AAQM03000377	74	upstream	TGGT1_410930	A	-	-	-	-	-	T	het	106	31	29	0
AAQM03000377	112	upstream	TGGT1_410930	G	-	-	-	-	-	T	het	122	54	29	0
AAQM03000377	164	upstream	TGGT1_410930	G	-	-	-	-	-	T	het	44	46	28	0
AAQM03000377	206	upstream	TGGT1_410930	T	-	-	-	-	-	C	het	100	28	28	0
AAQM03000377	242	upstream	TGGT1_410930	C	-	-	-	-	-	A	hom	222	35	30	0
AAQM03000377	243	upstream	TGGT1_410930	A	-	-	-	-	-	G	hom	222	35	30	0
AAQM03000377	261	upstream	TGGT1_410930	G	-	-	-	-	-	T	het	185	64	33	0
AAQM03000377	303	upstream	TGGT1_410930	A	-	-	-	-	-	G	het	225	108	34	0
AAQM03000377	366	upstream	TGGT1_410930	T	-	-	-	-	-	C	het	225	78	33	0
AAQM03000377	369	upstream	TGGT1_410930	A	-	-	-	-	-	C	het	225	74	33	0
AAQM03000377	392	upstream	TGGT1_410930	C	-	-	-	-	-	G	het	225	53	32	0
AAQM03000377	398	upstream	TGGT1_410930	T	-	-	-	-	-	G	het	194	46	31	0
AAQM03000377	405	upstream	TGGT1_410930	T	-	-	-	-	-	C	hom	222	43	30	0
AAQM03000377	453	upstream	TGGT1_410930	T	G	hom	122	40	29	-	-	-	-	-	0
AAQM03000377	643	upstream	TGGT1_410930	G	-	-	-	-	-	C	het	225	110	49	0
AAQM03000377	705	upstream	TGGT1_410930	C	G	hom	12.4	6	26	-	-	-	-	-	0
AAQM03000377	707	upstream	TGGT1_410930	T	A	hom	14.7	4	29	-	-	-	-	-	0
AAQM03000377	711	upstream	TGGT1_410930	G	A	hom	8.22	4	29	-	-	-	-	-	0
AAQM03000377	712	upstream	TGGT1_410930	A	C	hom	13.7	4	29	-	-	-	-	-	0
AAQM03000377	718	upstream	TGGT1_410930	G	C	hom	15.6	4	29	-	-	-	-	-	0
AAQM03000377	720	upstream	TGGT1_410930	C	G	hom	16.6	4	29	-	-	-	-	-	0
AAQM03000377	721	upstream	TGGT1_410930	G	A	hom	16.6	4	29	-	-	-	-	-	0
AAQM03000377	722	upstream	TGGT1_410930	A	G	hom	16.6	4	29	-	-	-	-	-	0
AAQM03000377	724	upstream	TGGT1_410930	C	A	hom	16.6	4	29	-	-	-	-	-	0
AAQM03000377	1186	exonic	TGGT1_410930	A	-	-	-	-	-	G	het	116	41	26	0
AAQM03000377	1208	exonic	TGGT1_410930	A	C	het	92	43	29	-	-	-	-	-	0
AAQM03000377	1209	exonic	TGGT1_410930	G	-	-	-	-	-	T	het	110	41	26	0
AAQM03000377	1269	exonic	TGGT1_410930	C	A	het	106	50	32	-	-	-	-	-	0
AAQM03000377	1349	exonic	TGGT1_410930	C	-	-	-	-	-	A	het	225	88	35	0
AAQM03000377	1478	exonic	TGGT1_410930	G	-	-	-	-	-	A	het	225	120	41	0
AAQM03000377	1617	intronic	TGGT1_410930	G	A	het	225	114	58	-	-	-	-	-	0
AAQM03000377	1643	intronic	TGGT1_410930	T	-	-	-	-	-	G	het	225	142	56	0
AAQM03000377	1703	intronic	TGGT1_410930	A	G	het	225	127	47	-	-	-	-	-	0
AAQM03000377	1762	intronic	TGGT1_410930	A	G	het	208	95	37	-	-	-	-	-	0
AAQM03000377	1772	intronic	TGGT1_410930	A	-	-	-	-	-	G	het	156	101	39	0
AAQM03000377	1931	exonic	TGGT1_410930	T	G	het	48	8	31	-	-	-	-	-	0
AAQM03000377	2027	exonic	TGGT1_410930	A	C	hom	177	20	23	-	-	-	-	-	0
AAQM03000377	2034	exonic	TGGT1_410930	C	-	-	-	-	-	T	hom	151	25	24	0
AAQM03000377	2168	exonic	TGGT1_410930	G	A	hom	84	9	23	-	-	-	-	-	0
AAQM03000380	551	exonic	TGGT1_410960	T	-	-	-	-	-	A	het	179	60	22	0
AAQM03000380	567	exonic	TGGT1_410960	C	-	-	-	-	-	G	het	203	63	28	0
AAQM03000380	591	exonic	TGGT1_410960	A	G	hom	165	34	32	-	-	-	-	-	0
AAQM03000380	776	exonic	TGGT1_410960	C	-	-	-	-	-	G	hom	222	53	41	0
AAQM03000380	822	exonic	TGGT1_410960	A	C	hom	222	70	49	-	-	-	-	-	0
AAQM03000380	1289	intronic	TGGT1_410970	C	A	hom	222	126	32	-	-	-	-	-	0
AAQM03000380	1304	intronic	TGGT1_410970	G	A	het	225	154	32	-	-	-	-	-	0
AAQM03000380	1328	exonic	TGGT1_410970	C	G	het	43	182	32	-	-	-	-	-	0
AAQM03000380	1338	exonic	TGGT1_410970	G	-	-	-	-	-	A	het	147	113	26	0
AAQM03000380	1359	exonic	TGGT1_410970	A	G	het	89	188	30	-	-	-	-	-	0
AAQM03000380	1360	exonic	TGGT1_410970	T	C	het	35	191	30	-	-	-	-	-	0
AAQM03000380	1391	intronic	TGGT1_410970	A	-	-	-	-	-	C	het	155	118	21	0
AAQM03000380	1418	intronic	TGGT1_410970	A	G	het	117	131	23	-	-	-	-	-	0
AAQM03000380	1480	intronic	TGGT1_410970	G	-	-	-	-	-	A	het	202	73	24	0
AAQM03000380	1520	exonic	TGGT1_410970	C	T	het	14.2	101	26	-	-	-	-	-	0
AAQM03000380	2069	intronic	TGGT1_410970	G	T	het	159	82	22	-	-	-	-	-	0
AAQM03000380	2206	intronic	TGGT1_410970	C	A	het	141	161	21	-	-	-	-	-	0
AAQM03000380	2227	intronic	TGGT1_410970	C	-	-	-	-	-	T	het	165	154	20	0
AAQM03000380	2446	intronic	TGGT1_410970	C	-	-	-	-	-	T	het	32	136	23	0
AAQM03000380	2461	exonic	TGGT1_410970	C	-	-	-	-	-	T	het	183	146	24	0
AAQM03000380	2494	exonic	TGGT1_410970	A	-	-	-	-	-	T	het	101	159	27	0
AAQM03000380	2588	exonic	TGGT1_410970	A	C	hom	222	129	28	-	-	-	-	-	0
AAQM03000380	2652	exonic	TGGT1_410970	A	-	-	-	-	-	G	het	94	86	48	0
AAQM03000380	3208	intronic	TGGT1_410970	G	A	het	144	144	24	-	-	-	-	-	0
AAQM03000380	3338	exonic	TGGT1_410970	A	-	-	-	-	-	T	het	98	84	24	0
AAQM03000380	3360	exonic	TGGT1_410970	G	-	-	-	-	-	A	hom	222	78	25	0
AAQM03000380	3367	exonic	TGGT1_410970	G	-	-	-	-	-	T	het	115	77	25	0
AAQM03000380	3421	exonic	TGGT1_410970	A	-	-	-	-	-	G	het	69	60	31	0
AAQM03000380	3462	exonic	TGGT1_410970	T	-	-	-	-	-	C	hom	222	67	29	0
AAQM03000380	3518	exonic	TGGT1_410970	T	-	-	-	-	-	G	het	225	116	33	0
AAQM03000380	3544	exonic	TGGT1_410970	A	-	-	-	-	-	G	het	53	139	34	0
AAQM03000380	3696	downstream	TGGT1_410970	T	C	hom	222	76	46	-	-	-	-	-	0
AAQM03000380	3880	downstream	TGGT1_410970	T	-	-	-	-	-	A	het	108	88	25	0
AAQM03000380	3945	downstream	TGGT1_410970	C	-	-	-	-	-	A	het	100	72	29	0
AAQM03000380	3949	downstream	TGGT1_410970	T	-	-	-	-	-	C	hom	164	72	29	0
AAQM03000380	3984	downstream	TGGT1_410970	C	-	-	-	-	-	T	het	32	52	32	0
AAQM03000381	47	upstream	TGGT1_220060A	C	-	-	-	-	-	G	hom	26.5	4	20	0
AAQM03000381	66	upstream	TGGT1_220060A	A	-	-	-	-	-	G	hom	19.6	4	20	0
AAQM03000381	122	upstream	TGGT1_220060A	T	-	-	-	-	-	G	het	8.65	6	21	0
AAQM03000382	1549	exonic	TGGT1_220060	C	-	-	-	-	-	T	het	3.01	88	40	0
AAQM03000382	1576	exonic	TGGT1_220060	G	-	-	-	-	-	A	het	13.2	77	37	0
AAQM03000383	1116	downstream	TGGT1_220060B	A	T	het	73	93	20	-	-	-	-	-	0
AAQM03000383	1206	downstream	TGGT1_220060B	C	T	het	151	75	20	-	-	-	-	-	0
AAQM03000383	1208	downstream	TGGT1_220060B	G	C	het	144	73	20	-	-	-	-	-	0
AAQM03000383	1211	downstream	TGGT1_220060B	C	A	het	139	73	20	-	-	-	-	-	0
AAQM03000383	1212	downstream	TGGT1_220060B	C	T	het	152	73	20	-	-	-	-	-	0
AAQM03000383	1215	downstream	TGGT1_220060B	T	C	het	141	74	20	-	-	-	-	-	0
AAQM03000383	1220	downstream	TGGT1_220060B	A	G	het	151	78	20	-	-	-	-	-	0
AAQM03000383	1225	downstream	TGGT1_220060B	A	G	het	152	78	20	-	-	-	-	-	0
AAQM03000383	1228	downstream	TGGT1_220060B	C	G	het	152	81	20	-	-	-	-	-	0
AAQM03000384	736	upstream	TGGT1_363340	A	G	het	39	85	20	-	-	-	-	-	0
AAQM03000384	784	upstream	TGGT1_363340	A	C	het	45	90	25	-	-	-	-	-	0
AAQM03000384	871	upstream	TGGT1_363340	C	G	hom	115	50	20	-	-	-	-	-	0
AAQM03000384	974	upstream	TGGT1_363340	C	T,A	hom	156	59	30	T	hom	155	43	30	0
AAQM03000384	2335	downstream	TGGT1_363340	A	G	het	89	21	30	-	-	-	-	-	0
AAQM03000384	2363	downstream	TGGT1_363340	C	T	het	98	26	28	-	-	-	-	-	0
AAQM03000384	2766	downstream	TGGT1_363340	T	-	-	-	-	-	G	hom	138	18	20	0
AAQM03000384	3005	intergenic	TGGT1_363340(dist=1077),NONE(dist=NONE)	A	-	-	-	-	-	G	hom	47.1	6	21	0
AAQM03000384	3087	intergenic	TGGT1_363340(dist=1159),NONE(dist=NONE)	T	C	hom	28.3	5	24	-	-	-	-	-	0
AAQM03000384	3101	intergenic	TGGT1_363340(dist=1173),NONE(dist=NONE)	C	T	hom	52.3	5	24	-	-	-	-	-	0
AAQM03000384	3127	intergenic	TGGT1_363340(dist=1199),NONE(dist=NONE)	G	T	hom	44.3	5	24	-	-	-	-	-	0
AAQM03000384	3133	intergenic	TGGT1_363340(dist=1205),NONE(dist=NONE)	T	C	hom	52.3	5	24	-	-	-	-	-	0
AAQM03000384	3143	intergenic	TGGT1_363340(dist=1215),NONE(dist=NONE)	G	A	hom	52.3	5	24	-	-	-	-	-	0
AAQM03000384	3369	intergenic	TGGT1_363340(dist=1441),NONE(dist=NONE)	A	-	-	-	-	-	C	het	28	4	45	0
AAQM03000384	3375	intergenic	TGGT1_363340(dist=1447),NONE(dist=NONE)	T	G,A	hom	30.3	8	21	G	hom	53	4	45	0
AAQM03000384	3376	intergenic	TGGT1_363340(dist=1448),NONE(dist=NONE)	T	-	-	-	-	-	A	het	25	4	45	0
AAQM03000384	3377	intergenic	TGGT1_363340(dist=1449),NONE(dist=NONE)	G	-	-	-	-	-	T	het	28	4	45	0
AAQM03000384	3382	intergenic	TGGT1_363340(dist=1454),NONE(dist=NONE)	C	T	het	8.65	8	21	-	-	-	-	-	0
AAQM03000384	3397	intergenic	TGGT1_363340(dist=1469),NONE(dist=NONE)	C	-	-	-	-	-	G	het	26	4	54	0
AAQM03000384	3398	intergenic	TGGT1_363340(dist=1470),NONE(dist=NONE)	G	T,C	hom	86.1	9	32	C,T	hom	30.8	4	54	0
AAQM03000384	3405	intergenic	TGGT1_363340(dist=1477),NONE(dist=NONE)	T	A	het	9.52	13	31	-	-	-	-	-	0
AAQM03000384	3413	intergenic	TGGT1_363340(dist=1485),NONE(dist=NONE)	T	-	-	-	-	-	G	het	21	8	39	0
AAQM03000384	3435	intergenic	TGGT1_363340(dist=1507),NONE(dist=NONE)	C	-	-	-	-	-	A	het	41	21	37	0
AAQM03000384	3445	intergenic	TGGT1_363340(dist=1517),NONE(dist=NONE)	C	-	-	-	-	-	G	het	44	21	38	0
AAQM03000384	3462	intergenic	TGGT1_363340(dist=1534),NONE(dist=NONE)	C	-	-	-	-	-	T	het	7.8	25	37	0
AAQM03000384	3475	intergenic	TGGT1_363340(dist=1547),NONE(dist=NONE)	A	G	het	7.8	42	31	-	-	-	-	-	0
AAQM03000384	3480	intergenic	TGGT1_363340(dist=1552),NONE(dist=NONE)	G	-	-	-	-	-	A	het	29	25	35	0
AAQM03000384	3490	intergenic	TGGT1_363340(dist=1562),NONE(dist=NONE)	C	-	-	-	-	-	G	het	56	30	36	0
AAQM03000384	3492	intergenic	TGGT1_363340(dist=1564),NONE(dist=NONE)	C	-	-	-	-	-	G	het	54	30	36	0
AAQM03000384	3520	intergenic	TGGT1_363340(dist=1592),NONE(dist=NONE)	T	C	het	35	39	28	-	-	-	-	-	0
AAQM03000384	3529	intergenic	TGGT1_363340(dist=1601),NONE(dist=NONE)	G	T	het	35	32	27	-	-	-	-	-	0
AAQM03000384	3634	intergenic	TGGT1_363340(dist=1706),NONE(dist=NONE)	G	-	-	-	-	-	C	het	37	32	25	0
AAQM03000384	3656	intergenic	TGGT1_363340(dist=1728),NONE(dist=NONE)	G	C	het	65	50	25	-	-	-	-	-	0
AAQM03000384	3675	intergenic	TGGT1_363340(dist=1747),NONE(dist=NONE)	C	G	het	84	53	25	-	-	-	-	-	0
AAQM03000384	3723	intergenic	TGGT1_363340(dist=1795),NONE(dist=NONE)	G	C	het	71	42	22	-	-	-	-	-	0
AAQM03000384	3727	intergenic	TGGT1_363340(dist=1799),NONE(dist=NONE)	C	G	hom	159	39	22	-	-	-	-	-	0
AAQM03000384	3734	intergenic	TGGT1_363340(dist=1806),NONE(dist=NONE)	T	A	het	52	34	22	-	-	-	-	-	0
AAQM03000386	247	exonic	TGGT1_287430	G	-	-	-	-	-	T	hom	126	23	23	0
AAQM03000386	531	intronic	TGGT1_287430	T	-	-	-	-	-	C	hom	222	55	23	0
AAQM03000386	640	intronic	TGGT1_287430	A	-	-	-	-	-	C	het	19.1	87	34	0
AAQM03000386	694	intronic	TGGT1_287430	C	-	-	-	-	-	T	het	177	111	34	0
AAQM03000386	849	intronic	TGGT1_287430	C	-	-	-	-	-	T	het	225	179	54	0
AAQM03000386	963	intronic	TGGT1_287430	G	-	-	-	-	-	C	het	76	123	34	0
AAQM03000386	1104	exonic	TGGT1_287430	C	-	-	-	-	-	A	hom	222	89	31	0
AAQM03000386	1428	exonic	TGGT1_287430	A	C	het	113	43	26	-	-	-	-	-	0
AAQM03000386	1446	exonic	TGGT1_287430	A	-	-	-	-	-	G	het	204	62	31	0
AAQM03000386	1571	exonic	TGGT1_287430	C	G	het	80	59	32	-	-	-	-	-	0
AAQM03000386	1578	exonic	TGGT1_287430	C	T	het	165	65	33	-	-	-	-	-	0
AAQM03000386	1581	exonic	TGGT1_287430	C	T	het	15.1	66	33	-	-	-	-	-	0
AAQM03000386	1610	exonic	TGGT1_287430	A	G	het	225	66	37	-	-	-	-	-	0
AAQM03000386	1657	exonic	TGGT1_287430	C	T	het	75	61	43	-	-	-	-	-	0
AAQM03000386	1663	exonic	TGGT1_287430	C	T,A	hom	58	56	44	-	-	-	-	-	0
AAQM03000386	1672	exonic	TGGT1_287430	C	-	-	-	-	-	T	hom	222	89	45	0
AAQM03000386	1815	exonic	TGGT1_287430	T	-	-	-	-	-	G	hom	222	69	60	0
AAQM03000386	2162	intronic	TGGT1_287430	T	-	-	-	-	-	C	het	225	78	29	0
AAQM03000386	2192	intronic	TGGT1_287430	C	T	hom	222	45	33	-	-	-	-	-	0
AAQM03000386	2345	intronic	TGGT1_287430	G	-	-	-	-	-	C	het	225	107	43	0
AAQM03000386	2398	intronic	TGGT1_287430	G	A	hom	222	75	48	-	-	-	-	-	0
AAQM03000386	2402	intronic	TGGT1_287430	A	-	-	-	-	-	G	hom	222	97	56	0
AAQM03000386	2406	intronic	TGGT1_287430	T	C	hom	222	81	51	-	-	-	-	-	0
AAQM03000386	2557	exonic	TGGT1_287430	G	-	-	-	-	-	A	het	107	108	47	0
AAQM03000386	2645	exonic	TGGT1_287430	T	-	-	-	-	-	C	het	53	86	51	0
AAQM03000386	2676	exonic	TGGT1_287430	C	T	hom	222	78	52	-	-	-	-	-	0
AAQM03000386	2680	exonic	TGGT1_287430	G	-	-	-	-	-	C	het	93	74	48	0
AAQM03000386	2930	exonic	TGGT1_287430	A	-	-	-	-	-	G	hom	149	13	37	0
AAQM03000386	2938	exonic	TGGT1_287430	G	-	-	-	-	-	A	hom	135	13	37	0
AAQM03000386	2972	exonic	TGGT1_287430	C	-	-	-	-	-	T	hom	63.3	5	31	0
AAQM03000387	458	intergenic	NONE(dist=NONE),TGGT1_287460(dist=1724)	A	-	-	-	-	-	G	hom	222	67	32	0
AAQM03000387	460	intergenic	NONE(dist=NONE),TGGT1_287460(dist=1722)	T	G	hom	222	94	30	-	-	-	-	-	0
AAQM03000387	464	intergenic	NONE(dist=NONE),TGGT1_287460(dist=1718)	A	G	hom	222	93	31	-	-	-	-	-	0
AAQM03000387	533	intergenic	NONE(dist=NONE),TGGT1_287460(dist=1649)	T	-	-	-	-	-	C	hom	222	77	48	0
AAQM03000387	653	intergenic	NONE(dist=NONE),TGGT1_287460(dist=1529)	T	-	-	-	-	-	C	hom	222	63	49	0
AAQM03000387	804	intergenic	NONE(dist=NONE),TGGT1_287460(dist=1378)	G	-	-	-	-	-	A	hom	171	37	32	0
AAQM03000387	1107	intergenic	NONE(dist=NONE),TGGT1_287460(dist=1075)	G	-	-	-	-	-	T	het	42	72	29	0
AAQM03000387	1151	intergenic	NONE(dist=NONE),TGGT1_287460(dist=1031)	A	-	-	-	-	-	G	het	137	78	32	0
AAQM03000387	1196	downstream	TGGT1_287460	C	A	het	44	117	36	-	-	-	-	-	0
AAQM03000387	1207	downstream	TGGT1_287460	A	-	-	-	-	-	T	het	105	141	47	0
AAQM03000387	1288	downstream	TGGT1_287460	T	-	-	-	-	-	C	het	225	212	51	0
AAQM03000387	1501	downstream	TGGT1_287460	A	-	-	-	-	-	G	het	225	173	49	0
AAQM03000387	1550	downstream	TGGT1_287460	G	-	-	-	-	-	A	het	39	121	43	0
AAQM03000387	1572	downstream	TGGT1_287460	T	-	-	-	-	-	C	het	220	126	39	0
AAQM03000387	1642	downstream	TGGT1_287460	T	G	het	74	174	31	-	-	-	-	-	0
AAQM03000387	1754	downstream	TGGT1_287460	G	-	-	-	-	-	A	hom	222	63	28	0
AAQM03000387	1837	downstream	TGGT1_287460	T	-	-	-	-	-	C	hom	222	71	27	0
AAQM03000387	1963	downstream	TGGT1_287460	A	-	-	-	-	-	G	hom	222	51	42	0
AAQM03000387	1966	downstream	TGGT1_287460	C	-	-	-	-	-	A	hom	222	51	42	0
AAQM03000387	2125	downstream	TGGT1_287460	G	-	-	-	-	-	T	hom	222	47	26	0
AAQM03000387	2173	downstream	TGGT1_287460	G	-	-	-	-	-	A	hom	222	42	30	0
AAQM03000387	2210	exonic	TGGT1_287460	T	-	-	-	-	-	G	hom	222	51	32	0
AAQM03000387	2270	exonic	TGGT1_287460	G	-	-	-	-	-	C	hom	222	50	27	0
AAQM03000387	2272	exonic	TGGT1_287460	G	-	-	-	-	-	A	hom	222	50	27	0
AAQM03000387	2278	exonic	TGGT1_287460	G	-	-	-	-	-	A	hom	222	52	26	0
AAQM03000387	2317	exonic	TGGT1_287460	A	-	-	-	-	-	G	hom	222	58	36	0
AAQM03000387	2380	exonic	TGGT1_287460	A	-	-	-	-	-	C	hom	222	57	53	0
AAQM03000387	2414	exonic	TGGT1_287460	G	T	hom	7.59	6	23	-	-	-	-	-	0
AAQM03000387	2436	exonic	TGGT1_287460	A	-	-	-	-	-	C	hom	222	51	55	0
AAQM03000387	2489	exonic	TGGT1_287460	G	-	-	-	-	-	C	hom	222	54	44	0
AAQM03000387	2610	exonic	TGGT1_287460	T	-	-	-	-	-	C	hom	186	28	36	0
AAQM03000387	2851	upstream	TGGT1_287460	C	G	het	12.3	123	21	-	-	-	-	-	0
AAQM03000387	2870	upstream	TGGT1_287460	G	A	het	28	129	20	-	-	-	-	-	0
AAQM03000390	426	downstream	TGGT1_207010	C	T	het	151	180	26	-	-	-	-	-	0
AAQM03000390	427	downstream	TGGT1_207010	A	G	het	150	184	26	-	-	-	-	-	0
AAQM03000390	788	exonic	TGGT1_207010	A	G	het	62	40	24	-	-	-	-	-	0
AAQM03000390	1081	intronic	TGGT1_207010	T	A	het	67	61	21	-	-	-	-	-	0
AAQM03000390	1091	intronic	TGGT1_207010	G	C	het	9.52	54	20	-	-	-	-	-	0
AAQM03000390	1458	intronic	TGGT1_207010	T	G	hom	184	37	33	-	-	-	-	-	0
AAQM03000390	1562	exonic	TGGT1_207010	T	C	hom	99.1	6	39	-	-	-	-	-	0
AAQM03000390	1564	exonic	TGGT1_207010	G	C	hom	97.1	6	39	-	-	-	-	-	0
AAQM03000390	1566	exonic	TGGT1_207010	A	G	hom	68.1	6	39	-	-	-	-	-	0
AAQM03000390	1567	exonic	TGGT1_207010	G	A	hom	85.1	6	39	-	-	-	-	-	0
AAQM03000390	1568	exonic	TGGT1_207010	A	T	hom	95.1	6	39	-	-	-	-	-	0
AAQM03000391	463	downstream	TGGT1_410980	A	G	hom	138	60	20	-	-	-	-	-	0
AAQM03000391	470	downstream	TGGT1_410980	G	A	het	74	66	20	-	-	-	-	-	0
AAQM03000391	1522	intronic	TGGT1_410980	C	-	-	-	-	-	G	het	63	222	37	0
AAQM03000391	1530	intronic	TGGT1_410980	T	C	het	67	135	37	-	-	-	-	-	0
AAQM03000391	1703	exonic	TGGT1_410980	G	-	-	-	-	-	A	hom	40	9	20	0
AAQM03000391	1911	exonic	TGGT1_410980	T	-	-	-	-	-	G	het	4.77	20	56	0
AAQM03000391	1916	exonic	TGGT1_410980	C	-	-	-	-	-	A	het	6.2	19	54	0
AAQM03000391	1917	exonic	TGGT1_410980	T	-	-	-	-	-	G	het	6.2	19	54	0
AAQM03000391	1924	exonic	TGGT1_410980	C	-	-	-	-	-	T	het	6.2	19	50	0
AAQM03000391	1927	exonic	TGGT1_410980	G	-	-	-	-	-	C	het	8.64	18	50	0
AAQM03000391	1987	exonic	TGGT1_410980	C	G	hom	207	34	26	-	-	-	-	-	0
AAQM03000391	1990	exonic	TGGT1_410980	A	G	hom	209	34	27	-	-	-	-	-	0
AAQM03000391	2008	exonic	TGGT1_410980	C	A	hom	173	45	26	-	-	-	-	-	0
AAQM03000391	2009	exonic	TGGT1_410980	T	-	-	-	-	-	A	het	5.46	64	22	0
AAQM03000391	2018	exonic	TGGT1_410980	G	A,C	hom	201	46	25	-	-	-	-	-	0
AAQM03000391	2025	exonic	TGGT1_410980	T	C	het	111	44	25	-	-	-	-	-	0
AAQM03000391	2029	exonic	TGGT1_410980	C	T	hom	159	44	23	-	-	-	-	-	0
AAQM03000392	32	intergenic	NONE(dist=NONE),TGGT1_200250(dist=1772)	T	-	-	-	-	-	A	het	6.2	13	20	0
AAQM03000392	488	intergenic	NONE(dist=NONE),TGGT1_200250(dist=1316)	A	-	-	-	-	-	C	hom	172	65	20	0
AAQM03000392	836	upstream	TGGT1_200250	C	-	-	-	-	-	G	hom	222	70	35	0
AAQM03000392	855	upstream	TGGT1_200250	C	-	-	-	-	-	T	hom	222	77	37	0
AAQM03000392	1779	upstream	TGGT1_200250	A	-	-	-	-	-	T	het	64	76	28	0
AAQM03000392	4812	exonic	TGGT1_200240	T	-	-	-	-	-	C	hom	17.6	4	22	0
AAQM03000393	954	exonic	TGGT1_410990	A	G	het	65	75	44	-	-	-	-	-	0
AAQM03000393	960	exonic	TGGT1_410990	G	A	het	80	79	44	-	-	-	-	-	0
AAQM03000394	103	intergenic	NONE(dist=NONE),TGGT1_220730(dist=1593)	C	-	-	-	-	-	T	hom	33.3	5	20	0
AAQM03000394	140	intergenic	NONE(dist=NONE),TGGT1_220730(dist=1556)	G	-	-	-	-	-	T	hom	44.1	7	20	0
AAQM03000394	1183	upstream	TGGT1_220730	T	G	het	3.54	142	40	-	-	-	-	-	0
AAQM03000394	1205	upstream	TGGT1_220730	A	C	het	47	146	39	-	-	-	-	-	0
AAQM03000394	1212	upstream	TGGT1_220730	C	T	het	67	155	39	-	-	-	-	-	0
AAQM03000394	1403	upstream	TGGT1_220730	C	A	het	129	124	55	-	-	-	-	-	0
AAQM03000394	1503	upstream	TGGT1_220730	C	-	-	-	-	-	G	het	33	211	53	0
AAQM03000394	1707	exonic	TGGT1_220730	T	-	-	-	-	-	C	het	225	159	39	0
AAQM03000394	1992	exonic	TGGT1_220730	A	-	-	-	-	-	G	het	37	124	25	0
AAQM03000395	227	intergenic	NONE(dist=NONE),TGGT1_250955(dist=2582)	T	C	hom	144	40	24	-	-	-	-	-	0
AAQM03000395	1060	intergenic	NONE(dist=NONE),TGGT1_250955(dist=1749)	C	T	het	27	175	29	-	-	-	-	-	0
AAQM03000395	1202	intergenic	NONE(dist=NONE),TGGT1_250955(dist=1607)	A	G	hom	160	97	21	-	-	-	-	-	0
AAQM03000395	2539	upstream	TGGT1_250955	T	A	het	168	75	59	-	-	-	-	-	0
AAQM03000395	2547	upstream	TGGT1_250955	A	C	het	173	74	59	-	-	-	-	-	0
AAQM03000395	2557	upstream	TGGT1_250955	G	A	het	184	80	59	-	-	-	-	-	0
AAQM03000395	2570	upstream	TGGT1_250955	G	A	het	166	77	60	-	-	-	-	-	0
AAQM03000395	2592	upstream	TGGT1_250955	C	A	het	126	74	60	-	-	-	-	-	0
AAQM03000395	2606	upstream	TGGT1_250955	G	A	het	111	77	60	-	-	-	-	-	0
AAQM03000395	2727	upstream	TGGT1_250955	A	G	hom	222	99	50	-	-	-	-	-	0
AAQM03000395	2779	upstream	TGGT1_250955	G	-	-	-	-	-	A	het	14.2	78	39	0
AAQM03000395	2869	exonic	TGGT1_250955	T	A	het	21	140	34	-	-	-	-	-	0
AAQM03000395	3012	intronic	TGGT1_250955	T	C	het	65	85	20	-	-	-	-	-	0
AAQM03000395	3020	intronic	TGGT1_250955	G	A	het	25	89	20	-	-	-	-	-	0
AAQM03000395	3030	intronic	TGGT1_250955	C	T	het	16.1	96	20	-	-	-	-	-	0
AAQM03000395	3043	intronic	TGGT1_250955	T	C	hom	111	94	20	-	-	-	-	-	0
AAQM03000395	3121	exonic	TGGT1_250955	C	A	hom	212	84	23	-	-	-	-	-	0
AAQM03000395	3858	intronic	TGGT1_250955	G	-	-	-	-	-	A	het	73	229	36	0
AAQM03000395	4717	intronic	TGGT1_250955	G	A	het	74	64	28	-	-	-	-	-	0
AAQM03000395	5708	exonic	TGGT1_250955	C	-	-	-	-	-	T	het	56	42	27	0
AAQM03000396	824	intergenic	NONE(dist=NONE),TGGT1_300780(dist=2925)	G	T	hom	126	25	22	-	-	-	-	-	0
AAQM03000396	830	intergenic	NONE(dist=NONE),TGGT1_300780(dist=2919)	A	T	hom	145	25	25	-	-	-	-	-	0
AAQM03000396	854	intergenic	NONE(dist=NONE),TGGT1_300780(dist=2895)	T	C	hom	143	21	26	-	-	-	-	-	0
AAQM03000396	869	intergenic	NONE(dist=NONE),TGGT1_300780(dist=2880)	C	T	hom	145	21	26	-	-	-	-	-	0
AAQM03000396	878	intergenic	NONE(dist=NONE),TGGT1_300780(dist=2871)	G	C	hom	144	23	26	-	-	-	-	-	0
AAQM03000396	905	intergenic	NONE(dist=NONE),TGGT1_300780(dist=2844)	A	G	hom	123	14	27	-	-	-	-	-	0
AAQM03000396	908	intergenic	NONE(dist=NONE),TGGT1_300780(dist=2841)	A	G	hom	132	14	27	-	-	-	-	-	0
AAQM03000396	1584	intergenic	NONE(dist=NONE),TGGT1_300780(dist=2165)	T	G	hom	143	17	25	-	-	-	-	-	0
AAQM03000396	1588	intergenic	NONE(dist=NONE),TGGT1_300780(dist=2161)	A	C	hom	171	18	24	-	-	-	-	-	0
AAQM03000396	2122	intergenic	NONE(dist=NONE),TGGT1_300780(dist=1627)	C	T	het	56	33	29	-	-	-	-	-	0
AAQM03000396	2124	intergenic	NONE(dist=NONE),TGGT1_300780(dist=1625)	T	G	het	56	33	29	-	-	-	-	-	0
AAQM03000396	2126	intergenic	NONE(dist=NONE),TGGT1_300780(dist=1623)	A	T	het	51	35	29	-	-	-	-	-	0
AAQM03000396	2537	intergenic	NONE(dist=NONE),TGGT1_300780(dist=1212)	C	-	-	-	-	-	G	het	6.2	14	30	0
AAQM03000396	2669	intergenic	NONE(dist=NONE),TGGT1_300780(dist=1080)	G	A	hom	53	16	22	-	-	-	-	-	0
AAQM03000396	2796	downstream	TGGT1_300780	A	-	-	-	-	-	C	hom	10.5	7	23	0
AAQM03000396	2806	downstream	TGGT1_300780	A	-	-	-	-	-	G	hom	6.39	5	27	0
AAQM03000396	4377	upstream	TGGT1_300780	T	C	hom	112	17	20	-	-	-	-	-	0
AAQM03000396	4386	upstream	TGGT1_300780	G	C	hom	108	14	23	-	-	-	-	-	0
AAQM03000396	4584	upstream	TGGT1_300780	T	-	-	-	-	-	G	hom	5.64	6	20	0
AAQM03000396	4647	upstream	TGGT1_300780	G	-	-	-	-	-	A	hom	3.83	4	24	0
AAQM03000396	4796	upstream	TGGT1_300780	A	-	-	-	-	-	C	hom	69.1	7	31	0
AAQM03000396	5008	upstream	TGGT1_300780,TGGT1_411000	T	C	het	56	67	38	-	-	-	-	-	0
AAQM03000396	5180	upstream	TGGT1_411000	C	-	-	-	-	-	G	het	63	46	21	0
AAQM03000396	5756	upstream	TGGT1_411000	T	C	hom	98.5	20	25	-	-	-	-	-	0
AAQM03000396	5814	exonic	TGGT1_411000	A	G	hom	64.5	4	40	-	-	-	-	-	0
AAQM03000396	6049	exonic	TGGT1_411000	C	-	-	-	-	-	T	hom	92	14	25	0
AAQM03000396	6072	exonic	TGGT1_411000	G	-	-	-	-	-	T	hom	94	16	26	0
AAQM03000396	6112	exonic	TGGT1_411000	C	-	-	-	-	-	T	hom	72	14	26	0
AAQM03000396	6186	downstream	TGGT1_411000	A	-	-	-	-	-	C	hom	60.1	7	23	0
AAQM03000396	6196	downstream	TGGT1_411000	A	-	-	-	-	-	T	hom	60.1	7	23	0
AAQM03000396	6239	downstream	TGGT1_411000	T	-	-	-	-	-	C	hom	102	17	24	0
AAQM03000396	6269	downstream	TGGT1_411000	G	-	-	-	-	-	C	hom	111	17	24	0
AAQM03000396	6306	downstream	TGGT1_411000	T	-	-	-	-	-	G	hom	83	10	24	0
AAQM03000398	4848	upstream	TGGT1_323330	C	T	het	132	121	27	-	-	-	-	-	0
AAQM03000399	735	intergenic	NONE(dist=NONE),TGGT1_359210(dist=2904)	T	-	-	-	-	-	C	hom	107	45	20	0
AAQM03000399	5840	intergenic	TGGT1_359210(dist=1665),NONE(dist=NONE)	T	-	-	-	-	-	C	het	28	82	54	0
AAQM03000400	608	intergenic	NONE(dist=NONE),TGGT1_323020(dist=2312)	C	A,T	hom	136	23	31	A	hom	173	23	31	0
AAQM03000400	857	intergenic	NONE(dist=NONE),TGGT1_323020(dist=2063)	T	C	het	4.77	63	36	-	-	-	-	-	0
AAQM03000400	2047	upstream	TGGT1_323020	C	A	hom	135	52	36	A,G	hom	169	33	41	0
AAQM03000400	2302	upstream	TGGT1_323020	G	A	hom	161	61	25	A,C	hom	144	65	25	0
AAQM03000400	2492	upstream	TGGT1_323020	A	-	-	-	-	-	G	het	225	80	42	0
AAQM03000400	2494	upstream	TGGT1_323020	G	-	-	-	-	-	A	het	225	79	42	0
AAQM03000400	2999	exonic	TGGT1_323020	C	-	-	-	-	-	T	het	8.64	40	20	0
AAQM03000400	3013	exonic	TGGT1_323020	T	C	het	67	32	23	-	-	-	-	-	0
AAQM03000400	3154	intronic	TGGT1_323020	T	-	-	-	-	-	C	het	225	62	37	0
AAQM03000400	3888	intronic	TGGT1_323020	C	T,G	hom	144	17	35	T	hom	159	22	31	0
AAQM03000400	3939	intronic	TGGT1_323020	T	C,A	hom	86	13	23	-	-	-	-	-	0
AAQM03000400	4412	exonic	TGGT1_323020	G	A	hom	222	75	54	-	-	-	-	-	0
AAQM03000400	4582	intronic	TGGT1_323020	G	A	hom	198	81	31	-	-	-	-	-	0
AAQM03000400	4826	intronic	TGGT1_323020	G	-	-	-	-	-	A	het	155	149	20	0
AAQM03000400	5327	exonic	TGGT1_323020	T	C	hom	56	13	21	-	-	-	-	-	0
AAQM03000400	5344	exonic	TGGT1_323020	C	A	hom	82	20	26	-	-	-	-	-	0
AAQM03000400	5354	exonic	TGGT1_323020	A	G	hom	139	22	28	-	-	-	-	-	0
AAQM03000401	2957	intergenic	TGGT1_265650(dist=1146),TGGT1_411010(dist=2137)	T	C	hom	92.2	8	40	-	-	-	-	-	0
AAQM03000401	3001	intergenic	TGGT1_265650(dist=1190),TGGT1_411010(dist=2093)	G	C,T	hom	156	18	40	C	hom	143	23	31	0
AAQM03000401	3132	intergenic	TGGT1_265650(dist=1321),TGGT1_411010(dist=1962)	T	-	-	-	-	-	A	hom	222	43	38	0
AAQM03000401	3135	intergenic	TGGT1_265650(dist=1324),TGGT1_411010(dist=1959)	G	-	-	-	-	-	T	hom	222	42	39	0
AAQM03000401	3977	intergenic	TGGT1_265650(dist=2166),TGGT1_411010(dist=1117)	C	-	-	-	-	-	T	het	32	81	25	0
AAQM03000401	5187	exonic	TGGT1_411010	C	-	-	-	-	-	T	hom	169	32	31	0
AAQM03000402	872	intronic	TGGT1_296231	C	-	-	-	-	-	A	hom	222	64	25	0
AAQM03000402	1044	intronic	TGGT1_296231	T	C	hom	222	96	46	-	-	-	-	-	0
AAQM03000402	1075	intronic	TGGT1_296231	C	A	hom	222	79	41	-	-	-	-	-	0
AAQM03000402	1364	exonic	TGGT1_296231	G	A	hom	222	66	60	-	-	-	-	-	0
AAQM03000402	2079	intronic	TGGT1_296231	C	T	het	171	157	24	-	-	-	-	-	0
AAQM03000402	2193	intronic	TGGT1_296231	C	-	-	-	-	-	A	het	225	109	28	0
AAQM03000402	2363	intronic	TGGT1_296231	A	G	hom	160	34	34	-	-	-	-	-	0
AAQM03000402	2378	intronic	TGGT1_296231	G	A	hom	222	35	34	-	-	-	-	-	0
AAQM03000402	2577	exonic	TGGT1_296231	C	-	-	-	-	-	G	hom	222	50	60	0
AAQM03000402	3014	intronic	TGGT1_296231	T	-	-	-	-	-	C	hom	222	60	47	0
AAQM03000402	3050	intronic	TGGT1_296231	C	-	-	-	-	-	G	hom	222	53	39	0
AAQM03000402	3283	exonic	TGGT1_296231	A	G	hom	222	66	60	-	-	-	-	-	0
AAQM03000402	4004	upstream	TGGT1_296231	T	-	-	-	-	-	C	hom	222	82	60	0
AAQM03000402	4538	upstream	TGGT1_296231	A	G	het	14.2	78	20	-	-	-	-	-	0
AAQM03000402	4641	upstream	TGGT1_296231	A	G	het	95	92	32	-	-	-	-	-	0
AAQM03000402	4691	upstream	TGGT1_296231	A	-	-	-	-	-	G	hom	191	23	38	0
AAQM03000402	4726	upstream	TGGT1_296231	C	T	het	225	132	33	-	-	-	-	-	0
AAQM03000402	4806	intergenic	TGGT1_296231(dist=1073),NONE(dist=NONE)	T	-	-	-	-	-	C	hom	222	38	36	0
AAQM03000402	4835	intergenic	TGGT1_296231(dist=1102),NONE(dist=NONE)	A	C	hom	222	159	58	-	-	-	-	-	0
AAQM03000402	4844	intergenic	TGGT1_296231(dist=1111),NONE(dist=NONE)	A	C	hom	222	161	59	-	-	-	-	-	0
AAQM03000402	5023	intergenic	TGGT1_296231(dist=1290),NONE(dist=NONE)	G	A	hom	222	156	46	-	-	-	-	-	0
AAQM03000403	410	exonic	TGGT1_411020	C	T	hom	70	4	40	-	-	-	-	-	0
AAQM03000403	635	intronic	TGGT1_411020	C	-	-	-	-	-	T	het	26	36	35	0
AAQM03000403	642	intronic	TGGT1_411020	C	-	-	-	-	-	T	het	20	36	35	0
AAQM03000403	674	exonic	TGGT1_411020	G	A	het	7.8	69	26	-	-	-	-	-	0
AAQM03000403	702	exonic	TGGT1_411020	G	A	het	7.8	51	24	-	-	-	-	-	0
AAQM03000403	836	intronic	TGGT1_411020	A	-	-	-	-	-	T	het	123	146	39	0
AAQM03000403	862	intronic	TGGT1_411020	T	-	-	-	-	-	A	het	182	144	45	0
AAQM03000403	889	intronic	TGGT1_411020	G	A	het	85	183	49	-	-	-	-	-	0
AAQM03000403	1371	intronic	TGGT1_411020	A	-	-	-	-	-	T	hom	80.1	7	50	0
AAQM03000403	1376	intronic	TGGT1_411020	T	-	-	-	-	-	G	hom	124	7	50	0
AAQM03000403	1383	intronic	TGGT1_411020	T	-	-	-	-	-	C	hom	112	6	49	0
AAQM03000403	1402	exonic	TGGT1_411020	G	-	-	-	-	-	C	hom	67.5	4	48	0
AAQM03000403	1600	intronic	TGGT1_411020	G	C	hom	112	8	40	-	-	-	-	-	0
AAQM03000403	1604	intronic	TGGT1_411020	C	A	hom	115	8	40	-	-	-	-	-	0
AAQM03000403	1607	intronic	TGGT1_411020	T	C	hom	115	8	40	-	-	-	-	-	0
AAQM03000403	1622	exonic	TGGT1_411020	A	-	-	-	-	-	C	het	7.8	24	42	0
AAQM03000403	1623	exonic	TGGT1_411020	T	C	het	111	36	45	-	-	-	-	-	0
AAQM03000403	1652	exonic	TGGT1_411020	C	G	het	104	64	41	-	-	-	-	-	0
AAQM03000403	1676	exonic	TGGT1_411020	A	T	het	71	78	37	-	-	-	-	-	0
AAQM03000403	1723	exonic	TGGT1_411020	T	C	het	31	50	32	-	-	-	-	-	0
AAQM03000403	1744	exonic	TGGT1_411020	C	T	het	7.8	31	27	-	-	-	-	-	0
AAQM03000403	1751	exonic	TGGT1_411020	C	G	hom	98	27	26	G,T	hom	88	20	23	0
AAQM03000403	1843	intronic	TGGT1_411020	G	-	-	-	-	-	C	het	225	305	33	0
AAQM03000403	1886	intronic	TGGT1_411020	G	-	-	-	-	-	C	hom	222	312	36	0
AAQM03000403	1896	intronic	TGGT1_411020	G	C	het	140	395	35	-	-	-	-	-	0
AAQM03000403	1897	intronic	TGGT1_411020	T	A,C	hom	168	386	34	A	het	203	310	36	0
AAQM03000403	1983	intronic	TGGT1_411020	T	-	-	-	-	-	C	het	150	357	34	0
AAQM03000403	2023	intronic	TGGT1_411020	G	-	-	-	-	-	C	het	225	407	30	0
AAQM03000403	2032	intronic	TGGT1_411020	T	-	-	-	-	-	G	hom	222	396	30	0
AAQM03000403	2156	intronic	TGGT1_411020	T	C,A	hom	198	58	37	C	hom	207	35	33	0
AAQM03000403	2198	intronic	TGGT1_411020	C	-	-	-	-	-	T	het	31	96	32	0
AAQM03000403	2210	intronic	TGGT1_411020	T	-	-	-	-	-	A	het	52	112	36	0
AAQM03000403	2231	intronic	TGGT1_411020	C	-	-	-	-	-	T	het	3.01	113	36	0
AAQM03000403	2369	intronic	TGGT1_411020	C	A	het	19.1	10	20	-	-	-	-	-	0
AAQM03000403	2375	intronic	TGGT1_411020	T	A,C	hom	39	10	20	-	-	-	-	-	0
AAQM03000403	2389	intronic	TGGT1_411020	T	C,A	hom	22.1	8	22	-	-	-	-	-	0
AAQM03000403	2396	intronic	TGGT1_411020	T	C	hom	41	8	22	-	-	-	-	-	0
AAQM03000403	2397	intronic	TGGT1_411020	T	C	hom	44	8	22	-	-	-	-	-	0
AAQM03000403	2515	intronic	TGGT1_411020	T	A	het	7.31	4	23	-	-	-	-	-	0
AAQM03000403	2532	intronic	TGGT1_411020	T	C	hom	11.8	4	23	-	-	-	-	-	0
AAQM03000403	2535	intronic	TGGT1_411020	C	T	het	7.06	4	23	-	-	-	-	-	0
AAQM03000403	2540	intronic	TGGT1_411020	C	A,T	hom	9.31	4	23	-	-	-	-	-	0
AAQM03000403	2541	intronic	TGGT1_411020	G	T	het	7.06	4	23	-	-	-	-	-	0
AAQM03000403	2554	intronic	TGGT1_411020	G	A	het	31	6	29	-	-	-	-	-	0
AAQM03000403	2556	intronic	TGGT1_411020	T	C	het	29	6	29	-	-	-	-	-	0
AAQM03000403	2568	intronic	TGGT1_411020	A	C	het	32	6	31	-	-	-	-	-	0
AAQM03000403	2575	intronic	TGGT1_411020	T	A	het	33	6	31	-	-	-	-	-	0
AAQM03000403	2576	intronic	TGGT1_411020	G	T	het	33	5	31	-	-	-	-	-	0
AAQM03000403	2580	intronic	TGGT1_411020	C	G	het	31	5	31	-	-	-	-	-	0
AAQM03000403	2581	intronic	TGGT1_411020	A	C,T	hom	36	5	31	-	-	-	-	-	0
AAQM03000403	2592	intronic	TGGT1_411020	G	C	het	33	5	31	-	-	-	-	-	0
AAQM03000403	2596	intronic	TGGT1_411020	C	G	het	33	5	31	-	-	-	-	-	0
AAQM03000403	2832	exonic	TGGT1_411020	A	C	hom	41.3	5	24	-	-	-	-	-	0
AAQM03000404	191	upstream	TGGT1_411030	T	-	-	-	-	-	C	hom	74	9	21	0
AAQM03000404	192	upstream	TGGT1_411030	C	-	-	-	-	-	A	hom	74	9	21	0
AAQM03000404	202	upstream	TGGT1_411030	T	-	-	-	-	-	A	hom	43.1	9	21	0
AAQM03000404	209	upstream	TGGT1_411030	T	-	-	-	-	-	C	hom	34.1	9	21	0
AAQM03000404	239	upstream	TGGT1_411030	G	-	-	-	-	-	A	hom	33.5	5	24	0
AAQM03000404	242	upstream	TGGT1_411030	G	-	-	-	-	-	A	hom	33.5	4	24	0
AAQM03000404	250	upstream	TGGT1_411030	C	-	-	-	-	-	T	hom	33.5	4	24	0
AAQM03000404	251	upstream	TGGT1_411030	G	-	-	-	-	-	A	hom	33.5	4	24	0
AAQM03000404	833	upstream	TGGT1_411030	T	C	het	4.13	6	32	-	-	-	-	-	0
AAQM03000404	836	upstream	TGGT1_411030	C	T	het	5.46	6	32	-	-	-	-	-	0
AAQM03000404	842	upstream	TGGT1_411030	G	T	het	7.8	6	32	-	-	-	-	-	0
AAQM03000404	894	upstream	TGGT1_411030	C	T	hom	38.1	4	33	-	-	-	-	-	0
AAQM03000404	941	upstream	TGGT1_411030	G	C	hom	95	9	31	-	-	-	-	-	0
AAQM03000404	946	upstream	TGGT1_411030	A	G	hom	85	10	29	-	-	-	-	-	0
AAQM03000404	951	upstream	TGGT1_411030	T	G	het	31	13	29	-	-	-	-	-	0
AAQM03000404	952	upstream	TGGT1_411030	T	C	het	32	14	29	-	-	-	-	-	0
AAQM03000404	960	upstream	TGGT1_411030	C	A	het	18.1	18	29	-	-	-	-	-	0
AAQM03000404	962	upstream	TGGT1_411030	C	T	het	36	19	29	-	-	-	-	-	0
AAQM03000404	965	upstream	TGGT1_411030	A	C	het	79	24	28	-	-	-	-	-	0
AAQM03000404	988	upstream	TGGT1_411030	A	G	het	59	45	28	-	-	-	-	-	0
AAQM03000404	1242	intergenic	TGGT1_411030(dist=1058),NONE(dist=NONE)	T	C	het	17.1	41	31	-	-	-	-	-	0
AAQM03000404	1246	intergenic	TGGT1_411030(dist=1062),NONE(dist=NONE)	C	T	het	36	35	33	-	-	-	-	-	0
AAQM03000404	1254	intergenic	TGGT1_411030(dist=1070),NONE(dist=NONE)	T	C	het	46	31	35	-	-	-	-	-	0
AAQM03000404	1264	intergenic	TGGT1_411030(dist=1080),NONE(dist=NONE)	C	T	het	73	21	38	-	-	-	-	-	0
AAQM03000404	1277	intergenic	TGGT1_411030(dist=1093),NONE(dist=NONE)	C	A	hom	90.1	6	31	-	-	-	-	-	0
AAQM03000405	625	downstream	TGGT1_200260	G	A,T,C	hom	180	48	32	A	hom	184	34	30	0
AAQM03000405	4155	intergenic	TGGT1_200260(dist=2121),NONE(dist=NONE)	C	G	hom	187	40	21	-	-	-	-	-	0
AAQM03000405	4636	intergenic	TGGT1_200260(dist=2602),NONE(dist=NONE)	C	T	hom	222	69	34	-	-	-	-	-	0
AAQM03000405	4638	intergenic	TGGT1_200260(dist=2604),NONE(dist=NONE)	C	G	hom	222	70	34	-	-	-	-	-	0
AAQM03000406	1572	exonic	TGGT1_212410	C	-	-	-	-	-	G	het	153	93	58	0
AAQM03000406	1709	exonic	TGGT1_212410	T	-	-	-	-	-	A	het	23	41	59	0
AAQM03000408	1772	downstream	TGGT1_322300	T	A	hom	128	18	31	A,C	hom	117	14	29	0
AAQM03000408	1879	downstream	TGGT1_322300	A	C	hom	138	21	32	C,G	hom	158	19	37	0
AAQM03000408	2188	downstream	TGGT1_322300	A	-	-	-	-	-	T	hom	18.6	5	22	0
AAQM03000409	92	exonic	TGGT1_411040	T	-	-	-	-	-	G	het	31	31	29	0
AAQM03000409	386	exonic	TGGT1_411040	G	T	het	74	71	35	-	-	-	-	-	0
AAQM03000409	466	exonic	TGGT1_411040	G	-	-	-	-	-	C	het	6.2	54	26	0
AAQM03000409	498	exonic	TGGT1_411040	G	-	-	-	-	-	A	het	14.2	72	29	0
AAQM03000409	577	exonic	TGGT1_411040	T	G	het	10.4	57	33	-	-	-	-	-	0
AAQM03000409	680	exonic	TGGT1_411040	G	-	-	-	-	-	T	het	57	42	29	0
AAQM03000409	792	exonic	TGGT1_411040	A	-	-	-	-	-	G	het	23	50	29	0
AAQM03000409	793	exonic	TGGT1_411040	A	-	-	-	-	-	G	het	18.1	47	29	0
AAQM03000409	803	exonic	TGGT1_411040	G	-	-	-	-	-	T	het	5.46	43	27	0
AAQM03000409	974	exonic	TGGT1_411040	G	T	het	225	93	30	-	-	-	-	-	0
AAQM03000409	1054	exonic	TGGT1_411040	G	C	het	4.13	52	29	-	-	-	-	-	0
AAQM03000409	1086	exonic	TGGT1_411040	G	-	-	-	-	-	A	het	28	47	32	0
AAQM03000409	1087	exonic	TGGT1_411040	G	-	-	-	-	-	A	het	21	47	32	0
AAQM03000409	1121	exonic	TGGT1_411040	T	-	-	-	-	-	G	het	30	52	34	0
AAQM03000409	1201	exonic	TGGT1_411040	G	-	-	-	-	-	C	het	18.1	30	36	0
AAQM03000411	3441	intergenic	TGGT1_411060(dist=2210),NONE(dist=NONE)	C	G	het	70	127	22	-	-	-	-	-	0
AAQM03000412	721	intergenic	NONE(dist=NONE),TGGT1_200130(dist=2410)	C	T	hom	138	109	20	-	-	-	-	-	0
AAQM03000416	577	downstream	TGGT1_267980	G	A	hom	173	44	27	A,C	hom	179	44	30	0
AAQM03000417	9	downstream	TGGT1_318880	G	-	-	-	-	-	C	het	23	8	32	0
AAQM03000417	14	downstream	TGGT1_318880	C	-	-	-	-	-	G	het	15.1	11	31	0
AAQM03000417	18	exonic	TGGT1_318880	C	-	-	-	-	-	A	het	9.52	13	29	0
AAQM03000417	21	exonic	TGGT1_318880	C	-	-	-	-	-	A	het	21	15	28	0
AAQM03000417	179	exonic	TGGT1_318880	T	-	-	-	-	-	C	het	53	33	31	0
AAQM03000418	2889	intronic	TGGT1_277270	A	G	hom	222	234	60	-	-	-	-	-	0
AAQM03000419	524	intergenic	NONE(dist=NONE),TGGT1_411080(dist=3223)	G	C	hom	120	43	21	-	-	-	-	-	0
AAQM03000420	2289	upstream	TGGT1_237800	C	-	-	-	-	-	T	het	222	93	52	0
AAQM03000420	2292	upstream	TGGT1_237800	C	-	-	-	-	-	A	het	214	92	52	0
AAQM03000420	2295	upstream	TGGT1_237800	C	-	-	-	-	-	G	het	220	92	52	0
AAQM03000421	1044	downstream	TGGT1_296640	G	A	het	64	117	33	-	-	-	-	-	0
AAQM03000421	1629	exonic	TGGT1_296640	A	G,T	hom	140	64	24	G	hom	176	113	22	0
AAQM03000421	1697	exonic	TGGT1_296640	C	T,A	hom	146	28	32	T	hom	164	61	37	0
AAQM03000424	663	exonic	TGGT1_411100	G	A	het	120	80	37	-	-	-	-	-	0
AAQM03000424	717	intronic	TGGT1_411100	A	G	hom	222	132	50	-	-	-	-	-	0
AAQM03000424	789	intronic	TGGT1_411100	G	A	hom	222	172	59	-	-	-	-	-	0
AAQM03000424	898	intronic	TGGT1_411100	C	-	-	-	-	-	T	hom	222	164	60	0
AAQM03000424	1269	intronic	TGGT1_411100	C	G	het	225	163	60	-	-	-	-	-	0
AAQM03000424	1350	intronic	TGGT1_411100	C	-	-	-	-	-	T	hom	222	134	60	0
AAQM03000424	1370	intronic	TGGT1_411100	G	A	hom	222	181	60	-	-	-	-	-	0
AAQM03000424	1427	intronic	TGGT1_411100	G	-	-	-	-	-	T	hom	222	131	60	0
AAQM03000424	1473	intronic	TGGT1_411100	A	-	-	-	-	-	C	hom	222	162	60	0
AAQM03000424	1624	intronic	TGGT1_411100	C	T	het	225	156	60	-	-	-	-	-	0
AAQM03000424	1673	intronic	TGGT1_411100	A	G	hom	222	158	60	-	-	-	-	-	0
AAQM03000424	2079	intronic	TGGT1_411100	C	-	-	-	-	-	G	hom	222	118	60	0
AAQM03000424	2081	intronic	TGGT1_411100	A	-	-	-	-	-	G	hom	222	115	60	0
AAQM03000424	2083	intronic	TGGT1_411100	C	-	-	-	-	-	T	het	225	124	60	0
AAQM03000424	2113	intronic	TGGT1_411100	T	-	-	-	-	-	C	het	225	133	60	0
AAQM03000424	2189	intronic	TGGT1_411100	A	-	-	-	-	-	C	het	225	138	60	0
AAQM03000424	2245	intronic	TGGT1_411100	T	C	hom	222	143	60	-	-	-	-	-	0
AAQM03000424	2275	intronic	TGGT1_411100	C	-	-	-	-	-	T	het	225	162	60	0
AAQM03000424	2681	intronic	TGGT1_411100	T	-	-	-	-	-	A	het	225	163	60	0
AAQM03000424	2703	intronic	TGGT1_411100	T	-	-	-	-	-	C	het	225	173	60	0
AAQM03000424	2876	intronic	TGGT1_411100	G	-	-	-	-	-	A	het	225	163	60	0
AAQM03000424	2980	intronic	TGGT1_411100	G	T	hom	222	170	60	-	-	-	-	-	0
AAQM03000424	3053	intronic	TGGT1_411100	T	-	-	-	-	-	G	het	225	141	60	0
AAQM03000424	3058	intronic	TGGT1_411100	C	-	-	-	-	-	T	het	225	138	60	0
AAQM03000424	3067	exonic	TGGT1_411100	C	A	het	225	156	60	-	-	-	-	-	0
AAQM03000424	3357	intronic	TGGT1_411100	C	-	-	-	-	-	A	het	225	111	60	0
AAQM03000424	3358	intronic	TGGT1_411100	C	-	-	-	-	-	G	het	225	111	60	0
AAQM03000424	3429	intronic	TGGT1_411100	G	A	hom	222	114	60	-	-	-	-	-	0
AAQM03000424	3534	intronic	TGGT1_411100	A	G	hom	222	109	60	-	-	-	-	-	0
AAQM03000424	3648	intronic	TGGT1_411100	T	-	-	-	-	-	G	het	225	77	43	0
AAQM03000424	3651	intronic	TGGT1_411100	A	-	-	-	-	-	G	het	52	78	42	0
AAQM03000424	3688	intronic	TGGT1_411100	A	G	hom	222	75	32	-	-	-	-	-	0
AAQM03000424	3916	upstream	TGGT1_411100	A	T	hom	84	21	20	-	-	-	-	-	0
AAQM03000425	76	upstream	TGGT1_411110	A	C	het	67	66	48	T	het	81	52	51	0
AAQM03000425	166	upstream	TGGT1_411110	A	T	het	37	122	42	-	-	-	-	-	0
AAQM03000425	281	intronic	TGGT1_411110	T	C	het	17.1	172	51	-	-	-	-	-	0
AAQM03000425	367	intronic	TGGT1_411110	C	G	het	21	179	45	-	-	-	-	-	0
AAQM03000425	568	intronic	TGGT1_411110	A	G	het	203	139	48	-	-	-	-	-	0
AAQM03000425	598	intronic	TGGT1_411110	G	-	-	-	-	-	C	het	18.1	116	49	0
AAQM03000425	2480	intergenic	TGGT1_411110(dist=1202),NONE(dist=NONE)	T	-	-	-	-	-	G	hom	222	60	36	0
AAQM03000425	2483	intergenic	TGGT1_411110(dist=1205),NONE(dist=NONE)	C	-	-	-	-	-	A	het	225	66	36	0
AAQM03000425	2499	intergenic	TGGT1_411110(dist=1221),NONE(dist=NONE)	C	-	-	-	-	-	A	het	225	72	37	0
AAQM03000425	2662	intergenic	TGGT1_411110(dist=1384),NONE(dist=NONE)	A	-	-	-	-	-	G	hom	222	29	33	0
AAQM03000425	2669	intergenic	TGGT1_411110(dist=1391),NONE(dist=NONE)	A	-	-	-	-	-	C	hom	175	19	30	0
AAQM03000425	2842	intergenic	TGGT1_411110(dist=1564),NONE(dist=NONE)	A	-	-	-	-	-	T	hom	222	43	35	0
AAQM03000426	2665	intronic	TGGT1_241610	C	T	het	225	247	36	-	-	-	-	-	0
AAQM03000426	4211	downstream	TGGT1_241610	G	-	-	-	-	-	A	hom	86	38	21	0
AAQM03000427	528	exonic	TGGT1_279100	G	C	het	3.54	6	25	-	-	-	-	-	0
AAQM03000427	1717	exonic	TGGT1_279100	A	-	-	-	-	-	G	hom	156	34	35	0
AAQM03000427	1722	exonic	TGGT1_279100	A	-	-	-	-	-	G	het	161	34	35	0
AAQM03000427	1727	exonic	TGGT1_279100	T	-	-	-	-	-	C	het	164	31	34	0
AAQM03000427	1728	exonic	TGGT1_279100	G	-	-	-	-	-	C	het	164	31	34	0
AAQM03000427	1753	exonic	TGGT1_279100	C	-	-	-	-	-	T	het	162	26	33	0
AAQM03000427	1770	exonic	TGGT1_279100	A	-	-	-	-	-	G	het	149	19	31	0
AAQM03000427	1896	downstream	TGGT1_279100	T	-	-	-	-	-	C	hom	31.3	5	20	0
AAQM03000427	1962	downstream	TGGT1_279100	A	C	hom	76.8	17	24	-	-	-	-	-	0
AAQM03000428	1122	upstream	TGGT1_411120	C	-	-	-	-	-	T	het	9.52	11	25	0
AAQM03000428	1148	upstream	TGGT1_411120	G	T,C	hom	93	14	27	T	hom	100	11	25	0
AAQM03000428	1290	upstream	TGGT1_411120	A	-	-	-	-	-	G	het	7.8	9	28	0
AAQM03000428	2461	intergenic	TGGT1_411120(dist=1937),NONE(dist=NONE)	C	-	-	-	-	-	T	hom	74	21	21	0
AAQM03000429	531	intergenic	NONE(dist=NONE),TGGT1_207015(dist=1901)	T	-	-	-	-	-	C	hom	75.1	6	30	0
AAQM03000429	543	intergenic	NONE(dist=NONE),TGGT1_207015(dist=1889)	C	-	-	-	-	-	G	hom	81.1	7	28	0
AAQM03000429	553	intergenic	NONE(dist=NONE),TGGT1_207015(dist=1879)	T	-	-	-	-	-	A	hom	81.1	7	28	0
AAQM03000429	580	intergenic	NONE(dist=NONE),TGGT1_207015(dist=1852)	C	-	-	-	-	-	T	hom	75.1	7	28	0
AAQM03000429	689	intergenic	NONE(dist=NONE),TGGT1_207015(dist=1743)	T	-	-	-	-	-	A	hom	78.3	5	31	0
AAQM03000429	748	intergenic	NONE(dist=NONE),TGGT1_207015(dist=1684)	G	C	het	52	32	35	-	-	-	-	-	0
AAQM03000429	788	intergenic	NONE(dist=NONE),TGGT1_207015(dist=1644)	C	T,G	hom	168	46	37	T	hom	222	101	38	0
AAQM03000429	839	intergenic	NONE(dist=NONE),TGGT1_207015(dist=1593)	A	-	-	-	-	-	G	het	112	47	40	0
AAQM03000429	842	intergenic	NONE(dist=NONE),TGGT1_207015(dist=1590)	C	-	-	-	-	-	G	het	112	46	40	0
AAQM03000429	1009	intergenic	NONE(dist=NONE),TGGT1_207015(dist=1423)	T	G,A	hom	165	42	42	G	hom	195	89	42	0
AAQM03000429	1076	intergenic	NONE(dist=NONE),TGGT1_207015(dist=1356)	C	-	-	-	-	-	G	hom	50.5	5	43	0
AAQM03000429	1577	upstream	TGGT1_207015	G	C	hom	47.3	5	23	-	-	-	-	-	0
AAQM03000429	1579	upstream	TGGT1_207015	T	C	hom	47.3	5	23	-	-	-	-	-	0
AAQM03000429	1625	upstream	TGGT1_207015	A	G	het	3.54	33	25	-	-	-	-	-	0
AAQM03000429	1781	upstream	TGGT1_207015	G	A	het	211	61	42	-	-	-	-	-	0
AAQM03000429	1786	upstream	TGGT1_207015	T	C	het	224	69	40	-	-	-	-	-	0
AAQM03000429	1942	upstream	TGGT1_207015	T	C	hom	166	30	25	-	-	-	-	-	0
AAQM03000429	1943	upstream	TGGT1_207015	A	T	hom	148	31	25	-	-	-	-	-	0
AAQM03000430	1113	exonic	TGGT1_328800	A	-	-	-	-	-	C	hom	149	177	21	0
AAQM03000431	1288	exonic	TGGT1_301480	C	-	-	-	-	-	G	het	225	188	60	0
AAQM03000432	272	upstream	TGGT1_322000	A	C	het	88	125	20	-	-	-	-	-	0
AAQM03000432	277	upstream	TGGT1_322000	G	A	het	87	126	21	-	-	-	-	-	0
AAQM03000432	283	upstream	TGGT1_322000	A	G	het	85	124	21	-	-	-	-	-	0
AAQM03000432	289	upstream	TGGT1_322000	C	A	het	4.13	126	21	-	-	-	-	-	0
AAQM03000432	750	upstream	TGGT1_322000	A	G	het	10.4	66	45	-	-	-	-	-	0
AAQM03000432	3234	downstream	TGGT1_322000	T	C	het	13.2	128	38	-	-	-	-	-	0
AAQM03000432	3239	downstream	TGGT1_322000	G	A	het	27	124	38	-	-	-	-	-	0
AAQM03000432	3254	downstream	TGGT1_322000	G	A	het	43	117	37	-	-	-	-	-	0
AAQM03000432	3291	downstream	TGGT1_322000	G	A	het	129	102	35	-	-	-	-	-	0
AAQM03000432	3378	downstream	TGGT1_322000	A	G	hom	114	42	20	-	-	-	-	-	0
AAQM03000433	2748	intergenic	NONE(dist=NONE),NONE(dist=NONE)	C	T	hom	80	23	20	-	-	-	-	-	0
AAQM03000433	2924	intergenic	NONE(dist=NONE),NONE(dist=NONE)	A	C	hom	158	37	33	-	-	-	-	-	0
AAQM03000433	2949	intergenic	NONE(dist=NONE),NONE(dist=NONE)	C	G	hom	122	30	28	-	-	-	-	-	0
AAQM03000434	1022	upstream	TGGT1_241300	A	G	hom	222	97	33	-	-	-	-	-	0
AAQM03000434	3604	downstream	TGGT1_241300	A	G	het	3.01	83	23	-	-	-	-	-	0
AAQM03000434	3609	downstream	TGGT1_241300	T	G	het	16.1	73	22	-	-	-	-	-	0
AAQM03000435	409	downstream	TGGT1_307470	G	T	hom	38.1	6	22	-	-	-	-	-	0
AAQM03000435	411	downstream	TGGT1_307470	G	C	hom	38.1	6	22	-	-	-	-	-	0
AAQM03000435	414	downstream	TGGT1_307470	G	C	hom	36.1	6	22	-	-	-	-	-	0
AAQM03000435	440	downstream	TGGT1_307470	T	A	hom	68	13	22	-	-	-	-	-	0
AAQM03000435	462	downstream	TGGT1_307470	T	C	hom	87	17	20	-	-	-	-	-	0
AAQM03000435	504	downstream	TGGT1_307470	C	T	hom	102	20	23	-	-	-	-	-	0
AAQM03000435	570	downstream	TGGT1_307470	T	A	hom	56	12	21	-	-	-	-	-	0
AAQM03000435	580	downstream	TGGT1_307470	A	C	hom	56	12	20	-	-	-	-	-	0
AAQM03000435	660	downstream	TGGT1_307470	A	G	hom	123	21	22	-	-	-	-	-	0
AAQM03000435	2216	upstream	TGGT1_307470	A	-	-	-	-	-	G	hom	72.1	7	26	0
AAQM03000435	2455	upstream	TGGT1_307470	C	-	-	-	-	-	T	hom	57.1	6	22	0
AAQM03000435	2625	upstream	TGGT1_307470	A	G	hom	76	15	20	-	-	-	-	-	0
AAQM03000435	3062	intergenic	TGGT1_307470(dist=1371),NONE(dist=NONE)	G	-	-	-	-	-	A	het	45	8	28	0
AAQM03000436	575	intergenic	NONE(dist=NONE),TGGT1_322400(dist=1587)	T	G	het	74	68	23	-	-	-	-	-	0
AAQM03000439	899	exonic	TGGT1_357960	A	T	hom	42.1	9	20	-	-	-	-	-	0
AAQM03000440	516	downstream	TGGT1_411150	A	-	-	-	-	-	C	hom	120	94	23	0
AAQM03000440	580	downstream	TGGT1_411150	A	-	-	-	-	-	T	hom	222	100	25	0
AAQM03000440	592	downstream	TGGT1_411150	G	-	-	-	-	-	A	hom	222	92	24	0
AAQM03000440	630	downstream	TGGT1_411150	A	G	hom	185	59	22	-	-	-	-	-	0
AAQM03000440	636	downstream	TGGT1_411150	C	A	het	17.1	63	21	-	-	-	-	-	0
AAQM03000440	839	downstream	TGGT1_411150	G	-	-	-	-	-	C	het	167	97	27	0
AAQM03000440	980	downstream	TGGT1_411150	A	C	het	198	100	53	-	-	-	-	-	0
AAQM03000440	1099	downstream	TGGT1_411150	C	-	-	-	-	-	T	het	225	99	41	0
AAQM03000440	1146	exonic	TGGT1_411150	G	A	het	225	116	40	-	-	-	-	-	0
AAQM03000440	1190	exonic	TGGT1_411150	A	-	-	-	-	-	T	het	6.98	86	33	0
AAQM03000440	1211	exonic	TGGT1_411150	G	-	-	-	-	-	A	het	225	82	33	0
AAQM03000440	1303	exonic	TGGT1_411150	A	C	het	80	90	35	-	-	-	-	-	0
AAQM03000440	1326	exonic	TGGT1_411150	A	C	hom	222	78	34	-	-	-	-	-	0
AAQM03000440	1446	exonic	TGGT1_411150	C	G	het	178	41	30	-	-	-	-	-	0
AAQM03000440	1527	exonic	TGGT1_411150	A	-	-	-	-	-	G	hom	222	26	45	0
AAQM03000440	1624	exonic	TGGT1_411150	C	-	-	-	-	-	T	hom	167	24	31	0
AAQM03000440	1668	exonic	TGGT1_411150	T	-	-	-	-	-	C	hom	166	26	27	0
AAQM03000440	1694	exonic	TGGT1_411150	T	-	-	-	-	-	C	hom	37	14	21	0
AAQM03000440	1696	exonic	TGGT1_411150	T	-	-	-	-	-	G	hom	84	13	21	0
AAQM03000441	256	intronic	TGGT1_411160	T	C	het	37	58	24	-	-	-	-	-	0
AAQM03000441	753	intronic	TGGT1_411160	A	-	-	-	-	-	G	het	16.1	109	55	0
AAQM03000441	759	intronic	TGGT1_411160	A	-	-	-	-	-	G	het	26	100	55	0
AAQM03000441	760	intronic	TGGT1_411160	C	-	-	-	-	-	G	het	17.1	100	55	0
AAQM03000441	1180	upstream	TGGT1_411160	C	T	het	23	169	47	-	-	-	-	-	0
AAQM03000441	1216	upstream	TGGT1_411160	A	G	het	225	178	44	-	-	-	-	-	0
AAQM03000441	1240	upstream	TGGT1_411160	C	T	het	225	199	45	-	-	-	-	-	0
AAQM03000442	2403	upstream	TGGT1_292280	G	-	-	-	-	-	T	hom	74	13	21	0
AAQM03000442	2609	upstream	TGGT1_292280	C	-	-	-	-	-	T	hom	12.3	9	22	0
AAQM03000443	704	exonic	TGGT1_411170	A	-	-	-	-	-	G	het	14.2	85	56	0
AAQM03000443	709	exonic	TGGT1_411170	A	-	-	-	-	-	C	het	15.1	83	55	0
AAQM03000443	2414	downstream	TGGT1_411170	T	C,G	hom	49	13	21	-	-	-	-	-	0
AAQM03000444	1454	downstream	TGGT1_266340	A	G	hom	222	298	46	-	-	-	-	-	0
AAQM03000444	1562	downstream	TGGT1_266340	G	-	-	-	-	-	A	het	225	176	35	0
AAQM03000444	2646	intergenic	TGGT1_266340(dist=1620),NONE(dist=NONE)	A	-	-	-	-	-	C	hom	87	15	23	0
AAQM03000445	1022	downstream	TGGT1_411180	A	-	-	-	-	-	G	het	65	113	37	0
AAQM03000445	1064	downstream	TGGT1_411180	C	-	-	-	-	-	A	het	48	149	35	0
AAQM03000445	1324	downstream	TGGT1_411180	G	A	het	8.64	39	21	-	-	-	-	-	0
AAQM03000446	53	upstream	TGGT1_411190	T	C	hom	66.5	5	42	-	-	-	-	-	0
AAQM03000446	58	upstream	TGGT1_411190	A	-	-	-	-	-	C	het	108	26	46	0
AAQM03000446	97	upstream	TGGT1_411190	C	-	-	-	-	-	T	het	112	37	43	0
AAQM03000446	114	upstream	TGGT1_411190	G	T	het	107	31	45	-	-	-	-	-	0
AAQM03000446	179	upstream	TGGT1_411190	T	-	-	-	-	-	A	het	167	44	40	0
AAQM03000446	333	exonic	TGGT1_411190	G	-	-	-	-	-	C	het	185	64	46	0
AAQM03000446	347	exonic	TGGT1_411190	C	-	-	-	-	-	G	het	3.54	54	45	0
AAQM03000446	352	exonic	TGGT1_411190	C	-	-	-	-	-	G	het	13.2	50	46	0
AAQM03000446	353	exonic	TGGT1_411190	G	T	hom	222	68	56	-	-	-	-	-	0
AAQM03000446	354	exonic	TGGT1_411190	T	-	-	-	-	-	C	het	14.2	50	47	0
AAQM03000446	438	exonic	TGGT1_411190	C	T	hom	173	61	28	-	-	-	-	-	0
AAQM03000446	474	intronic	TGGT1_411190	A	-	-	-	-	-	C	hom	222	92	23	0
AAQM03000446	923	splicing	TGGT1_411190(rna_TGGT1_411190-1:exon2:c.238-2A>G)	A	G,T	hom	81.3	14	27	-	-	-	-	-	0
AAQM03000446	1023	exonic	TGGT1_411190	C	T	het	126	50	32	-	-	-	-	-	0
AAQM03000446	1164	exonic	TGGT1_411190	C	-	-	-	-	-	T	hom	222	76	33	0
AAQM03000446	1184	exonic	TGGT1_411190	G	-	-	-	-	-	T	het	93	78	33	0
AAQM03000446	1191	exonic	TGGT1_411190	G	A	het	82	64	35	-	-	-	-	-	0
AAQM03000446	1206	exonic	TGGT1_411190	G	-	-	-	-	-	C	het	199	85	33	0
AAQM03000446	1242	exonic	TGGT1_411190	C	-	-	-	-	-	T	het	225	66	33	0
AAQM03000446	1428	exonic	TGGT1_411190	G	A	het	87	49	34	-	-	-	-	-	0
AAQM03000446	1433	exonic	TGGT1_411190	T	-	-	-	-	-	C	het	125	50	30	0
AAQM03000446	1514	exonic	TGGT1_411190	C	G	het	51	35	28	-	-	-	-	-	0
AAQM03000446	1549	exonic	TGGT1_411190	G	-	-	-	-	-	T	hom	192	29	27	0
AAQM03000446	1648	exonic	TGGT1_411190	G	-	-	-	-	-	A	hom	95	17	23	0
AAQM03000446	1680	exonic	TGGT1_411190	A	-	-	-	-	-	G	hom	92	19	20	0
AAQM03000446	1688	exonic	TGGT1_411190	A	-	-	-	-	-	G	hom	110	20	21	0
AAQM03000446	1697	exonic	TGGT1_411190	T	-	-	-	-	-	C	hom	115	20	23	0
AAQM03000446	1770	exonic	TGGT1_411190	T	-	-	-	-	-	A	het	24	29	24	0
AAQM03000446	1785	exonic	TGGT1_411190	A	-	-	-	-	-	G	hom	150	23	23	0
AAQM03000446	1803	exonic	TGGT1_411190	T	-	-	-	-	-	G	het	9.52	20	24	0
AAQM03000446	1981	exonic	TGGT1_411190	G	T	hom	134	22	30	-	-	-	-	-	0
AAQM03000446	2190	intronic	TGGT1_411190	T	C	hom	222	62	53	-	-	-	-	-	0
AAQM03000446	2191	intronic	TGGT1_411190	T	G	hom	222	60	53	-	-	-	-	-	0
AAQM03000447	850	downstream	TGGT1_411200	A	G	het	16.1	14	22	-	-	-	-	-	0
AAQM03000447	895	downstream	TGGT1_411200	G	T,A	hom	106	14	22	T	hom	168	19	23	0
AAQM03000447	946	downstream	TGGT1_411200	T	-	-	-	-	-	C	hom	87.1	7	32	0
AAQM03000447	950	downstream	TGGT1_411200	C	-	-	-	-	-	T	hom	83.1	6	32	0
AAQM03000447	959	downstream	TGGT1_411200	C	-	-	-	-	-	T	hom	87.1	6	32	0
AAQM03000447	1175	exonic	TGGT1_411200	C	-	-	-	-	-	T	hom	78	8	26	0
AAQM03000447	1177	exonic	TGGT1_411200	G	-	-	-	-	-	T	hom	78	8	26	0
AAQM03000447	1203	exonic	TGGT1_411200	A	-	-	-	-	-	T	hom	37.3	5	21	0
AAQM03000447	1204	exonic	TGGT1_411200	G	-	-	-	-	-	A	hom	37.3	5	21	0
AAQM03000447	1207	exonic	TGGT1_411200	T	-	-	-	-	-	G	hom	37.3	5	21	0
AAQM03000447	1211	exonic	TGGT1_411200	T	-	-	-	-	-	C	hom	37.3	5	21	0
AAQM03000447	1301	exonic	TGGT1_411200	C	-	-	-	-	-	G	hom	27.3	13	20	0
AAQM03000447	1513	exonic	TGGT1_411200	G	T	het	77	50	22	-	-	-	-	-	0
AAQM03000447	1763	intronic	TGGT1_411200	C	A	hom	194	35	20	-	-	-	-	-	0
AAQM03000447	1860	intronic	TGGT1_411200	C	A	hom	197	104	26	A,G	hom	189	146	25	0
AAQM03000447	2095	exonic	TGGT1_411200	T	C	het	3.54	118	54	-	-	-	-	-	0
AAQM03000447	2121	exonic	TGGT1_411200	G	C	het	6.2	93	56	-	-	-	-	-	0
AAQM03000447	2530	exonic	TGGT1_411200	A	G	hom	222	85	55	-	-	-	-	-	0
AAQM03000447	2607	exonic	TGGT1_411200	G	A	het	218	56	47	-	-	-	-	-	0
AAQM03000447	2664	upstream	TGGT1_411200	T	G	hom	3.27	5	31	-	-	-	-	-	0
AAQM03000447	2668	upstream	TGGT1_411200	T	G	hom	3.27	6	31	-	-	-	-	-	0
AAQM03000447	2787	upstream	TGGT1_411200	C	T	het	36	77	27	-	-	-	-	-	0
AAQM03000448	630	exonic	TGGT1_217961	A	G,T	hom	188	35	36	G	hom	182	30	37	0
AAQM03000449	1194	intergenic	NONE(dist=NONE),TGGT1_411210(dist=1600)	G	A	het	81	526	60	-	-	-	-	-	0
AAQM03000449	2376	upstream	TGGT1_411210	A	-	-	-	-	-	T	het	147	272	42	0
AAQM03000449	2837	exonic	TGGT1_411210	C	T	hom	101	22	20	-	-	-	-	-	0
AAQM03000450	862	downstream	TGGT1_411220	C	G	hom	112	18	26	-	-	-	-	-	0
AAQM03000452	878	upstream	TGGT1_253180	A	C	hom	23	4	35	-	-	-	-	-	0
AAQM03000452	906	upstream	TGGT1_253180	A	C	hom	83.3	5	33	-	-	-	-	-	0
AAQM03000452	911	upstream	TGGT1_253180	T	G	hom	77.3	5	33	-	-	-	-	-	0
AAQM03000452	912	upstream	TGGT1_253180	G	C	hom	76.3	5	33	-	-	-	-	-	0
AAQM03000452	917	upstream	TGGT1_253180	C	A	hom	110	7	32	-	-	-	-	-	0
AAQM03000452	1817	downstream	TGGT1_253180	G	C	hom	34.5	4	23	-	-	-	-	-	0
AAQM03000452	2040	downstream	TGGT1_253180	C	-	-	-	-	-	T	hom	63	10	20	0
AAQM03000455	365	upstream	TGGT1_203688	G	T	hom	153	49	25	-	-	-	-	-	0
AAQM03000455	905	intronic	TGGT1_203688	C	T	hom	50	13	22	-	-	-	-	-	0
AAQM03000455	909	intronic	TGGT1_203688	G	C	hom	56.8	13	22	-	-	-	-	-	0
AAQM03000456	41	upstream	TGGT1_411250	C	G	het	105	11	59	-	-	-	-	-	0
AAQM03000456	193	upstream	TGGT1_411250	C	-	-	-	-	-	T	hom	32	15	20	0
AAQM03000456	195	upstream	TGGT1_411250	T	-	-	-	-	-	C	hom	32	15	20	0
AAQM03000456	236	upstream	TGGT1_411250	A	-	-	-	-	-	G	hom	92	46	21	0
AAQM03000456	240	upstream	TGGT1_411250	G	-	-	-	-	-	T	hom	106	48	21	0
AAQM03000456	246	upstream	TGGT1_411250	G	-	-	-	-	-	A	het	54	65	20	0
AAQM03000456	254	upstream	TGGT1_411250	T	-	-	-	-	-	C	hom	134	72	21	0
AAQM03000456	263	upstream	TGGT1_411250	G	-	-	-	-	-	A	het	85	87	22	0
AAQM03000456	269	upstream	TGGT1_411250	C	-	-	-	-	-	A	het	137	93	22	0
AAQM03000456	271	upstream	TGGT1_411250	C	-	-	-	-	-	T	het	133	93	22	0
AAQM03000456	272	upstream	TGGT1_411250	C	-	-	-	-	-	T	het	135	95	22	0
AAQM03000456	374	upstream	TGGT1_411250	A	T	hom	195	125	20	T,C	hom	175	154	20	0
AAQM03000456	406	upstream	TGGT1_411250	T	G	het	69	153	20	-	-	-	-	-	0
AAQM03000456	791	upstream	TGGT1_411250	G	T	hom	4.11	7	23	-	-	-	-	-	0
AAQM03000456	1214	exonic	TGGT1_411250	A	-	-	-	-	-	C	hom	163	31	23	0
AAQM03000456	1307	exonic	TGGT1_411250	G	-	-	-	-	-	A	hom	75	20	22	0
AAQM03000456	1698	downstream	TGGT1_411250	A	G	het	224	90	25	G,T	het	201	113	25	0
AAQM03000456	1713	downstream	TGGT1_411250	T	A,G	hom	168	70	23	A	hom	129	95	25	0
AAQM03000456	1752	downstream	TGGT1_411250	G	-	-	-	-	-	A	het	6.98	88	35	0
AAQM03000456	1838	downstream	TGGT1_411250	C	T	het	6.99	31	60	-	-	-	-	-	0
AAQM03000456	1918	downstream	TGGT1_411250	G	C,A	hom	131	10	60	C	hom	149	10	57	0
AAQM03000456	2078	downstream	TGGT1_411250	T	A	het	41	19	33	-	-	-	-	-	0
AAQM03000456	2128	downstream	TGGT1_411250	C	-	-	-	-	-	T	het	4.13	39	31	0
AAQM03000456	2153	downstream	TGGT1_411250	C	T	het	72	13	47	-	-	-	-	-	0
AAQM03000456	2167	downstream	TGGT1_411250	T	C	het	68	13	47	-	-	-	-	-	0
AAQM03000456	2177	downstream	TGGT1_411250	A	T	het	44	14	48	-	-	-	-	-	0
AAQM03000456	2181	downstream	TGGT1_411250	A	G	het	86	13	47	-	-	-	-	-	0
AAQM03000456	2191	downstream	TGGT1_411250	G	A	hom	88	8	44	-	-	-	-	-	0
AAQM03000456	2194	downstream	TGGT1_411250	C	T	het	51	9	42	-	-	-	-	-	0
AAQM03000456	2195	downstream	TGGT1_411250	C	G	het	54	11	40	-	-	-	-	-	0
AAQM03000456	2203	downstream	TGGT1_411250	A	G	het	33	28	33	-	-	-	-	-	0
AAQM03000456	2207	downstream	TGGT1_411250	G	T	het	41	32	32	-	-	-	-	-	0
AAQM03000456	2208	downstream	TGGT1_411250	G	A	het	84	35	31	C,A	het	63	48	24	0
AAQM03000456	2234	downstream	TGGT1_411250	T	C	het	27	77	32	-	-	-	-	-	0
AAQM03000456	2255	downstream	TGGT1_411250	C	-	-	-	-	-	A	het	103	139	33	0
AAQM03000456	2274	downstream	TGGT1_411250	A	G	het	58	143	38	-	-	-	-	-	0
AAQM03000456	2275	downstream	TGGT1_411250	C	G	het	59	143	38	-	-	-	-	-	0
AAQM03000456	2695	intergenic	TGGT1_411250(dist=1295),NONE(dist=NONE)	A	G	hom	100	72	21	-	-	-	-	-	0
AAQM03000456	2711	intergenic	TGGT1_411250(dist=1311),NONE(dist=NONE)	G	C	hom	105	86	21	-	-	-	-	-	0
AAQM03000456	2717	intergenic	TGGT1_411250(dist=1317),NONE(dist=NONE)	A	C	hom	117	87	21	-	-	-	-	-	0
AAQM03000456	2728	intergenic	TGGT1_411250(dist=1328),NONE(dist=NONE)	G	C	hom	111	91	20	-	-	-	-	-	0
AAQM03000456	2740	intergenic	TGGT1_411250(dist=1340),NONE(dist=NONE)	A	C	hom	114	92	21	-	-	-	-	-	0
AAQM03000456	2747	intergenic	TGGT1_411250(dist=1347),NONE(dist=NONE)	C	T	hom	113	91	21	-	-	-	-	-	0
AAQM03000456	2749	intergenic	TGGT1_411250(dist=1349),NONE(dist=NONE)	A	C	hom	113	91	21	-	-	-	-	-	0
AAQM03000456	2751	intergenic	TGGT1_411250(dist=1351),NONE(dist=NONE)	C	T	hom	119	91	21	-	-	-	-	-	0
AAQM03000456	2774	intergenic	TGGT1_411250(dist=1374),NONE(dist=NONE)	T	C	hom	102	71	20	-	-	-	-	-	0
AAQM03000456	2787	intergenic	TGGT1_411250(dist=1387),NONE(dist=NONE)	C	G	hom	103	55	21	-	-	-	-	-	0
AAQM03000456	2797	intergenic	TGGT1_411250(dist=1397),NONE(dist=NONE)	G	T	hom	102	44	21	-	-	-	-	-	0
AAQM03000456	2828	intergenic	TGGT1_411250(dist=1428),NONE(dist=NONE)	C	-	-	-	-	-	G	hom	54	8	20	0
AAQM03000457	1438	downstream	TGGT1_411260	T	G	hom	172	36	57	G,A	hom	200	43	56	0
AAQM03000458	287	upstream	TGGT1_411270	C	G	het	74	66	21	-	-	-	-	-	0
AAQM03000458	294	upstream	TGGT1_411270	A	-	-	-	-	-	G	het	3.01	22	25	0
AAQM03000458	392	upstream	TGGT1_411270	C	-	-	-	-	-	A	hom	106	19	24	0
AAQM03000458	393	upstream	TGGT1_411270	A	-	-	-	-	-	G	hom	113	19	24	0
AAQM03000458	411	upstream	TGGT1_411270	G	-	-	-	-	-	T	hom	82	17	21	0
AAQM03000458	542	upstream	TGGT1_411270	C	-	-	-	-	-	G	het	213	78	31	0
AAQM03000458	603	upstream	TGGT1_411270	G	-	-	-	-	-	T	het	17.1	57	32	0
AAQM03000458	793	upstream	TGGT1_411270	G	-	-	-	-	-	C	hom	222	70	34	0
AAQM03000458	814	upstream	TGGT1_411270	G	-	-	-	-	-	A	hom	222	56	36	0
AAQM03000458	820	upstream	TGGT1_411270	G	-	-	-	-	-	C	hom	222	53	36	0
AAQM03000458	1023	upstream	TGGT1_411270	A	-	-	-	-	-	C	het	150	33	31	0
AAQM03000458	1059	upstream	TGGT1_411270	G	-	-	-	-	-	T	het	169	38	31	0
AAQM03000458	1490	exonic	TGGT1_411270	C	T	hom	222	65	46	-	-	-	-	-	0
AAQM03000458	1628	exonic	TGGT1_411270	A	G	hom	222	69	45	-	-	-	-	-	0
AAQM03000458	1988	downstream	TGGT1_411270	A	C	hom	144	25	20	-	-	-	-	-	0
AAQM03000458	2073	downstream	TGGT1_411270	A	G	hom	113	11	28	-	-	-	-	-	0
AAQM03000458	2234	downstream	TGGT1_411270	C	T	hom	166	40	23	-	-	-	-	-	0
AAQM03000459	137	upstream	TGGT1_361230	C	-	-	-	-	-	G	hom	50	5	34	0
AAQM03000459	348	upstream	TGGT1_361230	G	-	-	-	-	-	C	hom	25.5	4	22	0
AAQM03000460	1163	intronic	TGGT1_292390	G	-	-	-	-	-	A	het	112	13	34	0
AAQM03000460	2007	intronic	TGGT1_292390	A	G	hom	71	9	41	-	-	-	-	-	0
AAQM03000460	2598	downstream	TGGT1_292390	C	T	het	8.64	21	21	-	-	-	-	-	0
AAQM03000460	2609	downstream	TGGT1_292390	C	A	het	50	21	21	-	-	-	-	-	0
AAQM03000461	1162	intronic	TGGT1_411280	A	-	-	-	-	-	C	hom	136	15	25	0
AAQM03000461	2022	intronic	TGGT1_411280	G	C	hom	128	27	21	-	-	-	-	-	0
AAQM03000463	2272	downstream	TGGT1_411290	A	-	-	-	-	-	G	het	58	77	25	0
AAQM03000463	2299	downstream	TGGT1_411290	C	G,T	hom	203	62	29	G	hom	204	62	26	0
AAQM03000464	1179	exonic	TGGT1_238850	T	-	-	-	-	-	G	hom	89	21	21	0
AAQM03000464	1186	exonic	TGGT1_238850	A	-	-	-	-	-	G	hom	73	21	21	0
AAQM03000464	1288	exonic	TGGT1_238850	G	A	hom	155	12	35	-	-	-	-	-	0
AAQM03000464	1289	exonic	TGGT1_238850	G	A	hom	148	13	35	-	-	-	-	-	0
AAQM03000464	1290	exonic	TGGT1_238850	G	C	hom	141	13	36	-	-	-	-	-	0
AAQM03000464	1313	exonic	TGGT1_238850	A	G	het	103	40	41	-	-	-	-	-	0
AAQM03000464	1323	exonic	TGGT1_238850	G	-	-	-	-	-	A	het	127	38	34	0
AAQM03000464	1326	exonic	TGGT1_238850	T	G	het	112	47	42	-	-	-	-	-	0
AAQM03000464	1330	exonic	TGGT1_238850	C	-	-	-	-	-	G	het	123	40	36	0
AAQM03000464	1332	exonic	TGGT1_238850	T	-	-	-	-	-	C	het	123	40	36	0
AAQM03000464	1341	exonic	TGGT1_238850	T	C	het	121	56	41	-	-	-	-	-	0
AAQM03000464	1344	exonic	TGGT1_238850	T	A	het	117	56	41	-	-	-	-	-	0
AAQM03000464	1379	exonic	TGGT1_238850	C	A	het	69	57	41	-	-	-	-	-	0
AAQM03000464	1383	exonic	TGGT1_238850	C	A	het	79	55	41	-	-	-	-	-	0
AAQM03000464	1404	exonic	TGGT1_238850	A	G	het	16.1	39	40	-	-	-	-	-	0
AAQM03000464	1410	exonic	TGGT1_238850	T	A	het	19.1	36	40	-	-	-	-	-	0
AAQM03000466	2366	intronic	TGGT1_411300	G	A	het	225	48	53	-	-	-	-	-	0
AAQM03000466	2368	intronic	TGGT1_411300	G	A	het	225	48	53	-	-	-	-	-	0
AAQM03000466	2372	intronic	TGGT1_411300	A	C	hom	222	48	53	-	-	-	-	-	0
AAQM03000466	2375	intronic	TGGT1_411300	G	T	het	225	49	53	-	-	-	-	-	0
AAQM03000467	560	downstream	TGGT1_207005	G	-	-	-	-	-	A	hom	9.97	4	29	0
AAQM03000467	582	downstream	TGGT1_207005	C	-	-	-	-	-	G	hom	9.97	5	29	0
AAQM03000467	587	downstream	TGGT1_207005	C	T	hom	5.11	4	20	-	-	-	-	-	0
AAQM03000467	863	exonic	TGGT1_207005	T	C	hom	222	99	30	-	-	-	-	-	0
AAQM03000467	889	exonic	TGGT1_207005	C	T	hom	222	112	28	-	-	-	-	-	0
AAQM03000467	919	exonic	TGGT1_207005	A	G	het	68	117	27	-	-	-	-	-	0
AAQM03000467	1502	intronic	TGGT1_207005	G	A	hom	222	61	21	-	-	-	-	-	0
AAQM03000467	1784	exonic	TGGT1_207005	A	T	hom	61	100	45	-	-	-	-	-	0
AAQM03000467	1802	exonic	TGGT1_207005	T	-	-	-	-	-	A	het	197	211	44	0
AAQM03000467	1867	exonic	TGGT1_207005	C	-	-	-	-	-	T	het	22	112	37	0
AAQM03000467	1869	exonic	TGGT1_207005	C	-	-	-	-	-	G	het	25	106	36	0
AAQM03000467	1870	exonic	TGGT1_207005	G	-	-	-	-	-	T	het	39	103	35	0
AAQM03000467	1876	exonic	TGGT1_207005	G	-	-	-	-	-	A	het	44	101	33	0
AAQM03000467	1883	exonic	TGGT1_207005	T	-	-	-	-	-	G	het	48	97	32	0
AAQM03000469	425	downstream	TGGT1_363790	G	A	het	190	82	28	-	-	-	-	-	0
AAQM03000469	640	downstream	TGGT1_363790	A	C	hom	125	23	20	-	-	-	-	-	0
AAQM03000469	643	downstream	TGGT1_363790	T	C	hom	123	23	20	-	-	-	-	-	0
AAQM03000469	650	downstream	TGGT1_363790	G	A	hom	118	21	21	-	-	-	-	-	0
AAQM03000469	651	downstream	TGGT1_363790	C	G	hom	118	22	21	-	-	-	-	-	0
AAQM03000469	665	downstream	TGGT1_363790	C	T	hom	160	35	24	-	-	-	-	-	0
AAQM03000469	666	downstream	TGGT1_363790	A	T	hom	160	35	24	-	-	-	-	-	0
AAQM03000469	669	downstream	TGGT1_363790	G	A	hom	152	36	24	-	-	-	-	-	0
AAQM03000469	677	downstream	TGGT1_363790	A	G	hom	165	37	25	-	-	-	-	-	0
AAQM03000469	680	downstream	TGGT1_363790	T	G	hom	169	38	25	-	-	-	-	-	0
AAQM03000469	683	downstream	TGGT1_363790	C	A	hom	169	45	27	-	-	-	-	-	0
AAQM03000469	790	exonic	TGGT1_363790	T	C,G	hom	140	36	36	G,C	hom	72	27	36	0
AAQM03000469	903	exonic	TGGT1_363790	C	-	-	-	-	-	A	het	3.01	67	38	0
AAQM03000469	910	exonic	TGGT1_363790	C	-	-	-	-	-	G	het	6.98	64	39	0
AAQM03000469	913	exonic	TGGT1_363790	T	-	-	-	-	-	C	het	6.98	64	39	0
AAQM03000469	925	exonic	TGGT1_363790	C	-	-	-	-	-	T	het	83	49	43	0
AAQM03000469	927	exonic	TGGT1_363790	A	C	hom	222	77	46	C,G	hom	222	47	43	0
AAQM03000469	928	exonic	TGGT1_363790	T	-	-	-	-	-	C	het	86	47	43	0
AAQM03000469	941	exonic	TGGT1_363790	T	A	het	124	74	47	C,A	het	108	40	45	0
AAQM03000469	947	exonic	TGGT1_363790	T	-	-	-	-	-	C	het	100	41	45	0
AAQM03000469	988	exonic	TGGT1_363790	C	-	-	-	-	-	T	het	63	44	36	0
AAQM03000469	1017	exonic	TGGT1_363790	T	-	-	-	-	-	C	hom	79	21	21	0
AAQM03000471	300	exonic	TGGT1_411310	A	C	het	9	8	20	-	-	-	-	-	0
AAQM03000471	303	exonic	TGGT1_411310	C	A	hom	21.5	9	21	-	-	-	-	-	0
AAQM03000471	346	exonic	TGGT1_411310	C	T	het	17.1	18	25	-	-	-	-	-	0
AAQM03000471	349	exonic	TGGT1_411310	C	T	het	33	18	25	-	-	-	-	-	0
AAQM03000471	365	exonic	TGGT1_411310	C	-	-	-	-	-	G	het	18.1	6	32	0
AAQM03000471	428	exonic	TGGT1_411310	A	G	het	12.3	13	39	-	-	-	-	-	0
AAQM03000471	528	exonic	TGGT1_411310	G	C	hom	25.5	4	29	-	-	-	-	-	0
AAQM03000471	531	exonic	TGGT1_411310	C	T	hom	10.9	4	29	-	-	-	-	-	0
AAQM03000471	540	exonic	TGGT1_411310	T	A	hom	48.1	6	29	-	-	-	-	-	0
AAQM03000471	594	exonic	TGGT1_411310	C	G	het	10.4	32	31	-	-	-	-	-	0
AAQM03000471	607	exonic	TGGT1_411310	C	-	-	-	-	-	T	het	12.3	28	34	0
AAQM03000471	626	exonic	TGGT1_411310	T	-	-	-	-	-	A	het	210	58	31	0
AAQM03000471	676	intronic	TGGT1_411310	C	A	het	206	198	31	-	-	-	-	-	0
AAQM03000471	781	intronic	TGGT1_411310	C	T	het	20	17	27	-	-	-	-	-	0
AAQM03000471	792	intronic	TGGT1_411310	C	-	-	-	-	-	G	hom	68	11	21	0
AAQM03000471	793	intronic	TGGT1_411310	G	-	-	-	-	-	A,T	hom	43	11	20	0
AAQM03000471	961	intronic	TGGT1_411310	T	G	het	93	20	32	-	-	-	-	-	0
AAQM03000471	963	intronic	TGGT1_411310	C	-	-	-	-	-	G	het	6.2	9	33	0
AAQM03000471	1121	intronic	TGGT1_411310	A	-	-	-	-	-	G	het	45	7	32	0
AAQM03000471	1146	intronic	TGGT1_411310	G	-	-	-	-	-	C	hom	77.3	5	38	0
AAQM03000471	1149	intronic	TGGT1_411310	C	-	-	-	-	-	G	hom	78.3	5	38	0
AAQM03000471	1154	intronic	TGGT1_411310	G	-	-	-	-	-	A	hom	65.3	5	38	0
AAQM03000471	1161	intronic	TGGT1_411310	C	-	-	-	-	-	A	het	23	5	38	0
AAQM03000471	1363	intronic	TGGT1_411310	T	-	-	-	-	-	A	hom	122	15	23	0
AAQM03000471	1374	exonic	TGGT1_411310	T	-	-	-	-	-	G	het	50	17	22	0
AAQM03000474	1915	exonic	TGGT1_411320	C	-	-	-	-	-	T	het	101	69	50	0
AAQM03000474	1938	exonic	TGGT1_411320	C	-	-	-	-	-	T	het	123	69	50	0
AAQM03000475	145	exonic	TGGT1_220720	G	A	hom	56.5	4	46	-	-	-	-	-	0
AAQM03000475	154	exonic	TGGT1_220720	A	G	hom	68.3	5	49	-	-	-	-	-	0
AAQM03000475	160	exonic	TGGT1_220720	G	A	hom	71.3	5	49	-	-	-	-	-	0
AAQM03000475	174	exonic	TGGT1_220720	G	T	hom	84.3	5	49	-	-	-	-	-	0
AAQM03000475	182	exonic	TGGT1_220720	T	C	hom	70.3	5	49	-	-	-	-	-	0
AAQM03000475	185	exonic	TGGT1_220720	C	A	hom	67.3	5	49	-	-	-	-	-	0
AAQM03000475	206	exonic	TGGT1_220720	C	A	hom	71.3	5	49	-	-	-	-	-	0
AAQM03000475	209	exonic	TGGT1_220720	A	T	hom	72.3	5	49	-	-	-	-	-	0
AAQM03000475	299	exonic	TGGT1_220720	A	-	-	-	-	-	T	het	7.8	8	27	0
AAQM03000475	580	intronic	TGGT1_220720	G	-	-	-	-	-	T	het	83	61	39	0
AAQM03000475	586	intronic	TGGT1_220720	A	-	-	-	-	-	G	het	81	53	37	0
AAQM03000475	587	intronic	TGGT1_220720	T	-	-	-	-	-	C	het	57	53	37	0
AAQM03000475	725	upstream	TGGT1_220720	G	-	-	-	-	-	C	het	7.8	45	22	0
AAQM03000476	1219	exonic	TGGT1_212420	A	G	het	225	285	60	-	-	-	-	-	0
AAQM03000477	365	downstream	TGGT1_200110	G	A	hom	13.3	5	21	-	-	-	-	-	0
AAQM03000477	813	downstream	TGGT1_200110	T	G	het	10.4	551	20	-	-	-	-	-	0
AAQM03000477	814	downstream	TGGT1_200110	T	C	het	26	551	20	-	-	-	-	-	0
AAQM03000477	1385	upstream	TGGT1_200110	G	A	het	6.2	680	44	-	-	-	-	-	0
AAQM03000477	1649	upstream	TGGT1_200110	T	-	-	-	-	-	C	het	225	296	29	0
AAQM03000477	1650	upstream	TGGT1_200110	C	-	-	-	-	-	G	het	225	296	29	0
AAQM03000477	1674	upstream	TGGT1_200110	G	-	-	-	-	-	A	het	225	225	27	0
AAQM03000477	1703	upstream	TGGT1_200110	A	G	hom	222	180	20	-	-	-	-	-	0
AAQM03000479	917	exonic	TGGT1_411340	C	T	het	7.82	5	23	-	-	-	-	-	0
AAQM03000480	728	intronic	TGGT1_220640	G	-	-	-	-	-	A	het	118	116	27	0
AAQM03000480	948	exonic	TGGT1_220640	A	G	het	70	185	39	-	-	-	-	-	0
AAQM03000480	1275	intronic	TGGT1_220640	A	-	-	-	-	-	G	het	222	178	45	0
AAQM03000480	1278	intronic	TGGT1_220640	A	-	-	-	-	-	G	het	225	180	45	0
AAQM03000480	1412	intronic	TGGT1_220640	G	-	-	-	-	-	A	het	31	88	31	0
AAQM03000480	1517	intronic	TGGT1_220640	A	G	het	4.77	94	21	-	-	-	-	-	0
AAQM03000482	181	upstream	TGGT1_411360	A	G	het	104	63	54	-	-	-	-	-	0
AAQM03000483	829	intronic	TGGT1_411370	C	-	-	-	-	-	A	het	46	35	22	0
AAQM03000483	886	exonic	TGGT1_411370	C	-	-	-	-	-	T	het	31	45	22	0
AAQM03000483	908	exonic	TGGT1_411370	C	-	-	-	-	-	T	het	32	40	22	0
AAQM03000483	1466	intronic	TGGT1_411370	T	-	-	-	-	-	A	het	72.8	20	22	0
AAQM03000483	1467	intronic	TGGT1_411370	G	-	-	-	-	-	A	hom	158	20	22	0
AAQM03000483	1592	intronic	TGGT1_411370	A	-	-	-	-	-	C	het	3.54	21	21	0
AAQM03000483	1600	intronic	TGGT1_411370	T	-	-	-	-	-	C	het	69	20	21	0
AAQM03000483	1602	intronic	TGGT1_411370	A	-	-	-	-	-	G	het	69	20	21	0
AAQM03000485	131	exonic	TGGT1_411390	C	-	-	-	-	-	T	het	39	48	23	0
AAQM03000485	606	intronic	TGGT1_411390	G	-	-	-	-	-	A	hom	222	88	60	0
AAQM03000485	798	intronic	TGGT1_411390	G	C	hom	222	65	60	-	-	-	-	-	0
AAQM03000485	902	exonic	TGGT1_411390	T	C	hom	222	65	60	-	-	-	-	-	0
AAQM03000485	1137	exonic	TGGT1_411390	T	-	-	-	-	-	A	hom	222	72	27	0
AAQM03000485	1261	intronic	TGGT1_411390	A	G	hom	145	33	23	-	-	-	-	-	0
AAQM03000485	1425	upstream;downstream	TGGT1_411390;TGGT1_411400	G	-	-	-	-	-	T	het	225	148	28	0
AAQM03000485	1473	upstream;downstream	TGGT1_411390;TGGT1_411400	T	-	-	-	-	-	G	het	225	145	31	0
AAQM03000485	1505	upstream;downstream	TGGT1_411390;TGGT1_411400	T	-	-	-	-	-	G	het	225	139	41	0
AAQM03000485	1637	exonic	TGGT1_411400	T	-	-	-	-	-	A	het	52	84	25	0
AAQM03000485	1638	exonic	TGGT1_411400	A	-	-	-	-	-	G	het	47	82	25	0
AAQM03000485	1651	exonic	TGGT1_411400	C	-	-	-	-	-	T	het	49	81	22	0
AAQM03000485	1808	exonic	TGGT1_411400	C	T	het	120	61	30	-	-	-	-	-	0
AAQM03000485	1823	exonic	TGGT1_411400	G	A	het	114	58	26	-	-	-	-	-	0
AAQM03000486	1594	exonic	TGGT1_411410	A	T	hom	196	130	30	T,G	hom	176	95	27	0
AAQM03000487	506	downstream	TGGT1_358470	C	-	-	-	-	-	T	hom	58.1	10	22	0
AAQM03000487	719	downstream	TGGT1_358470	C	-	-	-	-	-	A	hom	109	15	24	0
AAQM03000487	726	downstream	TGGT1_358470	A	-	-	-	-	-	G	hom	114	15	25	0
AAQM03000487	1495	intergenic	TGGT1_358470(dist=1067),NONE(dist=NONE)	C	T	hom	24.5	5	28	-	-	-	-	-	0
AAQM03000488	14	exonic	TGGT1_411420	G	C	hom	11.3	5	35	-	-	-	-	-	0
AAQM03000488	43	exonic	TGGT1_411420	C	G	hom	9.49	5	35	-	-	-	-	-	0
AAQM03000488	134	intronic	TGGT1_411420	C	G	hom	151	41	23	-	-	-	-	-	0
AAQM03000488	279	exonic	TGGT1_411420	C	-	-	-	-	-	T	het	14.2	80	29	0
AAQM03000488	369	intronic	TGGT1_411420	C	A	het	27	85	37	-	-	-	-	-	0
AAQM03000488	431	intronic	TGGT1_411420	A	-	-	-	-	-	G	het	225	112	40	0
AAQM03000488	564	intronic	TGGT1_411420	G	A	het	5.46	42	36	-	-	-	-	-	0
AAQM03000488	648	exonic	TGGT1_411420	A	G	het	17.1	66	44	-	-	-	-	-	0
AAQM03000488	664	intronic	TGGT1_411420	G	-	-	-	-	-	C	het	50	46	45	0
AAQM03000488	668	intronic	TGGT1_411420	A	-	-	-	-	-	C	het	48	46	45	0
AAQM03000488	745	exonic	TGGT1_411420	T	C	het	3.54	24	37	-	-	-	-	-	0
AAQM03000488	797	exonic	TGGT1_411420	A	G	het	96	21	31	-	-	-	-	-	0
AAQM03000488	1355	exonic	TGGT1_411420	A	C	het	22	10	55	-	-	-	-	-	0
AAQM03000488	1364	exonic	TGGT1_411420	G	A	het	20	10	55	-	-	-	-	-	0
AAQM03000488	1366	exonic	TGGT1_411420	C	G	het	22	10	55	-	-	-	-	-	0
AAQM03000488	1373	exonic	TGGT1_411420	G	C	het	19.1	13	56	-	-	-	-	-	0
AAQM03000488	1380	exonic	TGGT1_411420	A	C	het	18.1	13	56	-	-	-	-	-	0
AAQM03000488	1543	intronic	TGGT1_411420	A	G	hom	173	24	35	G,T	hom	211	20	40	0
AAQM03000488	1548	intronic	TGGT1_411420	G	C	hom	184	29	40	C,T	hom	216	24	43	0
AAQM03000488	1564	intronic	TGGT1_411420	C	-	-	-	-	-	A	het	162	76	38	0
AAQM03000488	1628	intronic	TGGT1_411420	G	A	het	22	195	32	-	-	-	-	-	0
AAQM03000488	1720	exonic	TGGT1_411420	C	T	het	3.01	168	26	-	-	-	-	-	0
AAQM03000488	1863	exonic	TGGT1_411420	T	C	hom	222	603	33	C,A	hom	222	534	34	0
AAQM03000488	1923	upstream	TGGT1_411420	T	A	het	65	351	37	-	-	-	-	-	0
AAQM03000488	1929	upstream	TGGT1_411420	A	T	het	48	378	38	-	-	-	-	-	0
AAQM03000489	1062	exonic	TGGT1_411430	T	G	hom	47.3	14	20	-	-	-	-	-	0
AAQM03000489	1451	exonic	TGGT1_411430	G	A	hom	147	33	20	-	-	-	-	-	0
AAQM03000490	1125	exonic	TGGT1_411440	T	C	het	50	70	27	-	-	-	-	-	0
AAQM03000490	1147	exonic	TGGT1_411440	A	G	het	62	58	32	-	-	-	-	-	0
AAQM03000490	1148	exonic	TGGT1_411440	A	T	het	52	57	32	-	-	-	-	-	0
AAQM03000490	1149	exonic	TGGT1_411440	T	C	het	64	58	33	-	-	-	-	-	0
AAQM03000490	1153	exonic	TGGT1_411440	A	C	het	69	57	33	-	-	-	-	-	0
AAQM03000491	1115	exonic	TGGT1_245428	A	G	hom	9.49	4	33	-	-	-	-	-	0
AAQM03000491	1225	exonic	TGGT1_245428	C	G	het	52	35	38	-	-	-	-	-	0
AAQM03000491	1251	exonic	TGGT1_245428	C	T	het	71	34	37	-	-	-	-	-	0
AAQM03000491	1253	exonic	TGGT1_245428	G	T	het	77	32	38	-	-	-	-	-	0
AAQM03000491	1345	exonic	TGGT1_245428	T	C	hom	66.1	6	31	-	-	-	-	-	0
AAQM03000491	1365	exonic	TGGT1_245428	A	C	hom	60.3	5	26	-	-	-	-	-	0
AAQM03000491	1377	exonic	TGGT1_245428	C	T	hom	70.3	5	26	-	-	-	-	-	0
AAQM03000491	1387	exonic	TGGT1_245428	A	G	hom	46	5	32	-	-	-	-	-	0
AAQM03000492	165	exonic	TGGT1_411450	G	A	het	10.4	97	36	-	-	-	-	-	0
AAQM03000492	195	exonic	TGGT1_411450	G	-	-	-	-	-	T	het	4.13	92	37	0
AAQM03000492	1147	exonic	TGGT1_411460	G	A	het	43	91	22	-	-	-	-	-	0
AAQM03000492	1161	exonic	TGGT1_411460	A	G	het	11.3	117	24	-	-	-	-	-	0
AAQM03000492	1163	exonic	TGGT1_411460	G	T	het	10.4	115	24	-	-	-	-	-	0
AAQM03000492	1190	exonic	TGGT1_411460	A	C	het	103	137	24	-	-	-	-	-	0
AAQM03000492	1191	exonic	TGGT1_411460	G	C	het	102	135	24	-	-	-	-	-	0
AAQM03000492	1244	exonic	TGGT1_411460	G	A	het	17.1	148	23	-	-	-	-	-	0
AAQM03000493	419	exonic	TGGT1_411470	G	A	het	73	81	24	-	-	-	-	-	0
AAQM03000493	549	exonic	TGGT1_411470	T	-	-	-	-	-	C	hom	115	42	21	0
AAQM03000493	1302	exonic	TGGT1_411470	C	T	het	36	36	26	-	-	-	-	-	0
AAQM03000496	970	exonic	TGGT1_411490	G	T	het	225	77	60	-	-	-	-	-	0
AAQM03000496	1352	intronic	TGGT1_411490	G	-	-	-	-	-	T	het	69	99	33	0
AAQM03000497	428	exonic	TGGT1_356400	C	-	-	-	-	-	T	het	4.77	50	59	0
AAQM03000497	1902	upstream	TGGT1_356400	T	G	het	42.1	5	34	-	-	-	-	-	0
AAQM03000497	1904	upstream	TGGT1_356400	A	C	het	28.1	4	34	-	-	-	-	-	0
AAQM03000498	303	exonic	TGGT1_411500	A	C	hom	35.3	5	23	-	-	-	-	-	0
AAQM03000498	495	exonic	TGGT1_411500	G	A	hom	97	19	23	-	-	-	-	-	0
AAQM03000498	778	upstream	TGGT1_411500	A	-	-	-	-	-	G	hom	125	20	22	0
AAQM03000498	783	upstream	TGGT1_411500	T	-	-	-	-	-	C	hom	125	20	22	0
AAQM03000498	784	upstream	TGGT1_411500	A	-	-	-	-	-	T	hom	133	20	22	0
AAQM03000498	789	upstream	TGGT1_411500	C	-	-	-	-	-	T	hom	129	20	22	0
AAQM03000498	790	upstream	TGGT1_411500	C	-	-	-	-	-	G	hom	125	20	22	0
AAQM03000498	794	upstream	TGGT1_411500	A	-	-	-	-	-	C	hom	133	20	22	0
AAQM03000498	798	upstream	TGGT1_411500	A	-	-	-	-	-	G	hom	131	20	22	0
AAQM03000498	800	upstream	TGGT1_411500	T	-	-	-	-	-	G	hom	128	20	22	0
AAQM03000498	805	upstream	TGGT1_411500	T	-	-	-	-	-	C	hom	128	21	22	0
AAQM03000498	884	upstream	TGGT1_411500	C	T	hom	209	31	25	-	-	-	-	-	0
AAQM03000499	216	downstream	TGGT1_411510	A	-	-	-	-	-	C	hom	5.11	4	20	0
AAQM03000499	228	downstream	TGGT1_411510	C	-	-	-	-	-	G	hom	3.83	4	20	0
AAQM03000499	242	downstream	TGGT1_411510	C	-	-	-	-	-	G	hom	20.6	4	20	0
AAQM03000499	250	downstream	TGGT1_411510	A	-	-	-	-	-	T,G	het	3.02	4	20	0
AAQM03000499	287	downstream	TGGT1_411510	T	C	het	86	10	34	-	-	-	-	-	0
AAQM03000499	335	downstream	TGGT1_411510	C	G,A	hom	190	28	29	G	hom	90.1	6	28	0
AAQM03000499	459	downstream	TGGT1_411510	C	G	hom	4.11	19	40	-	-	-	-	-	0
AAQM03000499	463	downstream	TGGT1_411510	T	A	het	24	19	41	-	-	-	-	-	0
AAQM03000499	597	downstream	TGGT1_411510	C	A,G,T	hom	125	28	25	-	-	-	-	-	0
AAQM03000499	607	downstream	TGGT1_411510	G	-	-	-	-	-	A	het	78	24	22	0
AAQM03000499	632	downstream	TGGT1_411510	C	T	het	19.1	69	28	-	-	-	-	-	0
AAQM03000499	643	downstream	TGGT1_411510	A	-	-	-	-	-	G	het	104	45	27	0
AAQM03000499	740	downstream	TGGT1_411510	C	G	het	40	51	29	-	-	-	-	-	0
AAQM03000499	769	downstream	TGGT1_411510	A	T	het	13.2	58	30	-	-	-	-	-	0
AAQM03000499	851	downstream	TGGT1_411510	T	-	-	-	-	-	C	het	46	34	32	0
AAQM03000499	855	downstream	TGGT1_411510	C	T	het	20	47	34	-	-	-	-	-	0
AAQM03000499	877	downstream	TGGT1_411510	A	G	het	3.54	11	34	-	-	-	-	-	0
AAQM03000499	1237	exonic	TGGT1_411510	G	C	het	46	4	36	-	-	-	-	-	0
AAQM03000499	1247	intronic	TGGT1_411510	C	A	het	20.1	4	36	-	-	-	-	-	0
AAQM03000499	1458	intronic	TGGT1_411510	G	A	hom	50.3	7	25	-	-	-	-	-	0
AAQM03000499	1466	intronic	TGGT1_411510	G	C	het	33.1	8	26	-	-	-	-	-	0
AAQM03000499	1478	intronic	TGGT1_411510	A	T	het	33	9	24	-	-	-	-	-	0
AAQM03000499	1502	intronic	TGGT1_411510	T	A	het	32	10	23	-	-	-	-	-	0
AAQM03000499	1505	intronic	TGGT1_411510	T	C	het	66.3	10	23	-	-	-	-	-	0
AAQM03000499	1511	intronic	TGGT1_411510	A	G	het	62.3	10	23	-	-	-	-	-	0
AAQM03000499	1514	intronic	TGGT1_411510	G	A	het	54.3	10	23	-	-	-	-	-	0
AAQM03000499	1517	intronic	TGGT1_411510	G	A	het	32	10	23	-	-	-	-	-	0
AAQM03000499	1527	intronic	TGGT1_411510	G	C	het	60.3	10	23	-	-	-	-	-	0
AAQM03000499	1529	intronic	TGGT1_411510	G	A	het	26	10	23	-	-	-	-	-	0
AAQM03000499	1532	intronic	TGGT1_411510	T	A	het	57.1	10	24	-	-	-	-	-	0
AAQM03000499	1535	intronic	TGGT1_411510	G	T	het	49.3	10	23	-	-	-	-	-	0
AAQM03000499	1539	intronic	TGGT1_411510	G	C	hom	51	9	24	-	-	-	-	-	0
AAQM03000499	1545	intronic	TGGT1_411510	A	T	hom	47	9	20	-	-	-	-	-	0
AAQM03000499	1563	exonic	TGGT1_411510	G	-	-	-	-	-	C	het	23.2	7	20	0
AAQM03000499	1584	exonic	TGGT1_411510	G	-	-	-	-	-	A	hom	35.3	5	22	0
AAQM03000499	1673	exonic	TGGT1_411510	G	A	het	3.69	7	22	-	-	-	-	-	0
AAQM03000499	1680	exonic	TGGT1_411510	A	G	hom	50.1	8	22	-	-	-	-	-	0
AAQM03000499	1685	exonic	TGGT1_411510	C	T	het	18.1	10	23	-	-	-	-	-	0
AAQM03000499	1746	exonic	TGGT1_411510	G	C	het	61	16	21	-	-	-	-	-	0
AAQM03000499	1765	exonic	TGGT1_411510	T	G,C	hom	33.5	13	22	C,G,A	hom	18	8	22	0
AAQM03000499	1825	upstream	TGGT1_411510	G	T	hom	80.3	5	29	-	-	-	-	-	0
AAQM03000500	29	downstream	TGGT1_411520	C	G	het	37	4	40	-	-	-	-	-	0
AAQM03000500	34	downstream	TGGT1_411520	G	A	het	32	4	40	-	-	-	-	-	0
AAQM03000500	37	downstream	TGGT1_411520	A	C	het	20.1	4	40	-	-	-	-	-	0
AAQM03000500	45	downstream	TGGT1_411520	A	G	het	34	4	40	-	-	-	-	-	0
AAQM03000500	238	exonic	TGGT1_411520	T	A	hom	63	9	23	-	-	-	-	-	0
AAQM03000500	250	exonic	TGGT1_411520	C	A	hom	62	9	23	-	-	-	-	-	0
AAQM03000500	264	exonic	TGGT1_411520	G	C	hom	69	9	23	-	-	-	-	-	0
AAQM03000500	277	exonic	TGGT1_411520	T	C	hom	72	9	23	-	-	-	-	-	0
AAQM03000500	278	exonic	TGGT1_411520	T	C	hom	41	9	23	-	-	-	-	-	0
AAQM03000500	281	exonic	TGGT1_411520	G	T	hom	59	9	23	-	-	-	-	-	0
AAQM03000500	291	exonic	TGGT1_411520	A	G	hom	54	9	23	-	-	-	-	-	0
AAQM03000500	1597	intronic	TGGT1_411520	G	C	hom	45	11	21	-	-	-	-	-	0
AAQM03000500	1600	intronic	TGGT1_411520	C	T	het	32.1	12	24	-	-	-	-	-	0
AAQM03000500	1615	intronic	TGGT1_411520	G	A	het	49	23	28	-	-	-	-	-	0
AAQM03000500	1625	intronic	TGGT1_411520	A	T	het	23	25	27	-	-	-	-	-	0
AAQM03000500	1686	exonic	TGGT1_411520	G	A	het	3.54	25	29	-	-	-	-	-	0
AAQM03000500	1693	exonic	TGGT1_411520	C	T	het	25	24	28	-	-	-	-	-	0
AAQM03000500	1707	exonic	TGGT1_411520	C	T	het	9.52	24	29	-	-	-	-	-	0
AAQM03000501	296	downstream	TGGT1_358440	G	T	hom	215	84	21	-	-	-	-	-	0
AAQM03000502	774	intronic	TGGT1_411530	A	G,T	hom	204	54	28	G	hom	222	56	30	0
AAQM03000502	1142	intronic	TGGT1_411530	G	A	hom	222	43	52	-	-	-	-	-	0
AAQM03000503	497	upstream	TGGT1_411540	G	A	hom	174	34	32	-	-	-	-	-	0
AAQM03000503	529	upstream	TGGT1_411540	A	C	hom	197	42	34	-	-	-	-	-	0
AAQM03000503	751	upstream	TGGT1_411540	A	C	hom	222	71	60	-	-	-	-	-	0
AAQM03000503	979	upstream	TGGT1_411540	T	-	-	-	-	-	C	hom	222	76	60	0
AAQM03000503	991	upstream	TGGT1_411540	G	A	hom	222	67	60	-	-	-	-	-	0
AAQM03000503	994	upstream	TGGT1_411540	G	A	hom	222	67	60	-	-	-	-	-	0
AAQM03000503	1051	upstream	TGGT1_411540	A	G	hom	222	75	60	-	-	-	-	-	0
AAQM03000503	1208	upstream	TGGT1_411540	T	C	hom	222	51	60	-	-	-	-	-	0
AAQM03000503	1420	exonic	TGGT1_411540	C	-	-	-	-	-	G	hom	222	55	60	0
AAQM03000503	1598	exonic	TGGT1_411540	C	-	-	-	-	-	T	hom	196	34	60	0
AAQM03000503	1686	downstream	TGGT1_411540	A	-	-	-	-	-	G	hom	158	17	60	0
AAQM03000504	642	exonic	TGGT1_306688	G	C	hom	167	35	38	C,A	hom	167	30	39	0
AAQM03000504	896	exonic	TGGT1_306688	A	-	-	-	-	-	C	hom	26	4	23	0
AAQM03000504	900	exonic	TGGT1_306688	G	-	-	-	-	-	A	hom	25.5	5	20	0
AAQM03000504	936	exonic	TGGT1_306688	A	-	-	-	-	-	G	het	9.52	13	20	0
AAQM03000504	1651	downstream	TGGT1_306688	A	G	het	4.13	47	22	-	-	-	-	-	0
AAQM03000504	1680	downstream	TGGT1_306688	A	C	het	35	19	25	-	-	-	-	-	0
AAQM03000504	1681	downstream	TGGT1_306688	G	C	het	33	19	25	-	-	-	-	-	0
AAQM03000505	1082	exonic	TGGT1_308093	A	-	-	-	-	-	T	het	118	103	57	0
AAQM03000505	1335	exonic	TGGT1_308093	C	G	hom	155	44	23	-	-	-	-	-	0
AAQM03000506	974	upstream	TGGT1_362620	C	T	hom	60	18	20	-	-	-	-	-	0
AAQM03000506	986	upstream	TGGT1_362620	G	C	hom	97	23	21	C,T	hom	122	57	21	0
AAQM03000508	195	upstream	TGGT1_411550	A	C	het	150	155	33	-	-	-	-	-	0
AAQM03000508	718	upstream	TGGT1_411550	C	-	-	-	-	-	T	het	22	69	33	0
AAQM03000508	793	exonic	TGGT1_411550	T	C	het	86	119	28	-	-	-	-	-	0
AAQM03000508	798	exonic	TGGT1_411550	A	-	-	-	-	-	C	het	225	150	31	0
AAQM03000508	842	exonic	TGGT1_411550	T	G	het	89	159	37	-	-	-	-	-	0
AAQM03000508	1201	exonic	TGGT1_411550	A	T	het	225	146	39	-	-	-	-	-	0
AAQM03000508	1229	exonic	TGGT1_411550	A	-	-	-	-	-	C	het	34	125	45	0
AAQM03000509	32	downstream	TGGT1_411560	T	C	het	4.13	20	44	-	-	-	-	-	0
AAQM03000509	107	downstream	TGGT1_411560	C	-	-	-	-	-	T	het	3.54	15	43	0
AAQM03000509	108	downstream	TGGT1_411560	C	-	-	-	-	-	T	het	5.46	15	43	0
AAQM03000509	113	downstream	TGGT1_411560	T	A	het	27	19	35	-	-	-	-	-	0
AAQM03000509	147	downstream	TGGT1_411560	A	G	het	6.2	14	32	-	-	-	-	-	0
AAQM03000509	149	downstream	TGGT1_411560	G	A	het	6.2	13	32	-	-	-	-	-	0
AAQM03000509	151	downstream	TGGT1_411560	A	T	het	6.2	13	32	-	-	-	-	-	0
AAQM03000509	159	downstream	TGGT1_411560	C	T	het	13.2	15	31	-	-	-	-	-	0
AAQM03000509	245	downstream	TGGT1_411560	A	G	het	16.1	43	44	-	-	-	-	-	0
AAQM03000509	252	downstream	TGGT1_411560	A	-	-	-	-	-	T	het	30	30	44	0
AAQM03000509	295	downstream	TGGT1_411560	G	T,C	hom	152	20	51	T	hom	144	18	46	0
AAQM03000509	296	downstream	TGGT1_411560	C	-	-	-	-	-	T	het	6.98	18	46	0
AAQM03000509	298	downstream	TGGT1_411560	C	-	-	-	-	-	A	het	10.4	18	46	0
AAQM03000509	563	downstream	TGGT1_411560	G	C	het	78	53	37	-	-	-	-	-	0
AAQM03000509	682	exonic	TGGT1_411560	T	-	-	-	-	-	C	het	225	62	49	0
AAQM03000509	686	exonic	TGGT1_411560	A	-	-	-	-	-	G	het	46	61	50	0
AAQM03000509	688	exonic	TGGT1_411560	G	-	-	-	-	-	C	het	225	61	50	0
AAQM03000509	695	exonic	TGGT1_411560	C	-	-	-	-	-	T	het	22	64	51	0
AAQM03000509	699	exonic	TGGT1_411560	G	-	-	-	-	-	A	het	225	63	51	0
AAQM03000509	771	intronic	TGGT1_411560	C	T	het	54	71	47	-	-	-	-	-	0
AAQM03000509	1189	intronic	TGGT1_411560	G	C	het	49	10	30	-	-	-	-	-	0
AAQM03000509	1192	intronic	TGGT1_411560	C	T	het	47	11	30	-	-	-	-	-	0
AAQM03000509	1215	intronic	TGGT1_411560	G	C	het	6.98	17	28	-	-	-	-	-	0
AAQM03000509	1218	intronic	TGGT1_411560	G	T	het	19.1	17	28	-	-	-	-	-	0
AAQM03000509	1259	intronic	TGGT1_411560	C	T	hom	132	46	24	T,G	hom	122	28	25	0
AAQM03000509	1342	upstream	TGGT1_411560	T	C	hom	222	170	35	C,G	hom	191	113	37	0
AAQM03000509	1476	upstream	TGGT1_411560	T	G	het	51	168	38	-	-	-	-	-	0
AAQM03000513	12	upstream	TGGT1_411590	G	A	hom	64	11	21	-	-	-	-	-	0
AAQM03000513	633	exonic	TGGT1_411590	G	C	het	6.98	27	26	-	-	-	-	-	0
AAQM03000514	3	downstream	TGGT1_411600	G	A	het	13.2	12	21	-	-	-	-	-	0
AAQM03000514	430	exonic	TGGT1_411600	A	-	-	-	-	-	G	hom	152	15	31	0
AAQM03000514	443	exonic	TGGT1_411600	T	-	-	-	-	-	C	hom	129	16	32	0
AAQM03000514	451	exonic	TGGT1_411600	A	-	-	-	-	-	G	hom	142	19	29	0
AAQM03000514	457	exonic	TGGT1_411600	G	C	hom	24	6	25	-	-	-	-	-	0
AAQM03000514	463	exonic	TGGT1_411600	G	-	-	-	-	-	A	het	121	17	35	0
AAQM03000514	465	exonic	TGGT1_411600	T	-	-	-	-	-	C	het	121	17	34	0
AAQM03000514	484	exonic	TGGT1_411600	C	-	-	-	-	-	A	het	108	14	32	0
AAQM03000514	489	exonic	TGGT1_411600	T	C	het	53	7	36	-	-	-	-	-	0
AAQM03000514	490	exonic	TGGT1_411600	T	-	-	-	-	-	C	het	87	11	33	0
AAQM03000514	495	exonic	TGGT1_411600	T	C	hom	52.5	4	44	-	-	-	-	-	0
AAQM03000514	498	exonic	TGGT1_411600	C	G	hom	52.5	4	44	-	-	-	-	-	0
AAQM03000514	501	exonic	TGGT1_411600	C	T	hom	66.5	4	44	-	-	-	-	-	0
AAQM03000514	503	exonic	TGGT1_411600	T	C	hom	60.5	4	44	-	-	-	-	-	0
AAQM03000514	504	exonic	TGGT1_411600	C	T	hom	55.5	4	44	-	-	-	-	-	0
AAQM03000514	510	exonic	TGGT1_411600	C	G	hom	53.5	4	44	-	-	-	-	-	0
AAQM03000514	517	exonic	TGGT1_411600	C	A	hom	67.5	4	44	-	-	-	-	-	0
AAQM03000514	518	exonic	TGGT1_411600	T	A	hom	58.5	4	44	-	-	-	-	-	0
AAQM03000514	520	exonic	TGGT1_411600	G	A	hom	50.5	4	44	-	-	-	-	-	0
AAQM03000514	557	exonic	TGGT1_411600	G	T	het	79	52	28	-	-	-	-	-	0
AAQM03000514	590	exonic	TGGT1_411600	C	T,G	hom	199	49	24	T	hom	222	34	30	0
AAQM03000514	631	exonic	TGGT1_411600	A	-	-	-	-	-	G	het	33	24	22	0
AAQM03000514	808	exonic	TGGT1_411600	G	A	het	205	82	34	-	-	-	-	-	0
AAQM03000514	814	exonic	TGGT1_411600	G	C	het	179	81	35	-	-	-	-	-	0
AAQM03000514	898	upstream	TGGT1_411600	C	-	-	-	-	-	A	hom	27.5	8	33	0
AAQM03000514	1017	upstream	TGGT1_411600	A	G	het	104	141	40	-	-	-	-	-	0
AAQM03000514	1259	upstream	TGGT1_411600	A	G	hom	40.3	5	36	-	-	-	-	-	0
AAQM03000514	1266	upstream	TGGT1_411600	C	A	hom	29.3	5	36	-	-	-	-	-	0
AAQM03000514	1283	upstream	TGGT1_411600	A	C	hom	48.3	5	36	-	-	-	-	-	0
AAQM03000514	1286	upstream	TGGT1_411600	C	T	hom	43.3	5	36	-	-	-	-	-	0
AAQM03000514	1305	upstream	TGGT1_411600	C	G	hom	47.1	6	33	-	-	-	-	-	0
AAQM03000514	1308	upstream	TGGT1_411600	C	A	hom	24.1	6	33	-	-	-	-	-	0
AAQM03000514	1315	upstream	TGGT1_411600	T	A	hom	44.1	6	33	-	-	-	-	-	0
AAQM03000514	1324	upstream	TGGT1_411600	G	A	hom	21.3	5	25	-	-	-	-	-	0
AAQM03000515	670	upstream	TGGT1_274280	G	T,C	hom	207	50	23	T	hom	207	45	23	0
AAQM03000517	714	exonic	TGGT1_256220	C	-	-	-	-	-	T	hom	155	90	21	0
AAQM03000518	1003	intronic	TGGT1_411610	G	T	het	31	36	39	-	-	-	-	-	0
AAQM03000518	1058	intronic	TGGT1_411610	T	C	het	102	17	30	-	-	-	-	-	0
AAQM03000518	1070	intronic	TGGT1_411610	T	C	hom	81	12	23	-	-	-	-	-	0
AAQM03000518	1113	exonic	TGGT1_411610	C	A	hom	106	13	26	-	-	-	-	-	0
AAQM03000518	1136	exonic	TGGT1_411610	A	C	het	36	11	24	-	-	-	-	-	0
AAQM03000518	1140	exonic	TGGT1_411610	C	A,G	hom	46.1	11	24	-	-	-	-	-	0
AAQM03000518	1141	exonic	TGGT1_411610	C	T	het	41	11	24	-	-	-	-	-	0
AAQM03000521	586	exonic	TGGT1_411640	G	-	-	-	-	-	A	het	6.98	78	27	0
AAQM03000521	673	exonic	TGGT1_411640	C	-	-	-	-	-	T	hom	206	92	31	0
AAQM03000521	860	exonic	TGGT1_411640	T	-	-	-	-	-	C	het	58	88	34	0
AAQM03000521	872	exonic	TGGT1_411640	T	-	-	-	-	-	C	het	180	75	29	0
AAQM03000521	886	exonic	TGGT1_411640	G	-	-	-	-	-	A	het	61	78	29	0
AAQM03000521	892	exonic	TGGT1_411640	G	-	-	-	-	-	T	het	68	65	29	0
AAQM03000521	908	upstream	TGGT1_411640	T	-	-	-	-	-	G	het	27	80	28	0
AAQM03000521	1309	upstream	TGGT1_411640	A	-	-	-	-	-	C	het	27	79	37	0
AAQM03000522	55	exonic	TGGT1_358120	G	T	het	3.01	27	31	-	-	-	-	-	0
AAQM03000522	333	exonic	TGGT1_358120	C	T	het	45	57	24	-	-	-	-	-	0
AAQM03000522	345	exonic	TGGT1_358120	T	G	het	63	51	24	-	-	-	-	-	0
AAQM03000522	370	exonic	TGGT1_358120	T	C	het	34	36	23	-	-	-	-	-	0
AAQM03000522	384	exonic	TGGT1_358120	T	C	het	10.4	23	23	-	-	-	-	-	0
AAQM03000522	425	downstream	TGGT1_358120	G	C	hom	5.83	4	20	-	-	-	-	-	0
AAQM03000524	131	exonic	TGGT1_411650	G	A	hom	93	16	23	-	-	-	-	-	0
AAQM03000524	146	exonic	TGGT1_411650	C	-	-	-	-	-	T	het	24	16	24	0
AAQM03000524	168	exonic	TGGT1_411650	C	-	-	-	-	-	T	het	41	16	23	0
AAQM03000524	280	exonic	TGGT1_411650	G	T	het	4.77	22	24	-	-	-	-	-	0
AAQM03000524	523	intronic	TGGT1_411650	T	C	het	17.1	8	25	-	-	-	-	-	0
AAQM03000524	559	intronic	TGGT1_411650	C	G	hom	39.1	6	22	-	-	-	-	-	0
AAQM03000524	745	intronic	TGGT1_411650	G	-	-	-	-	-	C	het	27	11	40	0
AAQM03000524	755	intronic	TGGT1_411650	G	-	-	-	-	-	A	het	15.1	18	40	0
AAQM03000524	756	intronic	TGGT1_411650	T	-	-	-	-	-	A	het	4.13	18	40	0
AAQM03000524	817	intronic	TGGT1_411650	T	G,C	hom	141	31	44	G	hom	144	25	46	0
AAQM03000524	932	intronic	TGGT1_411650	T	-	-	-	-	-	A	het	143	135	37	0
AAQM03000524	943	intronic	TGGT1_411650	C	-	-	-	-	-	T	het	36	138	38	0
AAQM03000524	983	intronic	TGGT1_411650	C	G	het	95	163	38	A	het	58	137	40	0
AAQM03000524	984	intronic	TGGT1_411650	G	C	het	65	164	38	-	-	-	-	-	0
AAQM03000524	985	intronic	TGGT1_411650	C	-	-	-	-	-	G	het	15.1	139	40	0
AAQM03000524	1176	exonic	TGGT1_411650	G	-	-	-	-	-	C	het	49	95	35	0
AAQM03000524	1181	exonic	TGGT1_411650	G	A	het	19.1	109	33	-	-	-	-	-	0
AAQM03000526	29	downstream	TGGT1_411660	C	T	het	43	30	28	-	-	-	-	-	0
AAQM03000526	37	downstream	TGGT1_411660	T	C	het	4.77	37	28	-	-	-	-	-	0
AAQM03000526	41	downstream	TGGT1_411660	T	A	het	89	40	28	-	-	-	-	-	0
AAQM03000526	83	exonic	TGGT1_411660	G	C	het	4.13	34	27	-	-	-	-	-	0
AAQM03000526	86	exonic	TGGT1_411660	G	-	-	-	-	-	T	het	5.46	16	27	0
AAQM03000526	93	exonic	TGGT1_411660	C	T,G,A	hom	122	31	27	T	hom	111	13	30	0
AAQM03000526	116	exonic	TGGT1_411660	T	C,G	hom	123	29	27	C	hom	115	16	27	0
AAQM03000526	122	exonic	TGGT1_411660	G	-	-	-	-	-	T	het	4.77	18	26	0
AAQM03000526	137	exonic	TGGT1_411660	C	-	-	-	-	-	T	het	11.3	17	26	0
AAQM03000526	225	intronic	TGGT1_411660	G	-	-	-	-	-	A	hom	26.5	4	25	0
AAQM03000526	233	intronic	TGGT1_411660	A	-	-	-	-	-	G	hom	61.1	8	26	0
AAQM03000526	338	exonic	TGGT1_411660	A	C,T	hom	34	70	23	-	-	-	-	-	0
AAQM03000526	339	exonic	TGGT1_411660	A	C	hom	222	69	23	-	-	-	-	-	0
AAQM03000526	340	exonic	TGGT1_411660	T	G	het	4.13	71	23	-	-	-	-	-	0
AAQM03000526	455	intronic	TGGT1_411660	A	-	-	-	-	-	T	het	23	39	21	0
AAQM03000526	456	intronic	TGGT1_411660	C	-	-	-	-	-	T	het	48	39	21	0
AAQM03000526	458	intronic	TGGT1_411660	C	-	-	-	-	-	G	het	55	39	21	0
AAQM03000526	461	intronic	TGGT1_411660	T	-	-	-	-	-	A	het	58	39	21	0
AAQM03000526	480	intronic	TGGT1_411660	A	-	-	-	-	-	G,T	hom	91	35	22	0
AAQM03000526	528	intronic	TGGT1_411660	A	C	het	35	19	29	-	-	-	-	-	0
AAQM03000526	541	intronic	TGGT1_411660	T	C	hom	146	8	41	-	-	-	-	-	0
AAQM03000526	549	intronic	TGGT1_411660	A	G	het	47	7	43	-	-	-	-	-	0
AAQM03000526	551	intronic	TGGT1_411660	G	C	hom	139	6	46	-	-	-	-	-	0
AAQM03000526	560	intronic	TGGT1_411660	T	C	het	62	6	46	-	-	-	-	-	0
AAQM03000526	562	intronic	TGGT1_411660	T	G	het	41	7	45	-	-	-	-	-	0
AAQM03000526	569	intronic	TGGT1_411660	C	A	het	31	7	45	-	-	-	-	-	0
AAQM03000526	576	intronic	TGGT1_411660	A	C	hom	153	7	45	-	-	-	-	-	0
AAQM03000526	577	intronic	TGGT1_411660	C	A,G	het	16.2	7	46	-	-	-	-	-	0
[truncated: 44,486 more rows]

## Sheet: indel
chrom	Position	#annoPos	Gene	REF	Wh3	qulity	depth	Wh6	qulity	depth
AAQM03000006	1573	upstream	TGGT1_200230	ACCCCCCCCCC	ACCCCCCCC	198	0,139	ACCCCCCCC,ACCCCCCC	168	0,92
AAQM03000042	1364	upstream	TGGT1_408560	GTTTTT	-	283	250,0	GTTTT	202	0,198
AAQM03000059	3372	upstream;downstream	TGGT1_251170;TGGT1_408710	TGGAGGAGGAG	-	7.4	0,1	TGGAGGAG	25	0,4
AAQM03000139	762	exonic	TGGT1_409360	CGA	CGAAGA	214	0,50	-	39.5	35,7
AAQM03000173	3136	upstream	TGGT1_409620	GT	GTT	74.5	25,40	-	45.5	31,41
AAQM03000187	1894	upstream	TGGT1_238480	TGACTCCTGG	TGACTCCTGGACTCCTGG	91.5	0,10	-	18.7	0,6
AAQM03000199	3375	downstream	TGGT1_363030	GTTTTTT	GTTTTTTT	8.17	33136	-	5.85	41128
AAQM03000204	4234	downstream	TGGT1_409860	GAAA	-	23.3	0,5	GAAAA	13.7	0,9
AAQM03000215	9	downstream	TGGT1_409990	ATT	ATTT	83.6	0,6	-	*	*
AAQM03000217	4597	intronic	TGGT1_212725	CCACACACACACACACACACACAC	CCACACACACACACACAC	214	0,60	CCACACACACACACACACACAC	187	1,49
AAQM03000217	4931	intronic	TGGT1_212725	AGG	-	217	62,0	AG	214	0,60
AAQM03000256	54	downstream	TGGT1_410310	GT	GTT	61	0,4	-	6.8	0,2
AAQM03000272	5520	intronic	TGGT1_223150	AAGAGAG	-	283	178,1	AAGAG	214	0,119
AAQM03000272	6444	intronic	TGGT1_223150	CAAA	CAA	214	0,226	-	283	147,1
AAQM03000315	2844	downstream	TGGT1_410700	TC	TCC	17.5	46,17	-	235	68,0
AAQM03000340	1380	upstream	TGGT1_296340	TTC	T	217	87,67	-	283	185,0
AAQM03000341	1494	intronic	TGGT1_220650	CT	-	283	97,0	C	214	0,84
AAQM03000355	3142	intronic	TGGT1_410890	TAC	TACAAC	18.6	0,8	-	10.1	1,4
AAQM03000355	3637	intronic	TGGT1_410890	AGCGTCG	AG	18	0,4	-	20.5	2,2
AAQM03000363	1082	upstream	TGGT1_200700	ATT	-	244	71,0	ATTT	214	0,61
AAQM03000363	3123	intergenic	TGGT1_200700(dist=2188),NONE(dist=NONE)	CAAA	-	283	89,0	CAAAAA	214	0,67
AAQM03000363	3652	intergenic	TGGT1_200700(dist=2717),NONE(dist=NONE)	ATTT	AT	214	0,70	-	213	66,1
AAQM03000363	5550	intergenic	TGGT1_200700(dist=4615),NONE(dist=NONE)	GTCTC	GTC	214	0,59	-	271	80,0
AAQM03000363	6100	intergenic	TGGT1_200700(dist=5165),NONE(dist=NONE)	GAAT	-	265	78,0	G	214	0,46
AAQM03000363	6278	intergenic	TGGT1_200700(dist=5343),NONE(dist=NONE)	AACACACA	-	256	75,0	AACACA	214	0,60
AAQM03000363	7447	intergenic	TGGT1_200700(dist=6512),NONE(dist=NONE)	TCAGCA	TCAGCAGCA	214	0,70	-	253	74,0
AAQM03000363	12175	intergenic	TGGT1_200700(dist=11240),NONE(dist=NONE)	CACAACAA	CACAA	214	0,64	-	214	61,0
AAQM03000377	1698	intronic	TGGT1_410930	CGGG	-	283	118,0	CGGGG	144	62,49
AAQM03000385	1992	intergenic	TGGT1_365020(dist=1450),NONE(dist=NONE)	GTTTTTTT	GTTTTTT	16.6	0,9	-	6.63	0,3
AAQM03000385	2010	intergenic	TGGT1_365020(dist=1468),NONE(dist=NONE)	GTTTTTTT	GTTTTTT	3.52	0,4	-	14	0,2
AAQM03000387	1137	intergenic	NONE(dist=NONE),TGGT1_287460(dist=1038)	ATTCAGTT	-	265	87,0	ATT	148	26,37
AAQM03000390	1087	intronic	TGGT1_207010	T	TC	37.5	28,25	-	100	10,83
AAQM03000394	1705	exonic	TGGT1_220730	CATA	CA	16.6	133,38	-	5.84	146,42
AAQM03000396	4348	upstream	TGGT1_300780	GTGGT	GTGGTTGGT	114	0,16	-	71.5	0,11
AAQM03000399	3439	upstream	TGGT1_359210	CATATATATATATATATAT	CATATATATATATATATATAT	218	1,10	-	26.5	22,2
AAQM03000402	2384	intronic	TGGT1_296231	GTGCTGCTGCTGC	GTGCTGCTGCTGCTGCTGC	214	0,28	GTGCTGCTGCTGCTGC	214	0,63
AAQM03000411	4003	intergenic	TGGT1_411060(dist=2772),NONE(dist=NONE)	CGGG	-	57	9,0	CGG	23	0,4
AAQM03000421	1491	downstream	TGGT1_296640	ATT	AT	150	0,77	-	283	261,0
AAQM03000429	1941	upstream	TGGT1_207015	TTA	-	111	27,0	T	5.8	4,3
AAQM03000433	1591	intergenic	NONE(dist=NONE),NONE(dist=NONE)	TATACATACATA	-	51	7,0	TATACATA	114	0,3
AAQM03000433	1597	intergenic	NONE(dist=NONE),NONE(dist=NONE)	TACA	TA	65.4	0,3	-	42	4,0
AAQM03000434	995	upstream	TGGT1_241300	A	AGGC	215	11,82	-	217	14,75
AAQM03000439	1544	upstream	TGGT1_357960	GAAAAAAAAA	GAAAAAAAAAA,GAAAAAAAAAAA	59.5	0,38	GAAAAAAAAAA	48.5	1,56
AAQM03000441	1707	upstream	TGGT1_411160	TG	TGG	56.5	137,41	-	34.5	144,33
AAQM03000442	880	downstream	TGGT1_292280	ATTTTTTTTTTTT	ATTTTTTTT	121	0,25	ATTTTTTTT,ATTTTTTT	115	0,23
AAQM03000444	3146	intergenic	TGGT1_266340(dist=2120),NONE(dist=NONE)	AACTGACTG	-	65.5	19,25	AACTG	24.5	23,11
AAQM03000447	2668	upstream	TGGT1_411200	T	-	3.27	0,4	TTTG	34.2	0,2
AAQM03000448	2130	exonic	TGGT1_217961	GCTGCCGCGCCTGCCGC	-	214	0,116	GCTGCCGCGCCTGCCGCGCCTGCCGC	214	0,96
AAQM03000448	2135	exonic	TGGT1_217961	CGCG	CGCGACTGCAGCG	217	66105	-	199	56,0
AAQM03000452	2047	downstream	TGGT1_253180	CAAGT	-	*	*	C	20.5	3,7
AAQM03000471	357	exonic	TGGT1_411310	ACCCCC	ACCCCCC	25.5	0,10	-	24.5	0,1
AAQM03000482	174	upstream	TGGT1_411360	TGAAG	-	77.5	39,3	TG	217	40,25
AAQM03000485	828	intronic	TGGT1_411390	G	GA	214	0,56	-	244	71,0
AAQM03000487	2056	intergenic	TGGT1_358470(dist=1628),NONE(dist=NONE)	A	AC	11.7	0,3	-	12.8	0,3
AAQM03000488	2088	upstream	TGGT1_411420	CA	CAA	81.5	17,46	-	77.6	10,46
AAQM03000488	2089	upstream	TGGT1_411420	AC	-	75.6	0,6	ACC	83.7	0,5
AAQM03000492	8	upstream	TGGT1_411450	GAA	GA	53	0,4	-	31.5	1,0
AAQM03000499	1892	upstream	TGGT1_411510	TCCC	TCC	9.71	0,2	-	38.6	3,0
AAQM03000503	444	upstream	TGGT1_411540	GCCCCCC	GCCCCCCC	12.7	0,15	-	114	28,0
AAQM03000524	1215	exonic	TGGT1_411650	A	AAG	4.91	0,2	-	24.8	0,2
AAQM03000526	274	exonic	TGGT1_411660	GCC	GCCACACC	203	0,48	-	158	0,33
AAQM03000526	814	intronic	TGGT1_411660	TA	T	11.3	0,4	-	3.87	0,3
AAQM03000558	147	intergenic	NONE(dist=NONE),NONE(dist=NONE)	CTATATATTATATATAT	CTATATATAT	214	0,25	-	214	0,8
AAQM03000558	147	intergenic	NONE(dist=NONE),NONE(dist=NONE)	CTATATATTATATAT	-	214	0,25	CTATATAT	214	0,8
AAQM03000558	172	intergenic	NONE(dist=NONE),NONE(dist=NONE)	TATATAATATAATATA	-	214	0,17	TATATAATATA	215	0,7
AAQM03000570	1628	intergenic	NONE(dist=NONE),NONE(dist=NONE)	A	AAGG	15.6	68,21	-	24.5	54,10
AAQM03000583	7554	intergenic	NONE(dist=NONE),NONE(dist=NONE)	GTTTTTTTT	GTTTTTTTTT	14.6	27,77	GTTTTTTTTT,GTTTTTTTTTT	27.5	16,79
AAQM03000584	796	intergenic	NONE(dist=NONE),NONE(dist=NONE)	GTTTTTTTT	GTTTTTTTTT	5.07	37,91	-	9.31	37,71
AAQM03000589	385	intergenic	NONE(dist=NONE),NONE(dist=NONE)	ATGTCAGTGGAGATGGTCGTGTCAGTGGAGATGGTCGTGTCAGTGGAGATGGTCGTGT	-	283	337,0	ATGTCAGTGGAGATGGTCGTGTCAGTGGAGATGGTCGTGT	217	103,66
AAQM03000589	572	intergenic	NONE(dist=NONE),NONE(dist=NONE)	GC	-	283	264,0	G	103	134,65
AAQM03000593	1510	intergenic	NONE(dist=NONE),NONE(dist=NONE)	CAAAA	-	18.6	20,14	CAAAAA	7.35	24,17
AAQM03000593	1795	intergenic	NONE(dist=NONE),NONE(dist=NONE)	GCT	GCTTCT	95.5	0,29	-	59.5	0,18
AAQM03000593	2897	intergenic	NONE(dist=NONE),NONE(dist=NONE)	AG	-	13.7	0,8	AGG	57.5	0,7
AAQM03000594	3816	intergenic	NONE(dist=NONE),NONE(dist=NONE)	CGGGGGGG	CGGGGGG,CGGGGG	112	0,172	CGGGGGG	109	0,145
AAQM03000615	1707	intergenic	NONE(dist=NONE),NONE(dist=NONE)	CG	CGG	61.5	63,12	-	134	69,19
AAQM03000618	778	intergenic	NONE(dist=NONE),NONE(dist=NONE)	CTTTTTTT	CTTTTTT	49.5	9,86	-	49.5	11,70
AAQM03000630	840	intergenic	NONE(dist=NONE),NONE(dist=NONE)	AAG	AAGAG,AGAG	136	0,82	AAGAG	140	0,62
AAQM03000640	296	intergenic	NONE(dist=NONE),NONE(dist=NONE)	C	-	20	14,12	CA	58.7	3,11
AAQM03000644	479	intergenic	NONE(dist=NONE),NONE(dist=NONE)	CACAGACATACA	CACA	10.5	2,6	-	14.5	1,5
AAQM03000644	1097	intergenic	NONE(dist=NONE),NONE(dist=NONE)	CATATATATATATATATATATATATATATATAT	-	45	5,0	CATATATATATATATATATATATATAT	111	0,3
AAQM03000644	4346	intergenic	NONE(dist=NONE),NONE(dist=NONE)	GAAAAAAAAA	GAAAAAAAA,GAAAAAAA	65.5	0,63	GAAAAAAAA	60.5	1,55
AAQM03000646	3067	intergenic	NONE(dist=NONE),NONE(dist=NONE)	CATATATATATATATATATATATATATATATATATATATAT	CATATATATATATATATATATATAT,CATATATATATATATATATATAT	76.2	0,3	-	66	12,0
AAQM03000646	3436	intergenic	NONE(dist=NONE),NONE(dist=NONE)	GCACACACACACACACACACACAC	-	36	2,0	GCACACACACACACACACACACACACACACACACACAC	71.2	0,2
AAQM03000658	7265	intergenic	NONE(dist=NONE),NONE(dist=NONE)	ATTTTTTTTT	ATTATTTTTTTTTTT	120	0,38	-	214	0,33
AAQM03000658	7265	intergenic	NONE(dist=NONE),NONE(dist=NONE)	ATT	-	120	0,38	ATTATTTT	214	0,33
AAQM03000661	2910	intergenic	NONE(dist=NONE),NONE(dist=NONE)	CTTT	CTT	144	0,44	-	140	0,32
AAQM03000668	3353	intergenic	NONE(dist=NONE),NONE(dist=NONE)	ACT	-	214	0,17	AT	214	0,22
AAQM03000668	3353	intergenic	NONE(dist=NONE),NONE(dist=NONE)	AC	A	214	0,17	-	214	0,22
AAQM03000669	7116	intergenic	NONE(dist=NONE),NONE(dist=NONE)	GTGCGACTGC	-	283	251,0	GTGCGACTGCGACTGC	214	0,118
AAQM03000677	4471	intergenic	NONE(dist=NONE),NONE(dist=NONE)	AGGGGGGGGGG	AGGGGGGGGG,AGGGGGGGG	32.5	0,54	AGGGGGGGGG	54.5	1,53
AAQM03000679	641	intergenic	NONE(dist=NONE),NONE(dist=NONE)	CGGGGGGGG	-	7.81	0,4	CGGGGGGG	13.7	0,9
AAQM03000679	9723	intergenic	NONE(dist=NONE),NONE(dist=NONE)	GTTT	GTT	52.5	0,10	-	268	79,0
AAQM03000688	744	intergenic	NONE(dist=NONE),NONE(dist=NONE)	TGG	-	63.5	92,20	TGGG	97.5	66,26
AAQM03000698	2306	intergenic	NONE(dist=NONE),NONE(dist=NONE)	ATTTTTTTT	-	114	76,34	ATT	217	55,33
AAQM03000701	286	intergenic	NONE(dist=NONE),NONE(dist=NONE)	CTT	CTTT	16.5	0,3	-	26.6	0,3
AAQM03000701	2330	intergenic	NONE(dist=NONE),NONE(dist=NONE)	TTCC	TC,T	72.7	0,7	TC	51	0,5
AAQM03000705	1161	intergenic	NONE(dist=NONE),NONE(dist=NONE)	CTTT	-	144	38,0	CTTTT	83.5	7,9
AAQM03000715	40	intergenic	NONE(dist=NONE),NONE(dist=NONE)	TAA	TAAA	17.5	0,3	-	*	*
AAQM03000716	1083	intergenic	NONE(dist=NONE),NONE(dist=NONE)	GC	GCCTGTGCC	23.6	0,6	-	21.1	0,4
AAQM03000720	2076	intergenic	NONE(dist=NONE),NONE(dist=NONE)	TCCCCCCCC	TCCCCCCCCCC,TCCCCCCCCC	158	0,19	TCCCCCCCCCC	214	0,34
AAQM03000722	3668	intergenic	NONE(dist=NONE),NONE(dist=NONE)	CATATATATATATATA	-	39	3,0	CATATATATATA	64.7	0,5
AAQM03000733	363	intergenic	NONE(dist=NONE),NONE(dist=NONE)	TG	-	113	5,21	T	160	5,23
AAQM03000741	11584	intergenic	NONE(dist=NONE),NONE(dist=NONE)	AATATATATATATATATATATAT	AATATATATATATATATAT,AATATATATATATATAT	131	0,9	AATATATATATATATATAT	196	0,14
AAQM03000741	12391	intergenic	NONE(dist=NONE),NONE(dist=NONE)	GGTGTGTGTGTGTGTG	-	35.8	0,35	GGTGTGTGTGTGTGTGTGTGTGTGTGTGTG	160	0,41
AAQM03000768	2479	intergenic	NONE(dist=NONE),NONE(dist=NONE)	GA	-	24.6	0,6	G	3.23	0,3
AAQM03000768	5075	intergenic	NONE(dist=NONE),NONE(dist=NONE)	TGTCG	-	21.6	0,6	TGTCGTCG	49.5	0,7
AAQM03000773	1138	intergenic	NONE(dist=NONE),NONE(dist=NONE)	TC	-	283	266,0	TGC	176	26,22
AAQM03000780	1532	intergenic	NONE(dist=NONE),NONE(dist=NONE)	CGG	-	36	2,0	CGGGGGG	6.36	0,2
AAQM03000792	5570	intergenic	NONE(dist=NONE),NONE(dist=NONE)	GAAAAAAAAA	-	135	35,0	GAAAAAAAAAA,GAAAAAAAAAAA	63.5	0,42
AAQM03000794	745	intergenic	NONE(dist=NONE),NONE(dist=NONE)	GCACACACACACACAC	-	217	19,51	GCACACACACACAC	146	0,51
AAQM03000794	2462	intergenic	NONE(dist=NONE),NONE(dist=NONE)	AG	-	268	79,0	A	214	0,42
AAQM03000794	7744	intergenic	NONE(dist=NONE),NONE(dist=NONE)	CG	C	198	0,101	-	229	66,0
AAQM03000794	7745	intergenic	NONE(dist=NONE),NONE(dist=NONE)	GTTTTTTTTT	-	80.5	0,69	GTTTTTTTT	35.5	12,44
AAQM03000794	8062	intergenic	NONE(dist=NONE),NONE(dist=NONE)	CCTCT	CCTCTCT	214	2,73	-	217	62,0
AAQM03000794	13378	intergenic	NONE(dist=NONE),NONE(dist=NONE)	TAAAA	TAAA	214	0,68	-	226	65,0
AAQM03000799	6006	intergenic	NONE(dist=NONE),NONE(dist=NONE)	CAT	C	214	0,81	-	247	72,0
AAQM03000799	6088	intergenic	NONE(dist=NONE),NONE(dist=NONE)	GTTTTTTT	-	268	79,0	GTTTTTTTT	102	0,55
AAQM03000799	7386	intergenic	NONE(dist=NONE),NONE(dist=NONE)	CTGTGT	-	193	54,0	CTGT	214	0,38
AAQM03000800	1455	intergenic	NONE(dist=NONE),NONE(dist=NONE)	GAA	GAAAAA	214	0,17	-	208	59,0
AAQM03000800	5367	intergenic	NONE(dist=NONE),NONE(dist=NONE)	TTGATG	TTG	214	11,71	-	279	83,0
AAQM03000801	3273	intergenic	NONE(dist=NONE),NONE(dist=NONE)	CGAT	C	214	0,78	-	283	86,0
AAQM03000802	1410	intergenic	NONE(dist=NONE),NONE(dist=NONE)	TTGATGA	-	229	66,0	TTGA	214	0,53
AAQM03000802	1433	intergenic	NONE(dist=NONE),NONE(dist=NONE)	GAA	GAAAAA	214	0,46	-	217	62,0
AAQM03000803	5561	intergenic	NONE(dist=NONE),NONE(dist=NONE)	G	-	12.1	0,2	GGTTTTTAGGGT	214	0,12
AAQM03000804	2829	intergenic	NONE(dist=NONE),NONE(dist=NONE)	CAAAAAAAAAA	CAAAAAAAAA	47.5	0,84	-	184	51,0
AAQM03000805	895	intergenic	NONE(dist=NONE),NONE(dist=NONE)	GTCCTC	GTCCTCCTC	214	0,77	-	271	80,0
AAQM03000806	6235	intergenic	NONE(dist=NONE),NONE(dist=NONE)	CCTCTCTCTCTC	CCTCTCTCTC	84.5	0,20	-	132	34,0
AAQM03000807	1147	intergenic	NONE(dist=NONE),NONE(dist=NONE)	GA	-	235	68,0	G	215	6,51
AAQM03000810	657	intergenic	NONE(dist=NONE),NONE(dist=NONE)	CC	CCGC	44.6	0,6	-	5.48	0,4
AAQM03000811	3478	intergenic	NONE(dist=NONE),NONE(dist=NONE)	G	GC	9.9	0,3	-	51	7,0
AAQM03000812	5774	intergenic	NONE(dist=NONE),NONE(dist=NONE)	TCCCCCCCCCCCC	TCCCCCCCCC,TCCCCCCCCCC	19.1	2,5	-	22.7	0,7
AAQM03000817	1091	intergenic	NONE(dist=NONE),NONE(dist=NONE)	GGTTCCATAGTG	GG	5.79	75,35	-	24.5	65,34
AAQM03000818	1083	intergenic	NONE(dist=NONE),NONE(dist=NONE)	AT	A	15.6	0,7	-	8.13	0,6
AAQM03000820	2206	intergenic	NONE(dist=NONE),NONE(dist=NONE)	A	-	33.5	1,6	AC	4.91	0,2
AAQM03000824	1024	intergenic	NONE(dist=NONE),NONE(dist=NONE)	AGTCGTC	-	9.1	77,13	AGTC	19.5	82,16
AAQM03000830	669	intergenic	NONE(dist=NONE),NONE(dist=NONE)	TTGT	TTGTGT	7.77	0,4	-	20.5	0,9
AAQM03000836	3745	intergenic	NONE(dist=NONE),NONE(dist=NONE)	GAA	GA	81.5	0,22	-	75.5	0,22
AAQM03000836	6889	intergenic	NONE(dist=NONE),NONE(dist=NONE)	T	-	11.8	2,8	TG	31.5	1,12
AAQM03000837	1560	intergenic	NONE(dist=NONE),NONE(dist=NONE)	CAT	CATAT	98.5	0,10	-	43.5	0,14
AAQM03000839	1183	intergenic	NONE(dist=NONE),NONE(dist=NONE)	ATTT	ATTTTT	4.42	58,15	-	60	10,0
AAQM03000840	1674	intergenic	NONE(dist=NONE),NONE(dist=NONE)	ATTT	ATTTTT	84.5	36,25	-	126	32,0
AAQM03000844	1632	intergenic	NONE(dist=NONE),NONE(dist=NONE)	CTGTGT	CTGT	177	130,46	-	283	136,0
AAQM03000860	2278	intergenic	NONE(dist=NONE),NONE(dist=NONE)	GCAGTTCAGTTCAGT	-	214	0,20	GCAGTTCAGT	214	0,25
AAQM03000860	2289	intergenic	NONE(dist=NONE),NONE(dist=NONE)	CAGTGAA	CA	217	5,25	-	146	14,30
AAQM03000860	4801	intergenic	NONE(dist=NONE),NONE(dist=NONE)	T	-	5.85	0,39	TC	29.5	0,46
AAQM03000861	2061	intergenic	NONE(dist=NONE),NONE(dist=NONE)	AT	-	51	7,0	ATT	4.39	0,3
AAQM03000868	1209	intergenic	NONE(dist=NONE),NONE(dist=NONE)	TAAAGACAA	TAA	36.7	0,5	-	206	70,2
AAQM03000869	5447	intergenic	NONE(dist=NONE),NONE(dist=NONE)	GCC	-	254	82,2	GC	13.7	56,11
AAQM03000876	2360	intergenic	NONE(dist=NONE),NONE(dist=NONE)	CGGGGGGGGGG	CGGGGGGGGGGG,CGGGGGGGGGGGG	25.5	1,17	CGGGGGGGGGGG	20.5	4,22
AAQM03000890	62	intergenic	NONE(dist=NONE),NONE(dist=NONE)	CTGTGTGTGTG	CTGTGTGTGTGTG,CTGTGTGTGTGTGTG	87.5	41,32	CTGTGTGTGTGTGTG,CTGTGTGTGTGTG	115	20,29
AAQM03000893	4524	intergenic	NONE(dist=NONE),NONE(dist=NONE)	AGGGGGG	AGGGGGGG,AGGGGGGGG	136	0,59	AGGGGGGG	132	0,54
AAQM03000894	2940	intergenic	NONE(dist=NONE),NONE(dist=NONE)	AGG	AGGG	83.6	0,6	-	39	3,0
AAQM03000921	2047	intergenic	NONE(dist=NONE),NONE(dist=NONE)	CTT	CTTTT,CTTT	182	4,25	CTTTT	133	10,22
AAQM03000934	3893	intergenic	NONE(dist=NONE),NONE(dist=NONE)	TTATA	-	283	88,0	TTA	214	0,65
AAQM03000954	2540	intergenic	NONE(dist=NONE),NONE(dist=NONE)	AGTGTCTATTCTGATTCTCTGGATATCCCGTGTCTATTCTGATTCTCTGGATATCCCG	-	214	61,0	AGTGTCTATTCTGATTCTCTGGATATCCCG	215	1,12
AAQM03000957	716	intergenic	NONE(dist=NONE),NONE(dist=NONE)	TAAA	TAA	46.5	10,10	-	59.5	17,3
AAQM03000962	199	intergenic	NONE(dist=NONE),NONE(dist=NONE)	CCCAGCCCGCGTACACCAGCCCGCGTACAC	-	60.4	0,3	CCCAGCCCGCGTACAC	110	0,6
AAQM03000967	546	intergenic	NONE(dist=NONE),NONE(dist=NONE)	GGTAT	G	47.5	5,4	-	18.6	5,2
AAQM03000968	1196	intergenic	NONE(dist=NONE),NONE(dist=NONE)	CTT	-	208	59,0	CTTTT	15.6	30,18
AAQM03000997	565	intergenic	NONE(dist=NONE),NONE(dist=NONE)	AGT	A	214	13151	-	283	140,0
AAQM03000997	2358	intergenic	NONE(dist=NONE),NONE(dist=NONE)	GAA	GAAA	214	0,165	-	283	248,0
AAQM03001001	1153	intergenic	NONE(dist=NONE),NONE(dist=NONE)	AAG	-	271	80,0	A	214	0,71
AAQM03001001	1945	intergenic	NONE(dist=NONE),NONE(dist=NONE)	GTTTT	-	253	74,0	GTTTTT	211	0,53
AAQM03001003	626	intergenic	NONE(dist=NONE),NONE(dist=NONE)	TAAAGGCTACTTCA	-	271	422,0	TAAAGGCTACTTCAAAGGCTACTTCA	126	22,23
AAQM03001010	749	intergenic	NONE(dist=NONE),NONE(dist=NONE)	AGG	-	101	8,22	AGGG	16.8	0,5
AAQM03001010	750	intergenic	NONE(dist=NONE),NONE(dist=NONE)	GGACGGGTGAAC	G	107	0,5	-	78	16,0
AAQM03001010	912	intergenic	NONE(dist=NONE),NONE(dist=NONE)	TGG	TG	80.1	1,8	-	117	29,0
AAQM03001012	815	intergenic	NONE(dist=NONE),NONE(dist=NONE)	GCGACCACGACCAC	GCGACCACGACCACGACCAC	97.5	19,12	-	84	18,0
AAQM03001012	851	intergenic	NONE(dist=NONE),NONE(dist=NONE)	TG	-	283	102,1	TGG	34.5	1,3
AAQM03001012	1361	intergenic	NONE(dist=NONE),NONE(dist=NONE)	GC	-	283	393,9	G	42.5	76,15
AAQM03001014	1942	intergenic	NONE(dist=NONE),NONE(dist=NONE)	GACCAC	-	283	142,0	GAC	84.6	0,6
AAQM03001025	981	intergenic	NONE(dist=NONE),NONE(dist=NONE)	GTTTT	GTTT,GTT	121	0,63	GTTT	125	0,55
AAQM03001035	245	intergenic	NONE(dist=NONE),NONE(dist=NONE)	TTCT	-	63	11,0	TT	3.12	0,2
AAQM03001037	2460	intergenic	NONE(dist=NONE),NONE(dist=NONE)	GC	-	9.62	1,2	G	20	0,4
AAQM03001051	1773	intergenic	NONE(dist=NONE),NONE(dist=NONE)	TCCCCCCCCCCCCC	TCCCCCCCCCCC,TCCCCCCCCCC	90.5	0,24	TCCCCCCCCCCC	76.5	0,21
AAQM03001055	987	intergenic	NONE(dist=NONE),NONE(dist=NONE)	GAA	GA	6.95	0,4	-	18.6	0,1
AAQM03001074	193	intergenic	NONE(dist=NONE),NONE(dist=NONE)	TACGTGTGATGTCGCGTGTCTCGACG	TACG	21.5	9,3	-	16.6	6,4
AAQM03001074	677	intergenic	NONE(dist=NONE),NONE(dist=NONE)	GTTTTT	GTTTT	20.5	0,8	-	9.54	0,4
AAQM03001106	1069	intergenic	NONE(dist=NONE),NONE(dist=NONE)	G	GT	6.52	0,3	-	26.8	0,2
AAQM03001131	179	intergenic	NONE(dist=NONE),NONE(dist=NONE)	G	-	158	66,6	GA	49.5	55,37
AAQM03001134	51	intergenic	NONE(dist=NONE),NONE(dist=NONE)	ACGC	AC	108	24,32	-	70.5	76,16
AAQM03001143	678	intergenic	NONE(dist=NONE),NONE(dist=NONE)	T	-	114	7,21	TC	94.1	5,11
AAQM03001151	752	intergenic	NONE(dist=NONE),NONE(dist=NONE)	CATATATATATATATATATATATATATATAT	CATATATATATATATATATATATAT	101	0,5	-	48	6,0
AAQM03001153	326	intergenic	NONE(dist=NONE),NONE(dist=NONE)	TTCATCA	TTCA	35.5	38,13	-	75.5	27,4
AAQM03001159	671	intergenic	NONE(dist=NONE),NONE(dist=NONE)	C	-	5.75	0,6	CG	23.5	0,3
AAQM03001163	615	intergenic	NONE(dist=NONE),NONE(dist=NONE)	TGTGCGAGT	TGT	11.8	84,16	-	33.5	84,10
AAQM03001171	1135	intergenic	NONE(dist=NONE),NONE(dist=NONE)	C	CT	65.5	22,8	-	13.7	16,3
AAQM03001176	789	intergenic	NONE(dist=NONE),NONE(dist=NONE)	CA	CAA	11.4	1,3	-	*	*
AAQM03001177	142	intergenic	NONE(dist=NONE),NONE(dist=NONE)	GC	-	78	173,41	GCC	8.18	13,6
AAQM03001213	506	intergenic	NONE(dist=NONE),NONE(dist=NONE)	G	GGT	130	0,15	-	97.5	0,13
AAQM03001222	419	intergenic	NONE(dist=NONE),NONE(dist=NONE)	ATGTGT	-	13.7	111,28	ATGT	48.5	87,31
AAQM03001235	1298	intergenic	NONE(dist=NONE),NONE(dist=NONE)	AGGG	AGGGG	72.5	0,15	-	*	*
AAQM03001238	499	intergenic	NONE(dist=NONE),NONE(dist=NONE)	ACC	AC	7.35	33,25	-	30.5	10,5
AAQM03001242	160	intergenic	NONE(dist=NONE),NONE(dist=NONE)	CAGA	-	*	*	CA	118	4,20
AAQM03001255	82	intergenic	NONE(dist=NONE),NONE(dist=NONE)	GAAAA	-	165	45,0	GAAAAA	5.06	0,3
AAQM03001258	120	intergenic	NONE(dist=NONE),NONE(dist=NONE)	TCCCC	-	18.5	0,9	TCCC	40.5	0,11
AAQM03001264	943	intergenic	NONE(dist=NONE),NONE(dist=NONE)	TACATGTACGTGTGATGTCGCGTGTCTCGAC	-	34.5	0,9	TAC	20	0,4
AAQM03001292	1033	intergenic	NONE(dist=NONE),NONE(dist=NONE)	GCGACCACGACCAC	GCGACCACGACCACGACCAC	52.5	23,12	-	283	121,1
AAQM03001292	1092	intergenic	NONE(dist=NONE),NONE(dist=NONE)	T	TA	20.5	14,11	-	174	45,34
AAQM03001320	881	intergenic	NONE(dist=NONE),NONE(dist=NONE)	GCACACACACACACACACA	GCACACACACACACACACACA,GCACACACACACACACA	68.5	2,39	-	65.5	2,45
AAQM03001347	104	intergenic	NONE(dist=NONE),NONE(dist=NONE)	ACCACCGC	ACCACCGCCACCGC	52.5	7,6	-	261	115,0
AAQM03001347	131	intergenic	NONE(dist=NONE),NONE(dist=NONE)	TGG	-	243	95,1	TG	27.5	29,21
AAQM03001354	783	intergenic	NONE(dist=NONE),NONE(dist=NONE)	A	-	14.7	0,7	ATT	71.5	0,12
AAQM03001355	73	intergenic	NONE(dist=NONE),NONE(dist=NONE)	AC	ACC	56.5	0,9	-	29.5	0,7
AAQM03001366	337	intergenic	NONE(dist=NONE),NONE(dist=NONE)	ACC	-	105	25,0	A	50	0,4
AAQM03001371	14	intergenic	NONE(dist=NONE),NONE(dist=NONE)	AC	ACC	72.7	0,5	-	3.12	0,2
AAQM03001406	51	intergenic	NONE(dist=NONE),NONE(dist=NONE)	TG	TGG	36.7	0,5	-	11.1	0,2
AAQM03001409	237	intergenic	NONE(dist=NONE),NONE(dist=NONE)	TCC	-	7.45	0,6	T	11.1	0,5
AAQM03001411	365	intergenic	NONE(dist=NONE),NONE(dist=NONE)	TA	TAA	12.7	12,5	-	81	17,0
AAQM03001416	145	intergenic	NONE(dist=NONE),NONE(dist=NONE)	GAAA	-	51.5	0,35	GAAAA	53.5	0,38
AAQM03001439	236	intergenic	NONE(dist=NONE),NONE(dist=NONE)	CGGGAGGGAG	CGGGAGGGAGGGAG	214	0,39	-	283	130,1
AAQM03001439	758	intergenic	NONE(dist=NONE),NONE(dist=NONE)	G	-	39	3,0	GTTTC	19.3	0,2
AAQM03001439	774	intergenic	NONE(dist=NONE),NONE(dist=NONE)	G	GA	21.3	0,2	-	99.1	0,7
AAQM03001487	348	intergenic	NONE(dist=NONE),NONE(dist=NONE)	T	TG	18	0,4	-	32.5	1,0
AAQM03001524	390	intergenic	NONE(dist=NONE),NONE(dist=NONE)	GTT	GT	28.5	48,34	-	71.5	56,17
AAQM03001550	76	intergenic	NONE(dist=NONE),NONE(dist=NONE)	G	GACCACC	26.2	0,2	-	*	*
AAQM03001582	240	intergenic	NONE(dist=NONE),NONE(dist=NONE)	GTCCTCCTCCTCCTCCTCCTCC	-	214	0,38	GTCCTCCTCCTCCTCCTCCTCCTCCTCC	214	0,35
AAQM03001582	260	intergenic	NONE(dist=NONE),NONE(dist=NONE)	CC	CCTCCTTC	217	16,35	-	102	24,0
AAQM03001642	7	intergenic	NONE(dist=NONE),NONE(dist=NONE)	GAAA	GAAAAA	70.5	0,11	-	45	5,0
AAQM03001691	56	intergenic	NONE(dist=NONE),NONE(dist=NONE)	GAAA	GAAAA	19.3	0,2	-	33	1,0
AAQM03001732	44	intergenic	NONE(dist=NONE),NONE(dist=NONE)	C	-	283	153,0	CG	53.5	0,10
AAQM03001765	71	intergenic	NONE(dist=NONE),NONE(dist=NONE)	AGGAATGTACT	AGGAATGTACTGGAATGTACT	34.5	7,6	-	106	37,1
AAQM03001800	203	intergenic	NONE(dist=NONE),NONE(dist=NONE)	GCCC	-	129	33,0	GCCCC	58.5	6,14
AAQM03001800	245	intergenic	NONE(dist=NONE),NONE(dist=NONE)	GAACGGGTGA	GAACGGGTGAACAAACGGGTGA	217	4,22	-	283	101,1
AAQM03001871	72	intergenic	NONE(dist=NONE),NONE(dist=NONE)	GCACCCCCGCCAC	-	*	*	GCAC	47.4	0,3
AAQM03001890	304	intergenic	NONE(dist=NONE),NONE(dist=NONE)	TAAA	-	44.4	5,0	TAAAA	34.6	2,4
AAQM03001901	206	intergenic	NONE(dist=NONE),NONE(dist=NONE)	TACGGTTATTTTCA	-	47.4	6,0	TA	38	0,4
AAQM03002045	185	intergenic	NONE(dist=NONE),NONE(dist=NONE)	GGTTGTT	GGTTGTTGTT	217	40,94	-	283	106,0
AAQM03002152	206	intergenic	NONE(dist=NONE),NONE(dist=NONE)	GC	-	9.99	13,3	G	56.5	3,4
AAQM03002156	126	intergenic	NONE(dist=NONE),NONE(dist=NONE)	C	CG	67.7	0,5	-	*	*
AAQM03002163	78	intergenic	NONE(dist=NONE),NONE(dist=NONE)	GCC	-	22.2	0,2	GC	102	0,7
AAQM03002165	100	intergenic	NONE(dist=NONE),NONE(dist=NONE)	G	-	283	318,0	GT	157	0,49
TGGT1_chrIa	19	intergenic	NONE(dist=NONE),TGGT1_292920(dist=3959)	CA	CAA	27.2	0,2	-	34.2	0,2
TGGT1_chrIa	92137	intergenic	TGGT1_293030(dist=1379),TGGT1_293040(dist=1878)	TTATATATATATATATATATATATATATATATATATATATATAT	-	71.2	0,2	TTATATATATATATATATAT,TTATATATATATATATATATAT	19.5	0,2
TGGT1_chrIa	109032	intergenic	TGGT1_293060(dist=1148),TGGT1_293170(dist=1995)	GTATATATATATATATATATAT	-	71.2	0,2	GTATATATATATATATAT	176	0,7
TGGT1_chrIa	163777	intronic	TGGT1_293230	AATATATATATATATA	-	39	3,0	AATATATATATATATATATA	180	0,7
TGGT1_chrIa	185543	downstream	TGGT1_293250	AATATATATATATATATATATATATA	AATATATATATATATATATATATA	39.2	0,2	-	45	5,0
TGGT1_chrIa	235321	intronic	TGGT1_293320	GTATATATATATATATATATAT	GTATATATATATATATATAT	75.4	0,3	GTATATATATATATATATAT,GTATATATATATATATAT	113	0,5
TGGT1_chrIa	259337	intronic	TGGT1_293350	CATATATATATATATAT	-	39	3,0	CATATATATATATATATATATAT	215	0,6
TGGT1_chrIa	289661	downstream	TGGT1_293390	GTATATATATATATATATATATATATATATATAT	GTATATATATATATATATATAT,GTATATATATATATATATAT	173	0,6	GTATATATATATATATATAT,GTATATATATATATATATATAT,GTATATATATATATATAT	121	0,5
TGGT1_chrIa	309607	intergenic	TGGT1_293440(dist=1369),TGGT1_293450(dist=4511)	ACCCCCCCCCC	ACCCCCCCCCCC	25.5	2,14	-	3.19	5,11
TGGT1_chrIa	317957	upstream	TGGT1_293460	CATATATATATATATATA	CATATATATATATATATATATA	183	0,8	-	73	19,1
TGGT1_chrIa	319538	intronic	TGGT1_293460	CATATATATATATATATA	-	36	2,0	CATATATATATATATATATATATA,CATATATATATATATATATATA	124	0,4
TGGT1_chrIa	321098	intronic	TGGT1_293460	CATATATATATATATATATATATATATATA	-	33	1,0	CATATATATATATATATATA	131	0,9
TGGT1_chrIa	327861	intronic	TGGT1_293460	CTATATATATATATAT	-	32.9	1,0	CTATATATATATATATATATAT	215	0,5
TGGT1_chrIa	351818	upstream	TGGT1_293500	CATATATATATATATATATATATATATATATA	-	45	5,0	CATATATATATATATATATATATA	130	0,3
TGGT1_chrIa	358855	intronic	TGGT1_293500	GTATATATATATATATATATATATATATATAT	GTATATATATATATATATATAT	179	0,8	GTATATATATATATATATATATAT,GTATATATATATATATATATAT	178	1,6
TGGT1_chrIa	388009	intronic	TGGT1_293550	GTATATATATATATATATATATA	GTATATATATATATATATATA	128	0,5	GTATATATATATATATATA,GTATATATATATATATATATA	19.5	0,2
TGGT1_chrIa	402125	intronic	TGGT1_293560	GATATATATATATATATATAT	-	22.5	0,1	GATATATATATATATATATATATATAT,GATATATATATATATATATATATAT	124	0,4
TGGT1_chrIa	402174	intronic	TGGT1_293560	TCATACATACATACATACATACATACATA	TCATACATACATACATACATACATACATACATACATA	214	0,8	TCATACATACATACATACATACATACATACATACATACATACATA,TCATACATACATACATACATACATACATACATACATACATA	76.2	0,3
TGGT1_chrIa	404522	downstream	TGGT1_293560	CATATATATATATATA	-	16.6	0,1	CATATATATATATATATA,CATATATATATATATATATATA	132	0,5
TGGT1_chrIa	410128	intronic	TGGT1_293570	AATATATATATATATATAT	-	*	*	AATATATATATATATATATATAT	71.2	0,2
TGGT1_chrIa	412837	intronic	TGGT1_293570	TCCCC	TCCCCC	6.72	2,4	-	3.29	8,4
TGGT1_chrIa	458191	intronic	TGGT1_293630	CATATATATATATATATATAT	-	42	4,0	CATATATATATATATATATATATATATATAT	71.2	0,2
TGGT1_chrIa	628791	intronic	TGGT1_294010	AATATATATATATATATAT	-	33	1,0	AATATATATATATATAT	121	0,4
TGGT1_chrIa	637221	intronic	TGGT1_294020	GATATATATATATATATATAT	-	39	3,0	GATATATATATATATATATATATATAT	71.2	0,2
TGGT1_chrIa	643856	intronic	TGGT1_294040	GTATATATATATATATATATATATATATATATATATATATATATATA	GTATATATATATATATATATA,GTATATATATATATATATATATA	66.2	0,3	-	39	3,0
TGGT1_chrIa	660081	downstream	TGGT1_294060	CATATATATATATATATATATATA	-	42	4,0	CATATATATATATATATATA	94	1,3
TGGT1_chrIa	671851	intronic	TGGT1_294190	TTATATATATATATATATAT	TTATATATATATATATAT,TTATATATATATATAT	164	0,8	TTATATATATATATATAT	169	0,6
TGGT1_chrIa	674996	intronic	TGGT1_294190	CATATATATATATATATATA	-	57	9,0	CATATATATATATATATATATA	46.2	0,2
TGGT1_chrIa	734811	intronic	TGGT1_294250	GTATATATATATATATATATATAT	-	36	2,0	GTATATATATATATATATATAT	152	0,5
TGGT1_chrIa	750552	intronic	TGGT1_294270	TGGGGGGGGG	TGGGGGGGGGG	40.5	1,39	TGGGGGGGGGG,TGGGGGGGGGGG	39.5	1,45
TGGT1_chrIa	756452	downstream	TGGT1_294280	GTATATATATATATATATATATATATATATAT	GTATATATATATATATATATAT	215	0,5	GTATATATATATATATATAT	214	0,13
TGGT1_chrIa	758739	intronic	TGGT1_294280	CATATATATATATATATAT	CATATATATATATATATATAT	215	0,7	CATATATATATATATATATATAT	215	0,6
TGGT1_chrIa	762457	intronic	TGGT1_294280	CATATATATATATATATATATATATAT	-	33	1,0	CATATATATATATATATAT	81.2	0,2
TGGT1_chrIa	809491	intronic	TGGT1_294350	CATATATATATATATAT	-	45	5,0	CATATATATATATATATAT	212	0,6
TGGT1_chrIa	812892	intronic	TGGT1_294350	TATACATA	TATA	206	0,5	-	36	2,0
TGGT1_chrIa	839191	intronic	TGGT1_294370	CATATATATATATATATATATATATATATATATA	-	71.2	0,2	CATATATATATATATATA	130	0,3
TGGT1_chrIa	843279	intergenic	TGGT1_294370(dist=1134),TGGT1_294380(dist=2412)	CTATATATATATATATATATATATATATATATATA	CTATATATATATATATATATATA,CTATATATATATATATATA	19.5	0,2	CTATATATATATATATATATATA	170	0,4
TGGT1_chrIa	884566	intronic	TGGT1_294410	CATATATATATATATATAT	CATATATATATATATATATATAT	215	0,6	CATATATATATATATATATATAT,CATATATATATATATATATAT	79	0,7
TGGT1_chrIa	887867	downstream	TGGT1_294420	CATATATATATATATATATAT	CATATATATATATATATATATAT	71.2	0,2	-	48	6,0
TGGT1_chrIa	900380	downstream	TGGT1_294430	CATATATATATATAT	CATATATATATATATATAT	71.2	0,2	-	36	2,0
TGGT1_chrIa	901420	downstream	TGGT1_294440	CTCTCTAT	CT	71.2	0,2	-	32.8	1,0
TGGT1_chrIa	901442	downstream	TGGT1_294440	GTATATATATATATATATAT	-	36	2,0	GTATATATATATAT	71.2	0,2
TGGT1_chrIa	902926	intronic	TGGT1_294440	CATATATATATATATATATATATATATATATATATATATATAT	-	39	3,0	CATATATATATATATATATATAT,CATATATATATATATATATAT	165	0,5
TGGT1_chrIa	905878	intronic	TGGT1_294440	AATATATATATATATATA	-	48	6,0	AATATATATATATATATATATATA	81.2	0,2
TGGT1_chrIa	908492	intronic	TGGT1_294440	GTATATATATATATATATATATAT	-	51	7,0	GTATATATATATATATATATATATATATAT	81.2	0,2
TGGT1_chrIa	910183	intronic	TGGT1_294440	CATATATATATATATATA	CATATATATATATATATATATA,CATATATATATATATATATATATA,CATATATATATATATATATA	174	0,7	CATATATATATATATATATATA	214	0,8
TGGT1_chrIa	930577	intronic	TGGT1_294550	GTATATATATATAT	GTATATATATATATAT	98.4	0,3	-	33	1,0
TGGT1_chrIa	932951	intronic	TGGT1_294550	ATGTGTGTGTGTG	-	222	0,21	ATGTGTGTGTGTGTG	214	0,25
TGGT1_chrIa	933858	intronic	TGGT1_294550	GTATATATATATATATATATATATATATATAT	GTATATATATATATATATAT	215	0,6	GTATATATATATATATATATAT	180	0,4
TGGT1_chrIa	943895	intronic	TGGT1_294550	CATATATATATATATATATATATAT	-	36	2,0	CATATATATATATATATAT	129	0,3
TGGT1_chrIa	944129	intronic	TGGT1_294550	CATATATATATATATAT	-	8.63	3,1	CATATATATATATATATAT	129	0,4
TGGT1_chrIa	991840	intronic	TGGT1_294620	CATATATATATATATATATAT	CATATATATATATATAT	214	0,10	CATATATATATATAT	214	0,10
TGGT1_chrIa	1004663	intronic	TGGT1_294630	AATATATATATATATATATATATAT	-	71.2	0,2	AATATATATATATATATAT	134	1,4
TGGT1_chrIa	1017777	intronic	TGGT1_294640	CATATATATATATATATGTATATATATAT	CATATATATATATATATATATGTATATATATAT,CATATATATATATATATATGTATATATATAT	96.4	0,4	CATATATATATATATATATATGTATATATATAT	150	0,4
TGGT1_chrIa	1020444	downstream	TGGT1_294651	CATATATATATATATATATATATATATATATATATAT	CATATATATATATATAT	214	0,9	CATATATATATATATATATAT	215	0,5
TGGT1_chrIa	1022176	intronic	TGGT1_294651	GTATATATATATATATATATATATAT	GTATATATATATATATATATATAT	116	0,5	-	45	5,0
TGGT1_chrIa	1035474	upstream	TGGT1_294660,TGGT1_410660	GTATATATATATATATATATATATATATATATATAT	-	45	5,0	GTATATATATATATATATATATATATAT	81.2	0,2
TGGT1_chrIa	1038952	downstream	TGGT1_294670	TTATATATATATATATATATATATATATATATATATATATATAT	-	54	8,0	TTATATATATATATATATATATAT	71.2	0,2
TGGT1_chrIa	1052103	intronic	TGGT1_294690	ATATATATGTATATATGTATATAT	-	71.2	0,2	ATATATATGTATATAT	129	0,3
TGGT1_chrIa	1065687	intergenic	TGGT1_294700(dist=1779),TGGT1_294705(dist=1365)	CATATATATATATATATATATATATATATATAT	CATATATATATATATATATATATAT,CATATATATATATATATATATATATAT	131	0,5	CATATATATATATATATATATATAT,CATATATATATATATATATAT,CATATATATATATATATATATATATAT	88.4	0,6
TGGT1_chrIa	1066020	intergenic	TGGT1_294700(dist=2112),TGGT1_294705(dist=1044)	CATATATATATATATATATAT	-	60	10,0	CATATATATATATATATAT	214	1,15
TGGT1_chrIa	1254098	intronic	TGGT1_294920	CTATATATATATATAT	CTATATATATATATATATAT	172	0,4	CTATATATATATATATATAT,CTATATATATATATATAT	173	0,5
TGGT1_chrIa	1271584	intronic	TGGT1_294940	CATATATATATATATAT	CATATATATATATATATAT	125	0,4	-	36	6,1
TGGT1_chrIa	1286606	intergenic	TGGT1_294970(dist=1211),TGGT1_294980(dist=1261)	GTTTTTTTTT	GTTTTTTTT	62.5	0,46	GTTTTTTTT,GTTTTTTT	61.5	0,51
TGGT1_chrIa	1342096	intronic	TGGT1_295040	CATATATATATATATATATATATATATATATATATATATAT	CATATATATATATATATATATAT	111	0,3	CATATATATATATATATATAT	181	0,9
TGGT1_chrIa	1417796	intronic	TGGT1_296010	TTATATATATATATATATATATATATATAT	-	51	7,0	TTATATATATATATATATATATATAT,TTATATATATATATATATATATAT	51.5	1,3
TGGT1_chrIa	1426294	downstream	TGGT1_295995	TTATATATATATATATATAT	TTATATATATATATATATATAT	171	0,5	TTATATATATATATATATATAT,TTATATATATATATATAT	59.5	1,3
TGGT1_chrIa	1524863	exonic	TGGT1_295750	CTGGTTGCTTG	-	199	56,0	CTG	3.66	0,2
TGGT1_chrIa	1530612	intronic	TGGT1_295740	CTTTTTTTT	CTTTTTTTTT,CTTTTTTTTTT	57.5	0,55	CTTTTTTTTT	62.5	0,44
TGGT1_chrIa	1532562	intronic	TGGT1_295740	TATATATATAGATATA	TATATA	81.2	0,2	-	33	1,0
TGGT1_chrIa	1532564	intronic	TGGT1_295740	TATATATAGATATA	-	28.2	2	TATATA	169	0,6
TGGT1_chrIa	1550922	intronic	TGGT1_295720	AGGGGGGGGGG	AGGGGGGGGGGGGG,AGGGGGGGGGGGG,AGGGGGGGGGGG	90.6	0,10	AGGGGGGGGGGGG,AGGGGGGGGGGG	123	0,33
TGGT1_chrIa	1557623	intronic	TGGT1_295710	CATATATATATATATATAT	-	42	4,0	CATATATATATATATATATATAT,CATATATATATATATATATATATAT	19.5	0,2
TGGT1_chrIa	1559151	intronic	TGGT1_295710	GTATATATATATATATATATATATATATATATATA	-	71.2	0,2	GTATATATATATATATATA	144	0,4
TGGT1_chrIa	1582613	intronic	TGGT1_295710	CAAAAAAAA	CAAAAAAAAA,CAAAAAAAAAA	65.5	1,67	CAAAAAAAAA	65.5	1,72
TGGT1_chrIa	1583551	intronic	TGGT1_295710	CATATATATATATATATATATATATATATATATAT	-	*	*	CATATATATATATATATATATAT	128	0,4
TGGT1_chrIa	1631135	intronic	TGGT1_295658	ATATGTAT	ATAT	215	0,6	-	51	7,0
TGGT1_chrIa	1631137	intronic	TGGT1_295658	ATGT	-	28.2	0	AT	136	0,6
TGGT1_chrIa	1633369	intergenic	TGGT1_295658(dist=1165),TGGT1_295650(dist=2863)	CATATATATAT	CATATATATATATATAT	214	0,10	CATATATATATATAT	214	0,10
TGGT1_chrIa	1634538	intergenic	TGGT1_295658(dist=2334),TGGT1_295650(dist=1675)	GTATATATATATATATATATATATATATAT	-	60	10,0	GTATATATATATATATATATATAT	71.2	0,2
TGGT1_chrIa	1661396	intergenic	TGGT1_295620(dist=1445),TGGT1_295610(dist=2228)	ATATCTATCTATCTAT	ATATCTATCTATCTATCTATCTATCTAT	214	0,11	ATATCTATCTATCTATCTATCTAT	214	0,14
TGGT1_chrIa	1664904	intronic	TGGT1_295610	CAT	CATTGATAT	214	0,8	CATTGATAT,CATTGATATATAT	66.2	0,3
TGGT1_chrIa	1665286	intronic	TGGT1_295610	ATGT	-	48	6,0	AT	214	0,11
TGGT1_chrIa	1669569	intronic	TGGT1_295610	GTATATATGTATATATATGTATATATATGTATAT	GTATATATGTATATATATGTATATATATGTATATATATGTATAT	130	0,3	-	36	2,0
TGGT1_chrIa	1676230	intronic	TGGT1_295610	TACA	-	3.28	0,1	TACACA	31.2	0,2
TGGT1_chrIa	1696497	intronic	TGGT1_295590	ATATATGTATATG	-	28.2	2	ATATATG	129	0,3
TGGT1_chrIa	1770823	intronic	TGGT1_295390	AC	-	214	0,27	AACCGGC	214	0,40
TGGT1_chrIa	1770823	intronic	TGGT1_295390	A	AACCGG	214	0,27	-	214	0,40
TGGT1_chrIa	1770936	exonic	TGGT1_295390	AGGGGGGGGG	AGGGGGGGG	61.5	0,47	AGGGGGGGG,AGGGGGGG	47.5	0,42
TGGT1_chrIa	1771533	downstream	TGGT1_295390	TATA	-	28.2	2	T	61.2	0,2
TGGT1_chrIa	1772159	downstream	TGGT1_295380	CATATATATAT	-	71.2	0,2	CATATATATATATATATAT	215	0,5
TGGT1_chrIa	1779425	intronic	TGGT1_295380	ATA	ATATATCTA	126	0,3	-	*	*
TGGT1_chrIa	1785491	upstream	TGGT1_295370	ATAT	ATATATATGTAT	177	0,5	-	28.2	7
TGGT1_chrIa	1801795	intronic	TGGT1_295340	CATATATATATATAT	-	39	3,0	CATATATATATATATATATATAT	215	0,7
TGGT1_chrIa	1803449	intergenic	TGGT1_295340(dist=1430),TGGT1_295330(dist=2644)	GAAAAAAAAA	GAAAAAAAAAA	68.5	0,68	GAAAAAAAAAA,GAAAAAAAAAAA	51.5	1,56
TGGT1_chrIa	1807881	intronic	TGGT1_295330	TTTCTCTCTCTCTTTCGCTGTCTGGTCTCTGTCTTCTTTGTCTT	TTT	214	5,52	-	190	53,0
TGGT1_chrIa	1807892	intronic	TGGT1_295330	CTTT	-	214	0,50	CTCTTTT	214	0,46
TGGT1_chrIa	1807925	intronic	TGGT1_295330	TTCTCTCTCTCT	-	61.7	0,6	TTATCTCTCTCTCT	66.4	0,3
TGGT1_chrIa	1818718	intronic	TGGT1_295330	TTATATATATATATATATATATATATATATATATATATATAT	-	42	4,0	TTATATATATATATATATATATAT	129	0,3
TGGT1_chrIb	8100	intergenic	NONE(dist=NONE),TGGT1_207350(dist=10451)	AT	A	11.5	0,2	-	108	26,0
TGGT1_chrIb	14561	intergenic	NONE(dist=NONE),TGGT1_207350(dist=3972)	GCACACACACACACACACAC	GCACACACACACACACACACAC	217	8,68	GCACACACACACACACACACACAC	214	0,54
TGGT1_chrIb	37253	intronic	TGGT1_207390	CC	CCCGC	214	0,19	-	214	0,24
TGGT1_chrIb	37253	intronic	TGGT1_207390	CCGC	-	214	0,19	CCCGCGC	214	0,24
TGGT1_chrIb	71976	intronic	TGGT1_207430	CTATATATATATATAT	CTATATATATATATATATAT,CTATATATATATATATAT	106	0,4	-	42	4,0
TGGT1_chrIb	72129	intronic	TGGT1_207430	TA	-	33	1,0	TACA	69.4	0,3
TGGT1_chrIb	77920	intronic	TGGT1_207440	CACACACATACACACA	-	81.2	0,2	CACACACA	129	0,3
TGGT1_chrIb	78005	intronic	TGGT1_207440	AG	-	39	3,0	AGGG	73.4	0,3
TGGT1_chrIb	85775	intronic	TGGT1_207450	TTATATAT	TTATATATATATAT	91.4	0,3	TTATATATATATAT,TTATATATAT	173	0,5
TGGT1_chrIb	90699	downstream	TGGT1_207450,TGGT1_207460B	TTATATATATATATATAT	TTATATATATATATATATAT	19.3	0,2	-	42	4,0
TGGT1_chrIb	96781	downstream	TGGT1_207460A	AAGAG	-	214	0,19	AAGAGAGAG	214	0,9
TGGT1_chrIb	96783	downstream	TGGT1_207460A	GAG	GAGAGAGGAAGAAAGAGACAG	217	32,20	-	185	44,10
TGGT1_chrIb	115395	intronic	TGGT1_207480	CTACATATATATATATATATATATATATATATA	-	39	3,0	CTATATATATATATA	215	0,5
TGGT1_chrIb	116279	intronic	TGGT1_207480	G	GTTT	26.4	0,3	-	21.6	0,1
TGGT1_chrIb	118287	intronic	TGGT1_207480	ATATATATATATACGTATATATATATA	-	28.2	0	ATATATATATATA	162	1,4
TGGT1_chrIb	119121	intronic	TGGT1_207480	GTATATATGTATATATATGTATATATATGTATA	GTATATATGTATATATATGTATATATATGTATATATATGTATA	144	0,4	-	33	1,0
TGGT1_chrIb	122872	intronic	TGGT1_207480	CTATCTATCTATCTATCTATCTATCTATATAT	CTAT	130	0,3	-	71.2	0,2
TGGT1_chrIb	129509	intronic	TGGT1_207480	TTATATATATATAT	-	*	*	TTATATATAT	170	0,4
TGGT1_chrIb	132127	intronic	TGGT1_207480	TTATATATATATATATAT	-	39	3,0	TTATATATATATATATATAT	115	0,3
TGGT1_chrIb	153615	intronic	TGGT1_207480	ATGT	-	36	2,0	AT	3.66	0,2
TGGT1_chrIb	190785	intronic	TGGT1_207640	A	-	214	0,62	AG	214	0,58
TGGT1_chrIb	194044	intronic	TGGT1_207640	AGGGGGGGGGG	AGGGGGGGGG	38.5	0,57	AGGGGGGGGG,AGGGGGGGG	42.5	0,39
TGGT1_chrIb	200387	intronic	TGGT1_207640	GTATATATATATATATATATAT	-	45	5,0	GTATATATATATATATATATATATAT	81.2	0,2
TGGT1_chrIb	220258	intronic	TGGT1_207665	GTATAT	GTAT,GTATTTATATAT,GTATTTATATATAT	126	0,8	-	22.5	0,1
TGGT1_chrIb	241738	intronic	TGGT1_207710	ATATGTAT	-	32.9	1,0	ATAT	69	0,4
TGGT1_chrIb	242484	intronic	TGGT1_207710	AATATATATATATATAT	-	33	1,0	AATATATATATATATATAT	3.12	0,2
TGGT1_chrIb	256074	intronic	TGGT1_207720	GTATATATATATATATATAT	-	39	3,0	GTATATATATATATATATATATATATAT,GTATATATATATATATATATATATAT	66.2	0,3
TGGT1_chrIb	278443	intronic	TGGT1_207750	GA	-	214	0,58	GAA	214	0,51
TGGT1_chrIb	290356	intronic	TGGT1_207760	CATATATATATATATATATATAT	-	36	2,0	CATATATATATATATATATATATATATATAT	129	0,3
TGGT1_chrIb	333973	downstream	TGGT1_207820	GATATATATATATATATATATATATATATATATATATATAT	-	22.5	0,1	GATATATATATATATATATATATATATAT	81.2	0,2
TGGT1_chrIb	362246	intronic	TGGT1_207865	TAGAGAGAGAGAGAGA	-	57.4	0,4	TATATAGAGAGAGAGAGAGAGAGA	121	0,10
TGGT1_chrIb	362246	intronic	TGGT1_207865	TA	TATATAGA,TATATATAGA	57.4	0,4	-	121	0,10
TGGT1_chrIb	416047	intronic	TGGT1_207880	CATATATATATATATATATATATATATATA	CATATATATATATATATATATA	144	0,4	-	42	4,0
TGGT1_chrIb	418287	intronic	TGGT1_207880	TG	TGACG	214	0,78	-	214	0,62
TGGT1_chrIb	418287	intronic	TGGT1_207880	TGG	-	214	0,78	TGACGG	214	0,62
TGGT1_chrIb	421718	exonic	TGGT1_207880	AAGCAGTGACAGTGGTAGCAGCAGTGACAGTGGTAGCAGCAGTGACAGTG	AAGCAGTGACAGTGGTAGCAGCAGTGACAGTG	214	0,24	-	214	0,26
TGGT1_chrIb	421749	exonic	TGGT1_207880	G	-	111	27,0	GAAAATGGTA	217	16,25
TGGT1_chrIb	436768	intronic	TGGT1_207900	CATATATATATATAT	CATATATATATATATATATAT	195	0,6	-	*	*
TGGT1_chrIb	437949	intronic	TGGT1_207900	CGGGGGGGGGGGGGGG	CGGGGGGGGGGGGGG	9.04	0,15	CGGGGGGGGGGGGGG,CGGGGGGGGGGGGG	3.24	0,15
TGGT1_chrIb	442198	intronic	TGGT1_207910	GATATATATATATATATATATAT	GATATATATATATATATATAT	44.2	0,2	GATATATATATATATATATAT,GATATATATATATATATAT	187	0,11
TGGT1_chrIb	451722	upstream	TGGT1_207910	ACTATAT	A	168	0,4	-	130	0,3
TGGT1_chrIb	465541	intronic	TGGT1_207940	CAAAAAA	CAAAAA	127	0,45	CAAAAA,CAAAA	125	0,39
TGGT1_chrIb	465725	intronic	TGGT1_207940	TATACATACATA	-	11.7	0,3	TATACATA	20.3	0,2
TGGT1_chrIb	465741	intronic	TGGT1_207940	TACA	TA	73.4	0,3	-	14.7	0,1
TGGT1_chrIb	486940	intronic	TGGT1_207960	CATATATATATATATATATAT	CATATATATATATATATATATATAT	104	0,3	CATATATATATATATATATATATAT,CATATATATATATATATATATAT	19.5	0,2
TGGT1_chrIb	499090	intergenic	TGGT1_207965(dist=2181),TGGT1_207970(dist=1156)	GTTTTTTTT	GTTTTTTTTTT,GTTTTTTTTTTT	214	0,47	GTTTTTTTTTT	214	0,38
TGGT1_chrIb	510558	intronic	TGGT1_207970	TC	-	209	0,31	T	214	0,38
TGGT1_chrIb	510558	intronic	TGGT1_207970	TCA	TA	209	0,31	-	214	0,38
TGGT1_chrIb	510631	intronic	TGGT1_207970	AAT	-	66	12,0	AATTCACATATCTAT	188	0,5
TGGT1_chrIb	549331	downstream	TGGT1_208030	C	CAA	21.3	0,2	-	19.6	0,1
TGGT1_chrIb	559049	intronic	TGGT1_208040	AGAG	AAG,A	214	0,41	-	214	0,32
TGGT1_chrIb	559049	intronic	TGGT1_208040	AG	-	214	0,41	A	214	0,32
TGGT1_chrIb	568751	intronic	TGGT1_208050	ATAT	-	12.8	0,1	ATATGTAT	107	0,6
TGGT1_chrIb	571078	intronic	TGGT1_208050	CATATATATATATATATATATATATATATATAT	CATATATATATATATATATATAT,CATATATATATATATATATAT	106	0,4	-	54	8,0
TGGT1_chrIb	573745	intronic	TGGT1_208050	G	-	20.6	0,1	GA	12.7	0,3
TGGT1_chrIb	591174	intergenic	TGGT1_208050(dist=2908),TGGT1_208070(dist=1505)	AAGGCTGGAAAGTACATGGTTTTCTGTGAGGCTGGAAAGTACATGGTTTTCTGTGAGGCTGGAAAGTACATGGT	AAGGCTGGAAAGTACATGGTTTTCTGTGAGGCTGGAAAGTACATGGT	47.2	0,2	-	6.6	0,1
TGGT1_chrIb	597749	exonic	TGGT1_208070	T	TTCG	214	0,33	-	214	0,35
TGGT1_chrIb	597749	exonic	TGGT1_208070	TC	-	214	0,33	TTCGC	214	0,35
TGGT1_chrIb	611350	downstream	TGGT1_208200	GATATATATATATATATATATATATATATATATATATATATAT	-	42	4,0	GATATATATATATATAT	71.2	0,2
TGGT1_chrIb	615494	intronic	TGGT1_208200	T	-	42	4,0	TACCCC	46.2	0,2
TGGT1_chrIb	632915	intronic	TGGT1_208340	CAAATATA	-	51	7,0	CA	145	0,5
TGGT1_chrIb	663689	intronic	TGGT1_208390	CATATATATATATATATATATAT	-	48	6,0	CATATATATATATATATAT,CATATATATATATATAT	19.5	0,2
TGGT1_chrIb	665207	intronic	TGGT1_208390	CTATATATATATATATATATATATATATATATAT	-	48	6,0	CTATATATATATATATATATATATATAT	81.2	0,2
TGGT1_chrIb	673446	intronic	TGGT1_208400B	G	GAT	46.2	0,2	-	48	6,0
TGGT1_chrIb	679397	intronic	TGGT1_208400B	T	-	22.6	0,1	TG	81.6	0,6
TGGT1_chrIb	684880	intergenic	TGGT1_208400A(dist=2097),TGGT1_208410(dist=2555)	ATGCGTGT	AT	123	0,3	-	39	3,0
TGGT1_chrIb	690773	intronic	TGGT1_208410	CAAAAAAAAAA	CAAAAAAAAA,CAAAAAAAA	48.5	1,55	CAAAAAAAAA	46.5	0,78
TGGT1_chrIb	696930	intronic	TGGT1_208410	GCCCCCCCC	GCCCCCCC	71.5	0,65	GCCCCCCC,GCCCCCC	71.5	0,64
TGGT1_chrIb	713825	intronic	TGGT1_208420	CATATATATATATATATATATATATATATATATAT	-	39	3,0	CATATATATATATATATATAT	81.2	0,2
TGGT1_chrIb	713911	intronic	TGGT1_208420	TTATATATATAT	-	65.2	0,2	TTATATATATATAT	159	0,4
TGGT1_chrIb	722082	intronic	TGGT1_208430	AATATATATATATATATA	-	39	3,0	AATATATATATATATATATATATA	215	0,7
TGGT1_chrIb	756613	intronic	TGGT1_208510	TATCTACAT	-	42	4,0	TAT	134	0,5
TGGT1_chrIb	773206	intronic	TGGT1_208530	CATATATATATGTATATATATATATATATAT	-	172	0,5	CATATATATAT	179	0,8
TGGT1_chrIb	773206	intronic	TGGT1_208530	CATATATATATGTATATATATATATATATATAT	CATATATATAT	172	0,5	-	179	0,8
TGGT1_chrIb	777498	downstream	TGGT1_208530	AGTGGCG	-	118	5,10	AG	166	4,9
TGGT1_chrIb	777500	downstream	TGGT1_208530	TGGCGGGGG	TGGG	137	0,12	-	88.5	0,15
TGGT1_chrIb	779836	intergenic	TGGT1_208530(dist=2791),TGGT1_208540(dist=1047)	TACA	TA	89.5	0,7	-	8.83	0,2
TGGT1_chrIb	781951	intronic	TGGT1_208540	TACACA	TACA	58.5	13,5	-	108	26,0
TGGT1_chrIb	794155	downstream	TGGT1_208560	TCCCCCCCCCCC	-	22.6	0,2	TCCCCCCCCCCCCC	14.7	1,4
TGGT1_chrIb	827098	intronic	TGGT1_208590	CGATTGAT	CGAT	214	0,29	-	165	45,0
TGGT1_chrIb	827121	intronic	TGGT1_208590	TAGACAGACAGA	-	51	7,0	TAGA	214	0,37
TGGT1_chrIb	827418	intronic	TGGT1_208590	TAGAGAGAGAGAGAGAGAGAGA	TAGAGAGAGAGAGAGAGAGAGAGAGAGA,TATATATATATATAGAGAGAGAGAGAGAGAGAGAGAGAGA	19.5	0,2	-	28.2	2
TGGT1_chrIb	831251	intronic	TGGT1_208710	GTATATATATATATATAT	GTATATATATATATATATATATAT,GTATATATATATATATATATATATAT	173	0,6	-	42	4,0
TGGT1_chrIb	837100	upstream	TGGT1_208710	A	AAT	180	0,27	-	162	0,40
TGGT1_chrIb	840745	intronic	TGGT1_208718	CAT	CATGCATATATATATAT	214	0,12	CATGCATATATATAT,CATGCATATATAT	126	0,7
TGGT1_chrIb	876721	downstream	TGGT1_208790	TGC	T	5.08	8,2	-	60	10,0
TGGT1_chrIb	876739	downstream	TGGT1_208790	TATACATA	TATA	120	1,3	-	45	5,0
TGGT1_chrIb	913043	intronic	TGGT1_208842	CGGGGGGGGGGGGG	-	27.8	1,2	CGGGGGGGGGGG	3.12	1,5
TGGT1_chrIb	942390	intronic	TGGT1_208970	TGGGGGGGGG	TGGGGGGGGGGG	23.2	2,8	TGGGGGGGGGGG,TGGGGGGGGGG	41.5	0,11
TGGT1_chrIb	954949	downstream	TGGT1_208990	AACACACACACACAC	-	116	0,45	AACACACACACACACACACACAC	65.5	0,53
TGGT1_chrIb	954959	downstream	TGGT1_208990	CACAC	CACACACAAACAC	217	8,41	-	66	12,0
TGGT1_chrIb	1000379	intronic	TGGT1_209010	ATATATATGTATA	ATATATATGTATATATGTATA	172	0,5	-	214	0,8
TGGT1_chrIb	1000379	intronic	TGGT1_209010	ATATAT	-	172	0,5	ATATATGTATAT	214	0,8
TGGT1_chrIb	1002278	downstream	TGGT1_209010,TGGT1_209020	ATATGTAT	ATAT	194	0,6	-	39	3,0
TGGT1_chrIb	1021077	intronic	TGGT1_209040	TGC	-	111	0,3	TGCATGCGCGCACGC	214	0,13
TGGT1_chrIb	1021077	intronic	TGGT1_209040	TGCGC	TGCATGCGCGCACGCGC	111	0,3	-	214	0,13
TGGT1_chrIb	1028039	intronic	TGGT1_209050	TCCCCCCCCC	-	57	9,0	TCCCCCCCCCCC,TCCCCCCCCCCCC	5.06	0,5
TGGT1_chrIb	1041296	intronic	TGGT1_209060	ATGT	-	14.6	0,1	AT	133	0,5
TGGT1_chrIb	1043328	intronic	TGGT1_209060	GTTTTTTTTT	-	5.13	0,23	GTTTTTTTT	7.34	0,18
TGGT1_chrIb	1044397	downstream	TGGT1_209060	CATATATATATATATATATATATATATATATATATATATATATATATAT	-	45	5,0	CATATATATATATATATAT	215	0,6
TGGT1_chrIb	1056732	intronic	TGGT1_209100	ATATATATTTATTTATATAT	-	36	2,0	ATATATAT	156	0,4
TGGT1_chrIb	1058605	intronic	TGGT1_209100	GACA	-	86.4	0,3	GA	194	0,8
TGGT1_chrIb	1069122	upstream	TGGT1_209108	GAGAAAGACAG	GAG	72	0,4	-	33.5	0,1
TGGT1_chrIb	1070988	intronic	TGGT1_209120	ATATATATATATGTATATA	-	71.2	0,2	ATATATA	111	0,3
TGGT1_chrIb	1072154	downstream	TGGT1_209120	GACACACACACACACAC	GACACACACACACAC,GACACACACACAC	195	0,21	GACACACACACACAC	214	0,28
TGGT1_chrIb	1079703	intronic	TGGT1_209130	AACATACATATACATA	AACATA	172	0,4	-	66	12,0
TGGT1_chrIb	1079707	intronic	TGGT1_209130	TACATATACA	-	36	2,0	TA	206	0,5
TGGT1_chrIb	1080278	intronic	TGGT1_209130	GTATATATATATATATATATATAT	-	42	4,0	GTATATATATATATATATATATATAT	57.5	2,2
TGGT1_chrIb	1080582	intronic	TGGT1_209130	GTATATATATATATATATA	GTATATATATATATATA	29.2	0,2	-	8.19	0,1
TGGT1_chrIb	1080609	intronic	TGGT1_209130	CATATATATATATATATA	-	54	8,0	CATATATATATATA	31.2	0,2
TGGT1_chrIb	1084605	upstream	TGGT1_209130	AAGAGAAGAGAGAAGAGA	-	214	0,14	AAGAGAAGAGAGAAGAGAGAAGAGA	215	1,12
TGGT1_chrIb	1084622	upstream	TGGT1_209130	A	AGAAGAGAAGAAG	214	0,38	-	214	1,26
TGGT1_chrIb	1094275	intronic	TGGT1_209150	AG	-	60	10,0	A	45.7	0,5
TGGT1_chrIb	1098525	intronic	TGGT1_209160	AT	ATGT	71	0,4	-	10.9	0,1
TGGT1_chrIb	1102340	intronic	TGGT1_209160	GGAACACCGAAGAAGGCCGGCAAAGAAGACGCAGAGAGGAAGAA	-	141	37,0	GGAA	71.2	0,2
TGGT1_chrIb	1127009	intergenic	TGGT1_209190(dist=1899),TGGT1_209200(dist=1172)	GCCCC	GCCC	214	0,64	-	279	83,0
TGGT1_chrIb	1144650	intronic	TGGT1_209210	TATGTAAATATATGCAT	-	109	0,3	TAT	194	0,5
TGGT1_chrIb	1201587	intronic	TGGT1_209280	AATATATATATATAT	-	42	4,0	AATATATATATATATATATAT	130	0,3
TGGT1_chrIb	1203471	intronic	TGGT1_209280	GCTCTCTCTCTCTCT	-	7.35	0,1	GCTCTCTCTCTCT	71.4	0,3
TGGT1_chrIb	1204274	downstream	TGGT1_209280	GAA	G	214	0,62	-	211	60,0
TGGT1_chrIb	1204275	downstream	TGGT1_209280	AACACACA	-	214	0,61	AACACA	214	0,55
TGGT1_chrIb	1213270	intronic	TGGT1_209300	CATAT	CATATAT	42.4	0,3	-	45	5,0
TGGT1_chrIb	1214111	intronic	TGGT1_209300	TATAGATATATAGATA	-	32.9	1,0	TATA	180	0,4
TGGT1_chrIb	1219692	intronic	TGGT1_209300	AT	ATGTATATATGT,ATGT	124	0,4	ATGTATATATGT	173	0,5
TGGT1_chrIb	1227234	intronic	TGGT1_209430	ATATATATATATATGTATATGTATATGTATATAT	ATATATAT	143	0,4	-	36	2,0
TGGT1_chrIb	1250208	intronic	TGGT1_209450	CCCC	CCCCTCCC,CTCCC,CCCTCCC	166	0,30	CCCCTCCC,CCCCCTCCC	207	0,31
TGGT1_chrIb	1323874	exonic	TGGT1_209530	TTCCTCTTCTTCCTC	-	214	0,13	TTC	214	0,14
TGGT1_chrIb	1323886	exonic	TGGT1_209530	CTCTTC	CTCTTCTTC	214	0,17	-	204	0,10
TGGT1_chrIb	1323937	exonic	TGGT1_209530	CTCTTCTTCTTC	CTCTTC	24.5	17,6	-	40.5	14,2
TGGT1_chrIb	1388291	intergenic	TGGT1_209640(dist=1093),TGGT1_209650B(dist=1400)	TT	TTAT	193	0,45	TTAT,TAT	189	0,43
TGGT1_chrIb	1392759	intronic	TGGT1_209650B	CATATATATATATATATAT	CATATATATATATATATATATAT	214	0,8	CATATATATATATATATATATAT,CATATATATATATATATATAT	124	0,4
TGGT1_chrIb	1393694	intronic	TGGT1_209650B	CTGTCT	-	214	0,34	C	214	0,31
TGGT1_chrIb	1393694	intronic	TGGT1_209650B	CTGTCTG	CG	214	0,34	-	214	0,31
TGGT1_chrIb	1472901	intronic	TGGT1_209790	TCCCCCCCC	TCCCCCCCCCC	38	0,4	TCCCCCCCCCC,TCCCCCCCCC	80.5	0,11
TGGT1_chrIb	1484171	intergenic	TGGT1_209810(dist=3442),TGGT1_209820(dist=2518)	ATGTGTGTGTGTGTGTG	ATGTGTGTGTGTGTG,ATGTGTGTGTGTG	214	0,24	ATGTGTGTGTGTGTG	213	0,32
TGGT1_chrIb	1485288	intergenic	TGGT1_209810(dist=4559),TGGT1_209820(dist=1408)	AAAAAGAAAA	-	102	24,0	AAAAA	214	0,29
TGGT1_chrIb	1485289	intergenic	TGGT1_209810(dist=4560),TGGT1_209820(dist=1409)	AAAAGAAA	AAAA	214	0,25	-	51	7,0
TGGT1_chrIb	1485656	intergenic	TGGT1_209810(dist=4927),TGGT1_209820(dist=1026)	CTATCTATATATATCTATATATAT	-	111	0,3	CTATCTATATATAT	111	0,3
TGGT1_chrIb	1485762	upstream	TGGT1_209820	ATATATATATATATATATATATATATATATATATGTATGTATAT	ATATAT	172	0,5	-	80.4	0,3
TGGT1_chrIb	1499242	upstream	TGGT1_356970	CTCTAT	-	36	2,0	CT	17.3	0,2
TGGT1_chrIb	1501322	downstream	TGGT1_209850	ACCCCCCCCCCCC	ACCCCCCCCCC	91.5	2,18	ACCCCCCCCCC,ACCCCCCCCC	79.5	0,20
TGGT1_chrIb	1503574	exonic	TGGT1_209850	CT	CTT	106	17,8	-	132	34,0
TGGT1_chrIb	1503575	exonic	TGGT1_209850	TC	-	64.5	20,6	T	29.5	20,5
TGGT1_chrIb	1503856	exonic	TGGT1_209850	TTTCTTCT	TTTCTTCTTCT	9.04	16,8	-	131	27,14
TGGT1_chrIb	1505807	intronic	TGGT1_209850	CATATATATATATATATATA	-	22.5	0,1	CATATATATATATATATATATA,CATATATATATATATA	6.36	0,3
TGGT1_chrIb	1512160	intronic	TGGT1_209860	CCGTCCTTTTCTGTCTCTGCGTCGTCCTTTTC	-	277	82,0	CCGTCCTTTTC	214	0,44
TGGT1_chrIb	1519058	intronic	TGGT1_209870	TATATATACAT	TAT	81.2	0,2	-	28.2	3
TGGT1_chrIb	1520153	exonic	TGGT1_209870	AAGAAGGAGGAAGAGAAGGAGGAAGAGAAGGAGGAAGAG	-	111	27,0	AAGAAGGAGGAAGAGAAGGAGGAAGAGAAGGAGGAAGAGAAGGAGGAAGAG	214	0,10
TGGT1_chrIb	1525140	exonic	TGGT1_209880	CTTC	-	143	28,15	CTTCCTCTCATTC	214	0,15
TGGT1_chrIb	1525147	exonic	TGGT1_209880	CTCTTCTTCTTC	CTCTTCTTC	16.5	0,3	-	50.4	0,3
TGGT1_chrIb	1549218	downstream	TGGT1_209880	CAAAAAAAA	CAAAAAAAAA	72.5	1,71	CAAAAAAAAA,CAAAAAAAAAA	73.5	1,57
TGGT1_chrIb	1586506	intronic	TGGT1_209950	GTATATATATATATATAT	GTATATATATATATATATATAT	71.2	0,2	-	81.2	0,2
TGGT1_chrIb	1601853	intronic	TGGT1_209960	TTCTTTCTCTTCTTCT	-	187	48,21	TTCTGTCTCTCCCTCTTTCTCTTCTTCT	217	37,17
TGGT1_chrIb	1605359	intronic	TGGT1_209960	ATA	ATACATATACATACATATATATATCTATCTA	215	0,6	-	57	9,0
TGGT1_chrIb	1612624	intronic	TGGT1_209970	CTTTTTTTCCTGAGATTTTTT	-	114	0,28	CTTTTTT	214	0,47
TGGT1_chrIb	1612665	intronic	TGGT1_209970	CTTTTTTT	-	39.5	18,7	CTTTTTT	18.5	18,15
TGGT1_chrIb	1623957	intronic	TGGT1_209970	TATAGAGAGA	-	48	6,0	TA	214	0,15
TGGT1_chrIb	1623959	intronic	TGGT1_209970	TAGAGAGAGAGAGAGAGAGAGAGA	TAGAGAGAGAGAGAGA	136	1,4	-	19.9	1,1
TGGT1_chrIb	1625947	intronic	TGGT1_209970	T	TA	214	0,49	-	214	0,49
TGGT1_chrIb	1642210	exonic	TGGT1_321690	GAGAAGAGAGAGAAGAAGGAGAAGA	-	181	50,0	GAGA	214	0,38
TGGT1_chrIb	1642228	exonic	TGGT1_321690	GAGAAGA	GAGA	214	0,45	-	214	0,38
TGGT1_chrIb	1647232	intronic	TGGT1_321680	TCCCCCCCCCC	-	12.8	2,22	TCCCCCCCCC,TCCCCCC	24.5	0,13
TGGT1_chrIb	1659060	intronic	TGGT1_321650	CATATATATATAT	-	130	0,3	CATATATATATATATATATAT,CATATATATATATATATAT	173	0,6
TGGT1_chrIb	1660807	intronic	TGGT1_321650	CATATATATA	-	39	3,0	CATATATATATATATA	106	0,3
TGGT1_chrIb	1668985	intronic	TGGT1_321650	ATATATATATGT	-	121	2,6	AT	214	0,25
TGGT1_chrIb	1668987	intronic	TGGT1_321650	ATATATATGT	AT	215	0,7	-	28.2	2
TGGT1_chrIb	1675263	intronic	TGGT1_321640	CA	-	18.6	1,1	C	3.8	6,3
TGGT1_chrIb	1681202	upstream	TGGT1_321640	AG	-	190	53,0	A	32.5	2,4
TGGT1_chrIb	1687162	intronic	TGGT1_321630	TATGTATAGATGTATAGATG	TATGTATAGATGTATAGATGTATAGATGTATAGATG	71.2	0,2	-	71.2	0,2
TGGT1_chrIb	1687666	intronic	TGGT1_321630	TCCCCCC	TTCCCCCCC,T	197	0,39	-	214	0,32
TGGT1_chrIb	1687666	intronic	TGGT1_321630	T	-	197	0,39	TTC	214	0,32
TGGT1_chrIb	1698090	intronic	TGGT1_321620	GCCCCCCCCCC	GCCCCCCCCC	3.32	0,6	-	14.2	1,4
TGGT1_chrIb	1700616	intronic	TGGT1_321620	TATA	-	28.2	2	TATATATATAGATA	215	0,5
TGGT1_chrIb	1702132	intronic	TGGT1_321620	ATATATGTATA	ATATATGTATATGTATATGTATA	214	0,10	-	36	2,0
TGGT1_chrIb	1704266	intronic	TGGT1_321620	GTATGTATATATATATATATATATATAT	-	45	5,0	GTATATATATATATAT	139	0,4
TGGT1_chrIb	1704317	intronic	TGGT1_321620	TACA	TA	113	0,4	-	28.2	4
TGGT1_chrIb	1708583	intergenic	TGGT1_321620(dist=1987),TGGT1_321610(dist=1122)	TTATATATATATATATA	TTCATATTTATATTATATATATATATATATA	84.4	0,3	TTCATATTTATATTATATATATATATATATA,TTATATATATATATATATA	19.5	0,2
TGGT1_chrIb	1712970	intronic	TGGT1_321610	GTATATATATATATATATATATATATATATAT	GTATATATATATATATAT	129	0,3	GTATATATATATATATATAT	215	0,7
TGGT1_chrIb	1715769	intronic	TGGT1_321610	TA	-	28.2	7	TATATATATACA	215	0,6
TGGT1_chrIb	1721946	intronic	TGGT1_321600	GC	-	184	51,0	GCAC	111	0,3
TGGT1_chrIb	1738873	intronic	TGGT1_321560	TA	-	57	9,0	TAAA	121	0,5
TGGT1_chrIb	1739351	intronic	TGGT1_321560	TCC	-	81	17,0	T	13.4	0,2
TGGT1_chrIb	1739888	intronic	TGGT1_321560	CATATATATATATATATAT	CATATATATATATATATATATAT	129	0,3	CATATATATATATATATATAT	99.4	0,3
TGGT1_chrIb	1740435	intronic	TGGT1_321560	ACTTCT	-	214	0,57	ACTTCTTCT	214	0,41
TGGT1_chrIb	1740440	intronic	TGGT1_321560	T	TTCC	217	9,53	-	42	4,0
TGGT1_chrIb	1742254	intronic	TGGT1_321560	CATATATATATATATATATATATAT	-	36	2,0	CATATATATATATATATATATATATAT	41.2	0,2
TGGT1_chrIb	1742353	intronic	TGGT1_321560	ATAT	-	81.2	0,2	ATATGTAT	144	0,4
TGGT1_chrIb	1745642	downstream	TGGT1_321550	TCC	TCCCCC	201	42,17	-	45.5	27,4
TGGT1_chrIb	1745661	downstream	TGGT1_321550	TCCCCC	TCC	52.5	18,5	-	8.24	16,6
TGGT1_chrIb	1747380	upstream	TGGT1_321550	GAGAAGGAGAAGAAGAAGAAG	GAGAAGGAGAAGAAGAAGAAGGAGAAGAAGAAGAAG	214	0,31	-	214	0,32
TGGT1_chrIb	1747392	upstream	TGGT1_321550	AAGAAGA	-	226	65,0	AAGAAGTAGGAGAAGTAGAAGA	217	39,32
TGGT1_chrIb	1749549	intronic	TGGT1_321540	GTTTTTTTTT	-	4.47	0,22	GTTTTTTTT	5.79	0,20
TGGT1_chrIb	1750546	exonic	TGGT1_321540	TT	-	222	1,46	TTTCT	81.2	0,2
TGGT1_chrIb	1752154	intronic	TGGT1_321540	CATATATATATATATATATATATATAT	CATATATATATATATATATAT	172	0,4	-	71.2	0,2
TGGT1_chrIb	1765199	intronic	TGGT1_321520	GTTT	GTT	61.5	0,10	-	220	63,0
TGGT1_chrIb	1767655	intergenic	TGGT1_321520(dist=1216),TGGT1_321510(dist=1651)	GTTTTTTTT	GTTTTTTTTTT,GTTTTTTTTT	205	0,54	GTTTTTTTTTT,GTTTTTTTTTTT	214	0,49
TGGT1_chrIb	1801766	intronic	TGGT1_321450	CATATATATATATA	-	36	2,0	CATATATATATATACATATATATATATATA	218	1,8
TGGT1_chrIb	1816985	intronic	TGGT1_321440	GTATATATATATATATATATATATATATA	GTATATATATATATA,GTATATATATATA	165	0,5	GTATATATATATATA	128	0,4
TGGT1_chrIb	1820681	intronic	TGGT1_321440	GTTTTTTTT	GTTTTTTTTT	76.5	0,66	GTTTTTTTTT,GTTTTTTTTTT	63.5	0,66
TGGT1_chrIb	1833826	intronic	TGGT1_321410	CATATATATATATATATATATATAT	-	39	3,0	CATATATATATATATATATATATATAT	38.2	0,2
TGGT1_chrIb	1836036	intronic	TGGT1_321410	CATATATATATATATATATATAT	-	51	7,0	CATATATATATATATATATAT	113	0,4
TGGT1_chrIb	1843189	exonic	TGGT1_321410	TTCTCTCTCGTCTCTCT	-	214	0,35	TTCTCTCT	214	0,44
TGGT1_chrIb	1843198	exonic	TGGT1_321410	GT	GTTT	215	0,6	-	212	0,6
TGGT1_chrIb	1856463	exonic	TGGT1_321370	CCTTCTTCTTCT	-	225	34,25	CCTTCTTCT	214	0,25
TGGT1_chrIb	1856519	exonic	TGGT1_321370	TTCGTC	TTC	214	0,11	-	28.2	0,2
TGGT1_chrIb	1856532	exonic	TGGT1_321370	TCT	-	214	0,10	TCTGCT	156	0,6
TGGT1_chrIb	1862291	downstream	TGGT1_321370	TATCCAT	-	33	1,0	TAT	125	0,3
TGGT1_chrIb	1872723	intergenic	TGGT1_321360(dist=3132),TGGT1_321340(dist=4771)	AGGG	-	22.7	1,1	AGGGGGG,AGGGG	16.6	2,3
TGGT1_chrIb	1882372	exonic	TGGT1_321340	GCGTCTTCTTCGTCTTCTTC	-	214	0,44	GCGTCTTCTTCGTCTTCTTCGTCTTCTTC	214	0,45
TGGT1_chrIb	1882374	exonic	TGGT1_321340	GTCTTCTTC	GTCTTCTTCCTCTTCTTC	217	24,39	-	129	33,0
TGGT1_chrIb	1888416	intronic	TGGT1_321340	CATCTATATATAT	-	57	9,0	CAT	194	6,5
TGGT1_chrIb	1888419	intronic	TGGT1_321340	CTATATATATATATATATATATATATATA	CTATATATATATATATATATA	81.2	0,2	-	129	0,3
TGGT1_chrIb	1889411	intronic	TGGT1_321340	TATATATATATATGTATGCATAT	TATAT	111	0,3	-	28.2	5
TGGT1_chrIb	1889413	intronic	TGGT1_321340	TATATATATATGTATGCATAT	-	33	1,0	TATAT	215	0,5
TGGT1_chrIb	1905259	intronic	TGGT1_321300	GTCTC	-	4.11	0,4	GTC	214	0,53
TGGT1_chrIb	1905261	intronic	TGGT1_321300	CT	C	214	0,53	-	36	2,0
TGGT1_chrII	9105	exonic	TGGT1_220850	TC	TCC	214	0,65	-	214	0,43
TGGT1_chrII	19067	upstream	TGGT1_220880	CTTTTTTT	CTTTTTTTT	107	0,52	CTTTTTTTT,CTTTTTTTTT	100	0,36
TGGT1_chrII	37329	intronic	TGGT1_220910	A	ACATATATATATATATATATG	176	0,5	-	28.2	3
TGGT1_chrII	47990	exonic	TGGT1_220920	GAAGAGAA	-	61.4	0,3	GA	215	0,7
TGGT1_chrII	47999	exonic	TGGT1_220920	GAGAAG	GAGAAGAAG	214	0,66	-	214	0,69
TGGT1_chrII	57517	intronic	TGGT1_220930	TAGATATATAGATATAGATATATAGAGATAT	-	28.2	1	TAGATAT	195	0,6
TGGT1_chrII	78417	intergenic	TGGT1_220950(dist=4020),TGGT1_221160(dist=3029)	AGG	AG	67.4	2,6	-	8.24	2,3
TGGT1_chrII	90365	downstream	TGGT1_221170	ATATATATATGTATGTAT	-	71.2	0,2	ATAT	215	0,7
TGGT1_chrII	91511	downstream	TGGT1_221180	AATATA	-	22.5	0,1	AATATACATATATA	180	0,4
TGGT1_chrII	92922	intronic	TGGT1_221180	TA	-	71.2	0,2	TACATACA	137	0,4
TGGT1_chrII	94538	intronic	TGGT1_221180	TATATACATATA	TATATA	155	1,4	-	39	3,0
TGGT1_chrII	94646	intronic	TGGT1_221180	TA	TATATATATAGAGA	108	0,3	TATATAGAGA	198	0,6
TGGT1_chrII	100501	intronic	TGGT1_221190	GAATC	G	48.5	0,7	-	5.3	0,2
TGGT1_chrII	106771	exonic	TGGT1_221200B	TGTCTCCTTTGCTTCCTTTTCTGTCTCCTCCGTCTCCTTTGCTTCCT	-	43.5	24,13	TGTCTCCTTTGCTTCCT	45.5	23,18
TGGT1_chrII	111167	intronic	TGGT1_221200A	CGGGGGGGGGGGGGGGG	CGGGGGGGGGGGGGG,CGGGGGGGGGGGGG	5.79	0,11	CGGGGGGGGGGGGGG	24.5	0,10
TGGT1_chrII	111217	intronic	TGGT1_221200A	AAGAAAGTCTTCATAAAGCATTTTTAAGGGTAAAGAGAGAGAAAGTCTTCATAAAG	AAGAAAGTCTTCATAAAG	168	0,6	-	114	28,0
TGGT1_chrII	112106	intronic	TGGT1_221200A	ATATATATATGTATATATAT	-	*	*	ATATATATAT	147	0,4
TGGT1_chrII	119549	intronic	TGGT1_221210	CTG	CTGTGTGTGTGTGTGTGTG	217	16,21	-	204	63,1
TGGT1_chrII	119552	intronic	TGGT1_221210	GGTGTGTGTGTGTGT	-	28	0,35	GGTGTGTGTGTGTGTGTGTGTGTGTGTGTGT	21.5	0,33
TGGT1_chrII	131754	intronic	TGGT1_221220	TATATATATATATATATACATA	-	28.2	2	TATA	144	0,4
TGGT1_chrII	134735	intronic	TGGT1_221220	AT	-	28.2	4	ATGTATGT	45.5	1,2
TGGT1_chrII	139503	intronic	TGGT1_221220	TCACACACA	-	36	2,0	TCACA	71.2	0,2
TGGT1_chrII	147998	intronic	TGGT1_221230	GTATATATATATATATATAT	GTATATATATATATAT	160	0,5	-	78.4	0,3
TGGT1_chrII	166611	intronic	TGGT1_221260	AATATATATATATATATA	AATATATATATATATATATA	72.2	0,2	-	63.2	0,2
TGGT1_chrII	167409	intronic	TGGT1_221260	GTGTATAT	GTAT,GT	64.2	0,4	-	194	0,5
TGGT1_chrII	167409	intronic	TGGT1_221260	GTGTAT	-	64.2	0,4	GT	194	0,5
TGGT1_chrII	199522	intronic	TGGT1_221280	CATATATATATATATATATATAT	CATATATATATATATATATAT	84.7	1,4	CATATATATATATATATATAT,CATATATATATATATATAT	79.4	0,4
TGGT1_chrII	199682	intronic	TGGT1_221280	GTAT	-	36	2,0	GTATAT	173	0,5
TGGT1_chrII	200357	intronic	TGGT1_221280	GTTTTTTTTT	GTTTTTTTT	42.5	0,45	GTTTTTTTT,GTTTTTTT	38.5	0,48
TGGT1_chrII	221005	intronic	TGGT1_221320	CATATATATATATATATA	-	39	3,0	CATATATATATATATATATATATATATA,CATATATATATATATATATATATATATATA	76.2	0,3
TGGT1_chrII	228682	intronic	TGGT1_221320	ATAT	-	33	1,0	ATATCTAT	167	0,5
TGGT1_chrII	228714	intronic	TGGT1_221320	GATGTATGTATGTATGTATGTAT	-	36	2,0	GATGTATGTATGTATGTAT	30.2	0,2
TGGT1_chrII	228771	intronic	TGGT1_221320	TTA	-	28.2	2	T,TATATATA	59.2	0,4
TGGT1_chrII	232146	intronic	TGGT1_221320	ACG	-	214	0,61	AG	214	0,65
TGGT1_chrII	232146	intronic	TGGT1_221320	AC	A	214	0,61	-	214	0,65
TGGT1_chrII	247483	intronic	TGGT1_221330	CATATATATATAT	CATATATATATATATATATATAT	170	0,4	CATATATATATATATATATAT	215	0,5
TGGT1_chrII	256651	intronic	TGGT1_221340	GTTTTTTTTTT	GTTTTTTTT,GTTTTTTT	167	0,58	GTTTTTTTT	167	0,62
TGGT1_chrII	274289	splicing	TGGT1_221370	TA	TAA	214	0,43	-	214	0,78
TGGT1_chrII	306951	intergenic	TGGT1_221400(dist=4370),TGGT1_221410(dist=2048)	CGGGGGGGGGGGGGGGG	CGGGGGGGGGG,CGGGGGGGGGGG,CGGGGGGGGG	132	0,12	CGGGGGGGGGG,CGGGGGGGGG	107	0,19
TGGT1_chrII	312846	intronic	TGGT1_221410	TTATATATATATATATATATATATATAT	-	*	*	TTATATATATATATATATATAT	135	0,4
TGGT1_chrII	323279	intronic	TGGT1_221420	TATACATACATACATACATACATA	TATACATACATACATA	215	0,6	-	51	7,0
TGGT1_chrII	323281	intronic	TGGT1_221420	TACATACA	-	28.2	0	TA	214	0,8
TGGT1_chrII	330631	downstream	TGGT1_221440	CATATATATACATATATATATATATATATATA	-	19.5	0,2	CATATATATA	130	0,3
TGGT1_chrII	338143	intronic	TGGT1_221440	CCTATATAT	C	71.2	0,2	-	*	*
TGGT1_chrII	347493	exonic	TGGT1_221455	GGGGGA	GGGGGAGGGAGGGGAGGGAGGGGA	144	0,4	-	69	13,0
TGGT1_chrII	355944	downstream	TGGT1_221460	AT	ATT	214	0,59	-	214	0,65
TGGT1_chrII	360437	upstream	TGGT1_221470	GCCCCCCCCCCC	GCCCCCCCCCCCCC	4.11	1,3	GCCCCCCCCCCCCCC	75.7	0,5
TGGT1_chrII	393573	intronic	TGGT1_221522	TACACACACACACACACACA	TACACACACACACACACA	138	0,47	TACACACACACACACA	214	0,57
TGGT1_chrII	466031	intronic	TGGT1_221610	CATATATATATATATATATAT	CATATATATATATATATATATATATAT	144	0,4	CATATATATATATATATATATATATAT,CATATATATATATATATATATATAT	124	0,4
TGGT1_chrII	508010	intronic	TGGT1_221660	TA	-	33	1,0	TATATGTACA	160	0,5
TGGT1_chrII	509263	intronic	TGGT1_221660	TTATATATATATATATATATA	-	33	1,0	TTATATATATATATATATATATA	58.2	0,2
TGGT1_chrII	509475	intronic	TGGT1_221660	CTATATATATATATATAT	-	71.2	0,2	CTATATATATATATATATATAT,CTATATATATATATATATAT	64.2	0,4
TGGT1_chrII	512194	intronic	TGGT1_221660	CTCTCTCTAT	CT	61.4	0,3	-	28.2	7
TGGT1_chrII	512196	intronic	TGGT1_221660	CTCTCTAT	-	32.9	1,0	CT	191	0,6
TGGT1_chrII	515184	upstream	TGGT1_221665	CATATATATATATATATATATATATATA	CATATATATATATATATATATA,CATATATATATATATATATATATA	139	0,5	CATATATATATATATATATATA,CATATATATATATATATATA	76.2	0,3
TGGT1_chrII	525178	intronic	TGGT1_221670	ATATATATGTATATATATATATATATGTATATAT	ATATATAT	121	1,3	-	*	*
TGGT1_chrII	580309	intergenic	TGGT1_221720(dist=2946),TGGT1_221710(dist=1052)	GTATATATATATATATATATAT	-	45	5,0	GTATATATATATATATATATATAT	60.2	0,2
TGGT1_chrII	590114	intergenic	TGGT1_221710(dist=1482),TGGT1_221830(dist=2784)	CATATATATATATATATATAT	CATATATATATATATATATATATAT,CATATATATATATATATATATATATAT	74.4	0,4	CATATATATATATATATATATAT,CATATATATATATATATATATATAT	82.4	0,4
TGGT1_chrII	614623	intronic	TGGT1_221850	TT	TTCTATATAT	53.2	0,2	-	3.28	0,1
TGGT1_chrII	614652	intronic	TGGT1_221850	TGC	-	14.7	0,1	T	25	0,4
TGGT1_chrII	615793	intronic	TGGT1_221850	TAAA	-	53.2	0,2	TA	146	0,4
TGGT1_chrII	620671	intronic	TGGT1_221865	A	-	33	1,0	ACG	115	0,4
TGGT1_chrII	621569	downstream	TGGT1_221865	TGTATATGC	-	54.2	0,2	T	81.2	0,2
TGGT1_chrII	626870	upstream	TGGT1_221870	CTTTTTTTT	CTTTTTTTTT	67.5	1,63	CTTTTTTTTT,CTTTTTTTTTT	65.5	0,74
TGGT1_chrII	628360	intronic	TGGT1_221870	ATATATATATATCTATATATATAT	ATATATATATAT	113	0,4	-	39	3,0
TGGT1_chrII	628364	intronic	TGGT1_221870	ATATATATCTATATAT	-	39	3,0	ATATATAT	8.83	0,2
TGGT1_chrII	631748	intronic	TGGT1_221870	GATCTTCCACA	-	214	0,29	GATCTTCCACATCTTCCACA	214	0,32
TGGT1_chrII	631758	intronic	TGGT1_221870	A	ATCTTCCCCC	217	10,26	-	75	15,0
TGGT1_chrII	635240	downstream	TGGT1_221870,TGGT1_221880	GATATATATATATATATATA	GATATATATATATATATATATATATA,GATATATATATATATATATATATATATA	66.2	0,3	-	36	2,0
TGGT1_chrII	636888	intronic	TGGT1_221880	CAC	CACGTATATAC	178	0,7	-	39	3,0
TGGT1_chrII	654009	intronic	TGGT1_221890	ATAT	ATATGTAT	129	0,4	-	33	1,0
TGGT1_chrII	654102	intronic	TGGT1_221890	TA	TACA	102	0,3	TACATATATATATATATACA	123	0,4
TGGT1_chrII	660909	intronic	TGGT1_221900	TATATACATA	TATA	129	0,3	-	33	1,0
TGGT1_chrII	673507	downstream	TGGT1_221910	GTTTTTTTTT	GTTTTTTTTTT,GTTTTTTTTTTT	42.5	3,38	GTTTTTTTTTT	49.5	0,48
TGGT1_chrII	674908	downstream	TGGT1_221818	GTATAT	GTATATATAT	40.2	0,2	-	28.2	3
TGGT1_chrII	675444	downstream	TGGT1_221818	GTATATATATATATATATATATA	GTATATATATATATATATATATATATA	117	0,3	-	26	6,1
TGGT1_chrII	675993	intronic	TGGT1_221818	TATATATATACAAATGTATAAATATATATA	TATATATATA	111	0,3	-	33	1,0
TGGT1_chrII	687096	downstream	TGGT1_221930	AG	A	44.5	0,7	-	57	9,0
TGGT1_chrII	690298	intronic	TGGT1_221940	TAT	TATGTATATATACAT	150	0,4	-	28.2	6
TGGT1_chrII	690325	intronic	TGGT1_221940	ATGTGT	-	42	4,0	ATGT	71.4	0,3
TGGT1_chrII	693385	intronic	TGGT1_221940	CAGAGAAAGAGAAAGAGAAAG	-	241	70,0	CAGAGAAAGAGAAAG	186	0,5
TGGT1_chrII	695559	intronic	TGGT1_221940	CTTATATATATTTATATATATTTATAT	-	71.2	0,2	CTTATATATATTTATAT	105	0,3
TGGT1_chrII	697916	intronic	TGGT1_221940	CATATATATATATATATAT	CATATATATATATATAT	33.5	12,3	-	60	10,0
TGGT1_chrII	701118	intergenic	TGGT1_221940(dist=1597),TGGT1_221950(dist=1954)	CATATATATATATATATATAT	-	57	9,0	CATATATATATATATATATATATAT	71.2	0,2
TGGT1_chrII	710449	upstream	TGGT1_221950	GT	G	214	0,59	-	202	57,0
TGGT1_chrII	710450	upstream	TGGT1_221950	TAAAAAAAA	-	68.5	0,57	TAAAAAAA	64.5	0,50
TGGT1_chrII	711257	intergenic	TGGT1_221950(dist=1646),TGGT1_221970(dist=2689)	GCATACATA	-	9.99	0,1	GCATA	66	0,4
TGGT1_chrII	711261	intergenic	TGGT1_221950(dist=1650),TGGT1_221970(dist=2688)	ACATAG	AGATGCATAG	214	0,24	-	11.3	8,3
TGGT1_chrII	716478	upstream	TGGT1_221980	GTTTTTTTT	GTTTTTTTTT	74.5	0,54	GTTTTTTTTT,GTTTTTTTTTT	65.5	1,42
TGGT1_chrII	716593	upstream	TGGT1_221980	CTTCTTTCTTTCTTTCTTTCTTTCTTTCTT	-	222	69,1	CTTCTTTCTTTCTTTCTTTCTTTCTTTCTTTCTTTCTT	171	0,30
TGGT1_chrII	722997	intronic	TGGT1_221990	TTATATATATATATATATATATATATATAT	-	39	3,0	TTATATATATATATATATATATAT	180	0,4
TGGT1_chrII	733202	intergenic	TGGT1_222000(dist=1239),TGGT1_222010(dist=1837)	TG	-	168	46,0	TGG	70.4	0,3
TGGT1_chrII	739573	intronic	TGGT1_222010	TAAAA	-	7.15	0,2	TAAAAA	7.15	0,2
TGGT1_chrII	746333	intronic	TGGT1_222020	G	GC,GACC,GTC	5.79	0,25	GC,GCC	15.6	0,28
TGGT1_chrII	787772	intergenic	TGGT1_222060(dist=1176),TGGT1_222070(dist=1725)	TCC	TCCCCCC,TCCCCCCC,TCCCCC	17.5	0,3	TCCCCCC,TCCCCC	82.4	0,5
TGGT1_chrII	791749	intronic	TGGT1_222070	CATATATATATATAT	-	44.2	0,2	CATATATATAT	101	0,4
TGGT1_chrII	812401	intronic	TGGT1_222075	GCCCCCCCCCCCC	GCCCCCCCCC,GCCCCCCCC	211	0,57	GCCCCCCCCC,GCCCCCCCCCC	210	0,41
TGGT1_chrII	877517	downstream	TGGT1_222130	AGGGGGGGGGG	AGGGGGGGGGGGG	54.6	0,6	AGGGGGGGGGGGG,AGGGGGGGGGGG	28.7	1,7
TGGT1_chrII	883165	intronic	TGGT1_222140	GAAAAA	GAAAA,GAAA	162	0,70	GAAAA	162	0,85
TGGT1_chrII	886764	intronic	TGGT1_222140	AC	-	211	0,29	A	138	0,40
TGGT1_chrII	886764	intronic	TGGT1_222140	ACG	AG,A	211	0,29	-	138	0,40
TGGT1_chrII	887671	intronic	TGGT1_222140	TATATACATATATGCATATA	TATATA	215	0,5	-	45	5,0
TGGT1_chrII	887673	intronic	TGGT1_222140	TATACATATATGCATA	-	28.2	1	TATA	122	0,4
TGGT1_chrII	903472	intronic	TGGT1_222160	CACATA	CACATAAATATACACATACATACATACATA	214	0,40	-	214	0,55
TGGT1_chrII	903476	intronic	TGGT1_222160	TA	-	150	40,0	TAAATATACA	217	12,17
TGGT1_chrII	903489	intronic	TGGT1_222160	ACATACATACAT	ACATACATACATGCATACATACAT	214	0,29	-	214	0,25
TGGT1_chrII	903489	intronic	TGGT1_222160	ACATACAT	-	214	0,29	ACATACATGCATACAT	214	0,25
TGGT1_chrII	906841	intronic	TGGT1_222160	TTA	T	54.2	0,2	-	95.4	0,3
TGGT1_chrII	907581	intronic	TGGT1_222160	GT	-	214	0,55	GTT	214	0,72
TGGT1_chrII	924861	intronic	TGGT1_222192	TCCC	TCC	11.3	0,4	-	22.6	0,1
TGGT1_chrII	932221	upstream	TGGT1_222200	AT	-	35.2	0,2	ATGT	115	0,5
TGGT1_chrII	937105	intronic	TGGT1_222200	TATACATA	TATA	203	0,5	-	48	6,0
TGGT1_chrII	937107	intronic	TGGT1_222200	TACA	-	28.2	0	TA	108	1,4
TGGT1_chrII	937662	intronic	TGGT1_222200	GAAAA	-	214	0,53	GAAAAA	214	0,47
TGGT1_chrII	951937	intronic	TGGT1_222220	CATATATATATATAT	-	51	7,0	CATATATATATATATATATATAT	117	0,4
TGGT1_chrII	952002	intronic	TGGT1_222220	AGGGGGGGG	-	52.4	0,3	AGGGGGGGGGGG	170	0,10
TGGT1_chrII	953967	intergenic	TGGT1_222220(dist=1251),TGGT1_222230(dist=2231)	CTATATATATATATATATATATATATA	CTATATATATATATATATA,CTATATATATATATATATATA	30.2	0,4	CTATATATATATATATATA	193	0,13
TGGT1_chrII	975432	intronic	TGGT1_222245	TATACATA	-	45	5,0	TATA	36.4	0,3
TGGT1_chrII	976231	downstream	TGGT1_222245,TGGT1_222250	GTTTTT	GTTTTTT	29	0,4	-	16.5	0,3
TGGT1_chrII	992148	intronic	TGGT1_222280	CATATATATATATAT	-	39	3,0	CATATATATATATATAT	63.2	0,2
TGGT1_chrII	999608	intronic	TGGT1_222300	CATATATATATATATATATATATATATATATAT	-	81.2	0,2	CATATATATATATATATATAT	190	0,12
TGGT1_chrII	1008162	intronic	TGGT1_222310	GGTG	-	67.5	10,7	GG	87.5	6,8
TGGT1_chrII	1008164	intronic	TGGT1_222310	TGGGGGGGGGGGGG	TGGGGGGGGGGG	83.5	1,22	-	62.5	0,18
TGGT1_chrII	1011606	intronic	TGGT1_222310	CATATATATATATAT	CATATATATATATATATATATAT	130	0,3	-	*	*
TGGT1_chrII	1011941	intronic	TGGT1_222310	CATATATATATATATATAT	CATATATATATATATATATATAT	161	0,4	-	33	1,0
TGGT1_chrII	1012992	intronic	TGGT1_222310	CATATATATATAT	-	33	1,0	CATATATATAT	74.4	0,3
TGGT1_chrII	1031569	intronic	TGGT1_222340	AGGGGGGGGGG	AGGGGGGGGGGG	49.5	0,19	AGGGGGGGGGGGG,AGGGGGGGGGGG	24.7	0,9
TGGT1_chrII	1036605	intergenic	TGGT1_222340(dist=1200),TGGT1_222350(dist=1842)	TATATA	-	33	1,0	TATATACATATA	196	0,5
TGGT1_chrII	1039860	intronic	TGGT1_222350	AAGCGAGAGG	AAGCGAGAGGCGAGAGGCAAGAGGAGCGAGAGG	214	0,28	-	129	33,0
TGGT1_chrII	1040064	intronic	TGGT1_222350	GAGAAGCGAGAGGCGAGAGGCAAGAGGAGCGAGAGGTGAGAGACAAAAGAAGCGAGAGGCGAG	-	102	51,8	GAGAAGCGAGAGGCGAG	38.5	30,4
TGGT1_chrII	1040260	intronic	TGGT1_222350	TAA	-	226	65,0	T	18.3	0,2
TGGT1_chrII	1041378	intronic	TGGT1_222350	CAA	-	81	17,0	CAAACAGAAAGTCAAGGAAAAAAGAGGACCAAA	144	0,4
TGGT1_chrII	1044446	intronic	TGGT1_222350	CTATA	-	78.4	0,3	CTATACATATA	214	0,10
TGGT1_chrII	1057256	intronic	TGGT1_222360	TTATATATATATATATATATATATATATATAT	-	42	4,0	TTATATATATATATATATATATATAT	81.2	0,2
TGGT1_chrII	1073947	intronic	TGGT1_222380	GTATATATATATATATATATATA	-	39	3,0	GTATATATATATATATATATA	186	0,9
TGGT1_chrII	1077534	intronic	TGGT1_222380	CTATATATATATATATATATATATATATA	-	81.2	0,2	CTATATATATATATATATATATA	214	0,8
TGGT1_chrII	1077991	intronic	TGGT1_222380	TGCGCGC	-	126	0,5	TGCGC	214	0,8
TGGT1_chrII	1077995	intronic	TGGT1_222380	CGCTATATATATA	CTATATA,C	161	0,9	-	56.5	0,11
TGGT1_chrII	1083763	intronic	TGGT1_222385	GATATATATATATAT	GATATATATATATATATAT,GATATATATATATATATATATAT,GATATATATATATATATATAT	45.2	0,4	GATATATATATATATATATATATAT	81.2	0,2
TGGT1_chrII	1096963	intronic	TGGT1_222400	TATATACATATATACATATACATATATA	-	42	4,0	TATATACATATATA	81.2	0,2
TGGT1_chrII	1101216	intergenic	TGGT1_222400(dist=1237),TGGT1_222410(dist=3249)	GCCCCCCCCC	GCCCCCCCCCCC,GTTCCCCCCCCCCCC,GCCCCCCCCCC	33.6	0,8	GCCCCCCCCCCC,GCCCCCCCCCC	14.1	0,7
TGGT1_chrII	1109407	intronic	TGGT1_222410	GTTT	-	215	0,7	GTACATTT,GTACATATATATATATATTT	56.2	0,3
TGGT1_chrII	1109407	intronic	TGGT1_222410	GT	GTACATATATATATAT	215	0,7	-	56.2	0,3
TGGT1_chrII	1110609	intronic	TGGT1_222410	CT	C	214	0,52	-	141	37,0
TGGT1_chrII	1110610	intronic	TGGT1_222410	TC	-	214	0,51	T	164	0,36
TGGT1_chrII	1113120	intronic	TGGT1_222410	CAAAAAAAA	CAAAAAAAAA,CAAAAAAA	73.5	0,29	-	159	43,0
TGGT1_chrII	1113347	intronic	TGGT1_222410	CATATATATATATATATATATATATATAT	-	29	4,1	CATATATATATATATATAT	187	0,11
TGGT1_chrII	1114172	intronic	TGGT1_222410	ATTTTT	-	178	49,0	ATTTT	161	0,41
TGGT1_chrII	1114241	intronic	TGGT1_222410	GCCCC	GCCC	214	0,55	-	181	50,0
TGGT1_chrII	1116818	intergenic	TGGT1_222410(dist=2327),TGGT1_222420(dist=1280)	GTTTTTTT	GTTTTTT	98.5	0,48	GTTTTT	133	0,30
TGGT1_chrII	1118050	upstream	TGGT1_222420	T	TCCTTTCC	52.7	0,5	-	171	47,0
TGGT1_chrII	1118058	upstream	TGGT1_222420	TTTCTTTC	-	70	7,13	TTTCTTTCCTTCTTTC	214	0,52
TGGT1_chrII	1121152	intergenic	TGGT1_222420(dist=1317),TGGT1_222430(dist=2655)	TGGGGGGG	-	114	28,0	TGGGGGGGG	9.92	0,32
TGGT1_chrII	1121230	intergenic	TGGT1_222420(dist=1395),TGGT1_222430(dist=2577)	CTGTGTGT	CTGTGT	188	0,28	-	150	40,0
TGGT1_chrII	1121265	intergenic	TGGT1_222420(dist=1430),TGGT1_222430(dist=2549)	T	TC	192	0,31	-	178	49,0
TGGT1_chrII	1122426	intergenic	TGGT1_222420(dist=2591),TGGT1_222430(dist=1382)	CTTTTTT	-	147	39,0	CTTTTTTT	121	0,38
TGGT1_chrII	1122562	intergenic	TGGT1_222420(dist=2727),TGGT1_222430(dist=1250)	ATA	-	36	2,0	ATACGTATGTA	143	0,4
TGGT1_chrII	1122982	downstream	TGGT1_222430	CACACACACACACATATATATATATATA	-	36	2,0	CA	215	0,6
TGGT1_chrII	1125893	intronic	TGGT1_222430	ATATATATAT	-	39	3,0	ATATATATATATATGTATATATAT	172	0,4
TGGT1_chrII	1126453	intronic	TGGT1_222430	ATATAGATAGATAGATAGGTA	-	*	*	ATA	217	3,7
TGGT1_chrII	1126787	intronic	TGGT1_222430	GAAAAAAA	GAAAAAAAA	94.5	0,54	-	238	69,0
TGGT1_chrII	1128674	intronic	TGGT1_222430	TACAGA	-	32.9	1,0	TA	102	0,4
TGGT1_chrII	1128873	intronic	TGGT1_222430	AC	A	82.5	0,8	-	72	14,0
TGGT1_chrII	1130591	intronic	TGGT1_222430	TGC	-	33	1,0	T	40.4	0,3
TGGT1_chrII	1132090	intronic	TGGT1_222430	CA	CAAGACAGCGAAAA	214	0,41	-	283	99,0
TGGT1_chrII	1132214	intronic	TGGT1_222430	TCCCCCCCC	TCCCCCCCCC	73.5	1,38	TCCCCCC	214	0,70
TGGT1_chrII	1134205	exonic	TGGT1_222430	AGATGAAGAAGCCGGAGCAGATGAAGAAGCCGGAGCAGATGAAGAAGCCGGAGC	-	226	65,0	AGATGAAGAAGCCGGAGCGGATGAAGAAGCCGGAGCAGATGAAGAAGCCGGAGCAGATGAAGAAGCCGGAGC	185	11,8
TGGT1_chrII	1134598	upstream	TGGT1_222430	AG	A	214	0,52	-	165	45,0
TGGT1_chrII	1135394	upstream;downstream	TGGT1_222430;TGGT1_222440	GGAGAGGAGAGAGAGGAGAGAGAG	GGAGAGGAGAGAGAG	186	2,6	-	57	9,0
TGGT1_chrII	1135395	upstream;downstream	TGGT1_222430;TGGT1_222440	G	-	35	2,0	GCGAGGAGAC	204	0,9
TGGT1_chrII	1137338	intronic	TGGT1_222440	GGGGCGGGGTAGG	GGG	214	0,11	-	36	2,0
TGGT1_chrII	1137346	intronic	TGGT1_222440	GTA	-	33	1,0	G	18.3	0,2
TGGT1_chrII	1137849	exonic	TGGT1_222440	A	AG	101	0,76	-	199	56,0
TGGT1_chrII	1138666	intronic	TGGT1_222440	CTTTTT	-	226	65,0	C	214	0,62
TGGT1_chrII	1138982	intronic	TGGT1_222440	TCCTCC	TCCTCCCCCTCC	217	23,53	-	217	7,43
TGGT1_chrII	1138982	intronic	TGGT1_222440	TCC	-	217	23,53	TCCACC	217	7,43
TGGT1_chrII	1139844	intronic	TGGT1_222440	ACCC	-	277	82,0	A	214	0,74
TGGT1_chrII	1140279	intronic	TGGT1_222440	TACACACACACAC	-	96	22,0	TACACACACAC	118	0,5
TGGT1_chrII	1140325	intronic	TGGT1_222440	CATATATATATATATAT	CATATATATATATATATAT	214	0,11	-	33	1,0
TGGT1_chrII	1141322	intronic	TGGT1_222440	AATATATATATATATATATATATATA	AATATATATATATATATATATATA	30.5	1,4	-	*	*
TGGT1_chrII	1143628	exonic	TGGT1_222660	CTC	CTCTCCTTC	108	0,4	-	84	18,0
TGGT1_chrII	1143655	exonic	TGGT1_222660	TCCTGTCTC	-	28.2	0	TCCTGTCTCGCCTGTCTC	215	0,5
TGGT1_chrII	1144613	intronic	TGGT1_222660	CT	-	259	76,0	C	214	0,51
TGGT1_chrII	1144803	intronic	TGGT1_222660	C	CCTCTAT	214	0,22	-	51	7,0
TGGT1_chrII	1144805	intronic	TGGT1_222660	TCT	-	54	8,0	TCTATCCCT	163	0,5
TGGT1_chrII	1144928	intronic	TGGT1_222660	TCTCCT	TCT	214	0,24	-	*	*
TGGT1_chrII	1146528	intronic	TGGT1_222660	G	GACTCGCTGAGCTTCTTCAGGTTTTTCGTCC	214	0,13	GACCCGCTGAGCTTCTTCAGGTTTTTCGTCC	215	0,7
TGGT1_chrII	1146833	intronic	TGGT1_222660	TATATA	-	28.2	6	TATATATATAAATATA	128	0,4
TGGT1_chrII	1146838	intronic	TGGT1_222660	A	ATAAATATG	215	0,7	-	33	1,0
TGGT1_chrII	1146923	intronic	TGGT1_222660	CTTTTTTTT	-	3.85	0,29	CTTTTTTT	8.17	0,25
TGGT1_chrII	1148853	intronic	TGGT1_222660	CGAAGA	CGA	214	0,53	-	226	65,0
TGGT1_chrII	1150163	intronic	TGGT1_222660	CCTCTCTCTCTCTCT	CCTCTCTCTCTCTCTCTCTCT	214	0,54	-	277	82,0
TGGT1_chrII	1151999	intronic	TGGT1_222660	ACAGACAGGAGGAAAGCAGACAGGAGGAAAGCAGCCAGGAGGAAAGCAGACAGG	-	244	71,0	ACAGACAGGAGGAAAGCAGCCAGGAGGAAAGCAGACAGG	214	1,56
TGGT1_chrII	1152018	intronic	TGGT1_222660	ACAGGAGGAAAGCAGCCAGGAGGAAAGCAG	ACAGGAGGAAAGCAG	214	0,31	-	174	14,13
TGGT1_chrII	1152528	intronic	TGGT1_222660	GTTTTTTT	-	150	40,0	GTTTTT	212	0,37
TGGT1_chrII	1152805	intronic	TGGT1_222660	CTTT	CTT	214	0,71	-	247	72,0
TGGT1_chrII	1152815	intronic	TGGT1_222660	CTGTGTGTG	-	241	70,0	CTGTGTGTGTG	214	0,58
TGGT1_chrII	1153162	intronic	TGGT1_222660	TTTCTCT	TTCT	214	0,24	-	214	0,45
TGGT1_chrII	1153162	intronic	TGGT1_222660	TTTCT	-	214	0,24	TT	214	0,45
TGGT1_chrII	1153229	intronic	TGGT1_222660	TGTCTTCTCTTCTCTGTCTTCTCTTCTCCGTCTTCTCTTC	-	216	67,1	TGTCTTCTCTTCTCCGTCTTCTCTTCTCTGTCTTCTCTTCTCCGTCTTCTCTTC	217	29,28
TGGT1_chrII	1153258	intronic	TGGT1_222660	GTCTTCTCTTC	GTCTTCTCTTCTCCGTCTTCTCTTCTCCATCTTCTCTTC	214	1,42	-	205	58,0
TGGT1_chrII	1154333	intronic	TGGT1_222660	TTCCT	-	160	48,1	TT	214	0,11
TGGT1_chrII	1155143	intronic	TGGT1_222660	CTTTTTTTTT	-	16.9	0,2	CTTTTTTT	67.6	0,6
TGGT1_chrII	1156482	intronic	TGGT1_222660	AA	AACA	214	0,55	-	45	5,0
TGGT1_chrII	1156489	intronic	TGGT1_222660	G	-	3.52	0,3	GAAA	214	0,36
TGGT1_chrII	1157883	intronic	TGGT1_222660	CATATATATATATATATATATATAT	CATATATATATATATATAT	215	0,7	-	51	7,0
TGGT1_chrII	1158123	intronic	TGGT1_222660	ATGT	AT	3.12	0,2	-	32.8	1,0
TGGT1_chrII	1158551	intronic	TGGT1_222660	ATATATAT	ATATATATGTAAATGCATATGTATATAT,ATATATGTAAATGCATATGTATATAT	165	0,5	-	33	1,0
TGGT1_chrII	1158627	intronic	TGGT1_222660	GCTCGGTCGCCTCGGT	-	93	21,0	GCTCGGT	214	0,19
TGGT1_chrII	1158939	intronic	TGGT1_222660	CTTTTTTTT	-	247	72,0	CTTTTTTT	69.5	0,65
TGGT1_chrII	1159135	intronic	TGGT1_222660	CCTTCTTC	-	238	69,0	CCTTC	214	0,59
TGGT1_chrII	1159593	intronic	TGGT1_222660	G	-	283	87,0	GCT	23.6	1,3
TGGT1_chrII	1160728	intronic	TGGT1_222660	ATATATATATATATGTAT	-	*	*	ATAT	215	0,7
TGGT1_chrII	1161987	intronic	TGGT1_222660	GGTGTGTGTGTGTGTGTGTGTGTGTG	GGTGTGTGTGTGTGTGTGTG	214	1,59	GGTGTGTGTGTGTGTGTGTGTGTGTGTG	217	8,49
TGGT1_chrII	1164023	intronic	TGGT1_222660	CTCTGTCTGTCTGT	CTCTGTCTGT	214	0,58	-	208	59,0
TGGT1_chrII	1164771	intronic	TGGT1_222660	T	TG	82.5	0,68	-	223	68,0
TGGT1_chrII	1164774	intronic	TGGT1_222660	TT	-	232	67,0	TTCT	214	0,66
TGGT1_chrII	1165322	intronic	TGGT1_222660	ATATGTAT	ATAT	96.4	0,3	-	28.2	0
TGGT1_chrII	1165709	intronic	TGGT1_222660	GAAA	-	190	53,0	GAA	214	0,43
TGGT1_chrII	1166612	intronic	TGGT1_222660	TC	T	214	0,87	-	268	79,0
TGGT1_chrII	1166743	intronic	TGGT1_222660	TC	T	214	0,59	-	232	67,0
TGGT1_chrII	1166909	intronic	TGGT1_222660	GTTTTT	GTTTT	7.32	0,3	-	135	35,0
TGGT1_chrII	1167445	intronic	TGGT1_222660	CATATATATATATATATATATATATATATATATA	CATATATATATATATATATATA	87.6	0,9	CATATATATATATA	214	0,24
TGGT1_chrII	1167701	intronic	TGGT1_222660	GTCTTTTCTTTTCTTTT	-	165	45,0	GTCTTTTCTTTT	214	0,59
TGGT1_chrII	1168424	intronic	TGGT1_222660	CGTAT	-	39	3,0	C	73.7	1,2
TGGT1_chrII	1169370	intronic	TGGT1_222660	TAAA	-	*	*	TA	143	0,6
TGGT1_chrII	1169745	intronic	TGGT1_222660	GCTCT	GCT	82.4	0,3	-	38	7,1
TGGT1_chrII	1169748	intronic	TGGT1_222660	CTA	-	28.2	3	CTATATA,CTATA	118	0,5
TGGT1_chrII	1170210	intronic	TGGT1_222660	TATATATATATATATATATATGTAGATA	-	28.2	3	TATA	73.7	1,2
TGGT1_chrII	1170257	intronic	TGGT1_222660	ATGT	-	54	8,0	AT	214	0,14
TGGT1_chrII	1170315	intronic	TGGT1_222660	AT	A	190	0,11	-	84	18,0
TGGT1_chrII	1174102	intronic	TGGT1_222660	ATGT	AT	205	0,8	-	42	4,0
TGGT1_chrII	1174646	intronic	TGGT1_222660	CGAGAGAG	-	105	25,0	CGAGAG	214	0,16
TGGT1_chrII	1175047	intronic	TGGT1_222660	CAGAAG	-	238	69,0	CAG	214	0,34
TGGT1_chrII	1175065	intronic	TGGT1_222660	CGTT	-	238	69,0	CT	214	0,8
TGGT1_chrII	1177400	intergenic	TGGT1_222660(dist=1962),TGGT1_222700(dist=2508)	GAATCTCTAGCCTCCCTTCAA	-	247	72,0	GAA	214	0,46
TGGT1_chrII	1181038	intronic	TGGT1_222700	CAAA	-	214	61,0	CAA	214	0,84
TGGT1_chrII	1181992	intronic	TGGT1_222700	TGG	-	193	54,0	TG	214	0,64
TGGT1_chrII	1187727	intronic	TGGT1_222710	AG	-	229	66,0	A	214	0,69
TGGT1_chrII	1187756	intronic	TGGT1_222710	ACT	ACTCT	214	0,50	-	247	72,0
TGGT1_chrII	1188277	intronic	TGGT1_222710	CAAAAAAAA	-	222	0,75	CAA	214	0,51
TGGT1_chrII	1188693	intronic	TGGT1_222710	GTTTTTTTTT	GTTTTTTTTTT	33.5	2,45	GTTTTT	214	0,59
TGGT1_chrII	1188791	intronic	TGGT1_222710	GGTATG	-	226	65,0	GG	214	0,42
TGGT1_chrII	1188888	intronic	TGGT1_222710	CGGGGGG	-	244	71,0	CGGGGG	132	0,56
TGGT1_chrII	1190509	intronic	TGGT1_222710	TTGTATGTATGTATGTATGTATGTAT	TTGTATGTATGTAT	214	0,14	-	63	11,0
TGGT1_chrII	1191351	intronic	TGGT1_222710	TCTCC	-	235	68,0	TC	214	0,78
TGGT1_chrII	1192094	intronic	TGGT1_222710	TG	-	45	5,0	TGAAG	30.2	0,2
TGGT1_chrII	1193835	intergenic	TGGT1_222710(dist=1452),TGGT1_222800(dist=1747)	GAAAAAA	-	223	64,0	GAAAA	214	0,64
TGGT1_chrII	1195036	downstream	TGGT1_222800	TATATATATATAGATATATATATA	-	*	*	TATATATATATA	129	0,3
TGGT1_chrII	1196836	intronic	TGGT1_222800	GAA	GAAA	169	0,26	-	129	33,0
TGGT1_chrII	1197974	intronic	TGGT1_222800	ACCC	ACCCCCCCC	214	0,58	-	253	74,0
TGGT1_chrII	1198458	intronic	TGGT1_222800	TATATATACATA	-	*	*	TATA	135	0,6
TGGT1_chrII	1199301	intronic	TGGT1_222800	GATACA	GA	214	0,54	-	228	71,1
TGGT1_chrII	1199303	intronic	TGGT1_222800	TACACACACACACA	-	28.2	5	TACACACACACA	214	0,65
TGGT1_chrII	1199648	intronic	TGGT1_222800	GAAAAAAAAA	GAAAAAAAA,GAAAAAAA	58.5	0,39	-	108	44,3
TGGT1_chrII	1201362	intronic	TGGT1_222800	GA	-	214	0,52	GCA	214	0,65
TGGT1_chrII	1201362	intronic	TGGT1_222800	G	GC	214	0,52	-	214	0,65
TGGT1_chrII	1201640	intronic	TGGT1_222800	CATATATATATATATATATATATATATA	-	54	8,0	CATATATATATATATATATA	139	6,6
TGGT1_chrII	1201796	intronic	TGGT1_222800	GTTTTTTTTTT	GTTTTTTTTT,GTTTTTTTT	7.34	0,15	GTTTTTTTTT	27.5	0,25
TGGT1_chrII	1202554	intronic	TGGT1_222800	GGAGAGGAAA	-	202	64,1	GGAGAGGAAAGGAACGAAAGAGAGGAAA	214	0,24
TGGT1_chrII	1203591	intronic	TGGT1_222800	GCATATA	-	36	2,0	GTA,G	66.2	0,3
TGGT1_chrII	1204244	intronic	TGGT1_222800	CAAAAAAAA	-	283	90,0	CAAAAAAAAA	84.5	0,66
TGGT1_chrII	1204554	intronic	TGGT1_222800	AACTTGAACGGACAGA	AA	214	0,53	-	283	97,0
TGGT1_chrII	1205549	intronic	TGGT1_222800	CACATATATATA	-	51	7,0	CA	214	0,13
TGGT1_chrII	1206311	intronic	TGGT1_222800	CAGAGAGAGAGAGAGA	CAGAGAGAGAGA	214	0,52	CAGAGAGAGAGAGA	214	0,51
TGGT1_chrII	1207058	intronic	TGGT1_222800	ATATTTATTTAT	-	*	*	ATAT	71.2	0,2
TGGT1_chrII	1208232	intronic	TGGT1_222800	CTTTT	CTTTTTT	214	0,59	-	185	63,1
TGGT1_chrII	1209059	intronic	TGGT1_222800	CGGAAAAAGGATAGATACGCAGGAAAAAGGATAGATACGCAGGAAAAAGGATAGATACGCAGGAAAAAG	CGGAAAAAGGATAGATACGCAGGAAAAAGGATAGATACGCAGGAAAAAG	128	0,10	-	105	25,0
TGGT1_chrII	1209185	intronic	TGGT1_222800	GGAGAGA	-	244	71,0	GGAGA	214	0,32
TGGT1_chrII	1209329	intronic	TGGT1_222800	AGTGTGTGTGTG	-	271	80,0	AGTGTGTGTG	214	0,46
TGGT1_chrII	1212437	intronic	TGGT1_222800	AGGG	AGG	206	0,14	-	81	17,0
TGGT1_chrII	1212683	intronic	TGGT1_222800	TA	TACA	78.4	0,3	-	39	3,0
TGGT1_chrII	1213475	intronic	TGGT1_222800	CATATATATATATATATATATATA	-	33	1,0	CATATATATATATATATA	158	0,10
TGGT1_chrII	1213623	intronic	TGGT1_222800	CATATATATATATATATATATAT	-	36	2,0	CATATATATATATATATATATATAT	88.5	1,4
TGGT1_chrII	1214134	intronic	TGGT1_222800	TTCTCTCTCTC	TTCTCTCTC	214	0,9	-	42	4,0
TGGT1_chrII	1215005	intronic	TGGT1_222800	A	AC	40.5	0,19	-	93	21,0
TGGT1_chrII	1215079	intronic	TGGT1_222800	CATA	CATATATA	214	0,9	-	*	*
TGGT1_chrII	1215276	intronic	TGGT1_222800	AAATAGGGACGTAGGTAGAA	-	114	28,0	AAA	214	0,23
TGGT1_chrII	1215970	intronic	TGGT1_222800	TATATATAT	-	215	0,6	TATATATATACATATATAT	215	0,5
TGGT1_chrII	1215970	intronic	TGGT1_222800	TATATA	TATATACATATA	215	0,6	-	215	0,5
TGGT1_chrII	1216712	intronic	TGGT1_222800	AC	-	144	38,0	A	46.5	0,7
TGGT1_chrII	1218317	intronic	TGGT1_222800	T	-	283	96,0	TAAA	214	0,79
TGGT1_chrII	1222636	intronic	TGGT1_222800	TCACACACACACACA	TCACACACACACACACA	214	0,21	TCACACACACACACACACACACA	214	0,16
TGGT1_chrII	1222689	intronic	TGGT1_222800	TACACACACACACACACAC	TACACACACACACACACACAC	214	0,11	-	78	16,0
TGGT1_chrII	1222723	intronic	TGGT1_222800	CAAGTA	-	48	6,0	CA	29.5	7,3
TGGT1_chrII	1224275	intronic	TGGT1_222800	AAT	-	117	29,0	AATCAT	214	0,12
TGGT1_chrII	1224286	intronic	TGGT1_222800	CCA	CCACA	214	0,27	-	130	0,3
TGGT1_chrII	1240900	downstream	TGGT1_222860	GAA	-	277	82,0	GAAA	214	0,65
TGGT1_chrII	1242724	intronic	TGGT1_222860	GGAGAG	-	253	74,0	GGAG	214	0,71
TGGT1_chrII	1244501	intronic	TGGT1_222860	GGAGAGAGAGAGAGAGA	GGAGAGAGAGAGAGAGAGAGA	136	0,52	GGAGAGAGAGAGAGAGAGA	215	5,55
TGGT1_chrII	1244634	intronic	TGGT1_222860	GAAAA	GAAAAAA	214	0,57	-	247	72,0
TGGT1_chrII	1245703	intronic	TGGT1_222860	AATATATATATATATATATATAT	-	*	*	AATATATATATATATATAT	144	0,4
TGGT1_chrII	1245730	intronic	TGGT1_222860	GTATAT	GTAT	138	0,5	-	54	8,0
TGGT1_chrII	1246492	intronic	TGGT1_222860	GAAAAA	-	283	95,0	GAAAA	164	0,76
TGGT1_chrII	1246955	intronic	TGGT1_222860	CAAA	-	232	67,0	CAAAA	214	0,62
TGGT1_chrII	1247397	intronic	TGGT1_222860	GACACACACACACA	-	129	33,0	GACACACACACACACACACA	214	0,21
TGGT1_chrII	1247442	intronic	TGGT1_222860	TATACATATACATA	-	63	11,0	TATA	214	0,8
TGGT1_chrII	1247810	intronic	TGGT1_222860	CAAAAAAAAA	CAAAAAAA	203	0,63	-	*	*
TGGT1_chrII	1248524	intronic	TGGT1_222860	GAAAAAAA	GAAAAAAAA	108	0,44	-	214	61,0
TGGT1_chrII	1248630	intronic	TGGT1_222860	TATATATATATATATATATATATAGAGAGAGAGA	TA	214	0,16	-	32.9	1,0
TGGT1_chrII	1248632	intronic	TGGT1_222860	TATATATATATATATATATATAGAGAGAGAGA	-	28.2	1	TA	214	0,15
TGGT1_chrII	1250733	intronic	TGGT1_222860	TATAGATA	TATA	172	0,9	-	63	11,0
TGGT1_chrII	1250763	intronic	TGGT1_222860	CATATATATATATATATAT	CATATATATATATATATATAT	215	0,6	CATATATATATATATATATATAT,CATATATATATATATATATATATAT	106	0,5
TGGT1_chrII	1251905	intronic	TGGT1_222860	TAAAAA	TAAAA	165	0,79	-	283	87,0
TGGT1_chrII	1253319	upstream	TGGT1_222860,TGGT1_222870	CG	C	214	0,45	-	190	53,0
TGGT1_chrII	1258174	upstream	TGGT1_222880	TCC	TC	214	0,61	-	220	63,0
TGGT1_chrII	1262354	intronic	TGGT1_222880	TCTGTGC	-	283	85,0	TC	214	0,53
TGGT1_chrII	1264584	intronic	TGGT1_222880	CG	C	214	0,55	-	265	78,0
TGGT1_chrII	1272374	intronic	TGGT1_222900	GTTTGTCCTATTTCTCTCTTT	-	199	56,0	GTTT	214	0,47
TGGT1_chrII	1274925	intronic	TGGT1_222900	ACAAGAAAAGCA	-	211	60,0	ACA	214	0,43
TGGT1_chrII	1277813	intronic	TGGT1_222900	CGA	-	226	65,0	C	214	0,84
TGGT1_chrII	1279191	intronic	TGGT1_222900	GC	GCC	214	0,70	-	220	63,0
TGGT1_chrII	1280326	intronic	TGGT1_222900	CCTCTTCTCTCTCTTCTCTCTCTTCTCT	CCTCTTCTCTCTCTTCTCTCTCTTCTCTCTCTTCTCT	214	0,27	-	174	53,1
TGGT1_chrII	1280331	intronic	TGGT1_222900	TCTCTCTC	-	117	29,0	TCTCTCTCCTCTCTC	214	0,52
TGGT1_chrII	1284272	upstream	TGGT1_222900	CAAAAAAA	CAAAAAAAAA	214	0,70	-	240	75,1
TGGT1_chrII	1290986	downstream	TGGT1_222910	CAAAA	-	250	73,0	CAAA	214	0,94
TGGT1_chrII	1293175	upstream	TGGT1_222920	GC	GCC	214	0,57	-	226	65,0
TGGT1_chrII	1294941	intergenic	TGGT1_222920(dist=1070),TGGT1_222930(dist=2022)	AGTGCTT	-	214	0,63	AGTGCTTCGGTGCTT	214	0,72
TGGT1_chrII	1294947	intergenic	TGGT1_222920(dist=1076),TGGT1_222930(dist=2022)	T	TCGGTGCTA	217	19,62	-	120	30,0
TGGT1_chrII	1298005	intronic	TGGT1_222930	GAAAA	-	198	61,1	GAAAAA	214	0,71
TGGT1_chrII	1302211	intronic	TGGT1_222940	TG	T	214	0,59	-	256	75,0
TGGT1_chrII	1309293	intergenic	TGGT1_222952(dist=2855),TGGT1_222960(dist=2175)	GTTTTTTTTTT	GTTTTTTTTTTT,GTTTTTTTTTTTT	31.5	0,38	GTTTTTTTTT	44.5	1,59
TGGT1_chrII	1315154	intronic	TGGT1_222960	C	-	266	84,1	CG	214	0,74
TGGT1_chrII	1315916	intronic	TGGT1_222960	GTATATATATATATATAT	-	45	5,0	GTATATATATATATATATATATATAT	81.2	0,2
TGGT1_chrII	1316428	intronic	TGGT1_222960	CATGTATGTATGTATGTA	-	96	22,0	CATGTATGTATGTATGTATGTATGTATGTA	214	0,29
TGGT1_chrII	1316912	intronic	TGGT1_222960	CGTGTGTGTGTGTGTGT	-	156	49,1	CGTGTGTGTGTGTGT	214	0,56
TGGT1_chrII	1318114	intronic	TGGT1_222960	G	-	244	71,0	GATGA	214	0,64
TGGT1_chrII	1318615	intronic	TGGT1_222960	TTATATATATATATATATATATATATAT	-	45	5,0	TTATATATATATATATATATAT	94.4	0,3
TGGT1_chrII	1323941	downstream	TGGT1_222960	GTTCTTTCT	-	226	65,0	GTTCT	214	0,65
TGGT1_chrII	1327406	intronic	TGGT1_222970	GTTTTTTTT	-	244	71,0	GTTTTTTTTT,GTTTTTTTTTT	74.5	0,62
TGGT1_chrII	1327954	intronic	TGGT1_222970	CTT	-	220	63,0	CTTT	214	0,83
TGGT1_chrII	1328402	intronic	TGGT1_222970	CCTTCT	-	227	71,2	CCT	214	0,76
TGGT1_chrII	1329737	intronic	TGGT1_222970	GTTT	GTT	214	0,64	-	265	78,0
TGGT1_chrII	1331014	downstream	TGGT1_222970	CGTGTGTGTGT	-	274	81,0	CGTGTGTGTGTGT	214	1,67
TGGT1_chrII	1331371	downstream	TGGT1_222970	TG	-	250	73,0	T	214	0,56
TGGT1_chrII	1331632	downstream	TGGT1_222970,TGGT1_222975	CAGAGAGA	-	279	83,0	CAGAGA	214	0,73
TGGT1_chrII	1331958	downstream	TGGT1_222975	T	-	229	66,0	TCTG	214	0,66
TGGT1_chrII	1338934	upstream	TGGT1_222980	GAAAAA	GAAAAAA	168	0,67	-	229	66,0
TGGT1_chrII	1340257	intergenic	TGGT1_222980(dist=2053),TGGT1_222990(dist=1687)	AGG	AG	214	0,75	-	283	85,0
TGGT1_chrII	1350097	upstream	TGGT1_223000	CATATATATATATATATATATATATATATA	CATATATATATATATATATATATA	215	0,6	CATATATATATATATATATATA,CATATATATATATATATATATATA	176	0,7
TGGT1_chrII	1350253	upstream	TGGT1_223000	TC	-	202	57,0	T	214	0,47
TGGT1_chrII	1351482	upstream;downstream	TGGT1_223010;TGGT1_223000	ACCCC	-	196	55,0	ACCC	214	0,56
TGGT1_chrII	1357201	intronic	TGGT1_223025	CTT	CT	214	0,53	-	250	73,0
TGGT1_chrII	1364248	exonic	TGGT1_223045	CTTTTTT	-	253	74,0	CTTTTT	125	0,58
TGGT1_chrII	1365147	intronic	TGGT1_223045	CTATATATATATATATATATATATATATAT	CTATATATATATATATAT	180	0,4	-	36	2,0
TGGT1_chrII	1368285	intronic	TGGT1_223050	ATGTGTGTGTGT	ATGTGTGTGTGTGT	214	1,57	-	253	74,0
TGGT1_chrII	1370341	intergenic	TGGT1_223050(dist=1822),TGGT1_223060(dist=1694)	CTTTTT	-	283	108,0	CTTTT	162	0,71
TGGT1_chrII	1373077	intronic	TGGT1_223060	ACCTCCT	ACCT	214	0,47	-	153	41,0
TGGT1_chrII	1377758	intronic	TGGT1_223060	CTTTTTTTT	-	124	43,1	CTTTTTTTTT	57.5	0,44
TGGT1_chrII	1378634	intronic	TGGT1_223060	GAAAAAA	-	238	69,0	GAAAAAAA	127	0,67
TGGT1_chrII	1378895	intronic	TGGT1_223060	AA	AGA	55.5	0,84	-	49.5	0,73
TGGT1_chrII	1378895	intronic	TGGT1_223060	A	-	55.5	0,84	AG	49.5	0,73
TGGT1_chrII	1385240	intronic	TGGT1_223060	CTTTTTT	-	178	49,0	CTTTTT	121	0,34
TGGT1_chrII	1385365	intronic	TGGT1_223060	CATATATATATATATATATATATATATATATAT	CATATATATATATATATATATATAT	71.2	0,2	CATATATATATATATATAT	181	0,9
TGGT1_chrII	1386737	intronic	TGGT1_223060	CATATATATATATATATATATATATATATATATATATATATA	CATATATATATATATATATA	177	0,8	CATATATATATATATATATATATATATATATATATA,CATATATATATATATATATATATATATATATATATATA	19.5	0,2
TGGT1_chrII	1387259	intronic	TGGT1_223060	GATATATATATATATATAT	GATATATATATATATATATAT	130	1,4	-	72	14,0
TGGT1_chrII	1387821	intronic	TGGT1_223060	TATATATATAGAGAGA	TA	214	0,23	-	48	6,0
TGGT1_chrII	1390201	intronic	TGGT1_223060	GTATATATATATATATATA	-	54	8,0	GTATATATATATATATA	94	0,4
TGGT1_chrII	1394915	intronic	TGGT1_223060	GTTTTTT	GTTTTTTTT	112	0,10	-	105	25,0
TGGT1_chrII	1394945	intronic	TGGT1_223060	CATATATATATATATATATATATATATATATATATAT	-	48	6,0	CATATATATATATATATATATATAT	130	0,3
TGGT1_chrII	1395090	intronic	TGGT1_223060	CAGATAGATAGA	-	99	23,0	CAGATAGA	214	0,29
TGGT1_chrII	1395736	intronic	TGGT1_223060	CAAT	-	282	84,0	C	214	0,77
TGGT1_chrII	1397557	intronic	TGGT1_223060	GTATATATATATATATATATATATATATATAT	GTATATATATATATATATATATATATAT,GTATATATATATATATATATATATAT	19.5	0,2	-	42	4,0
TGGT1_chrII	1397953	intronic	TGGT1_223060	A	-	123	31,0	ACTGTT	214	0,26
TGGT1_chrII	1398110	intronic	TGGT1_223060	CATATATATATATATATATATATATATATATATAT	-	39	3,0	CATATATATATATATATATATATATATAT,CATATATATATATATATATATATATAT	164	0,5
TGGT1_chrII	1399769	intronic	TGGT1_223060	T	TA	60.5	0,29	-	99	23,0
TGGT1_chrII	1403626	intronic	TGGT1_223070	GTGTGTGTGTGT	GTGTGTGTGTGTGTGTTTGTGTGTGTGT	214	0,25	-	168	46,0
TGGT1_chrII	1406342	downstream	TGGT1_223070	GTTTTTT	-	244	71,0	GTTTTT	135	0,87
TGGT1_chrII	1423187	intergenic	TGGT1_223080(dist=2714),TGGT1_223095(dist=2991)	TCAAC	-	283	88,0	TC	214	0,52
TGGT1_chrII	1424500	intergenic	TGGT1_223080(dist=4027),TGGT1_223095(dist=1674)	TAGAGAGAG	-	201	62,1	TAGAGAGAGAG	214	0,60
TGGT1_chrII	1426075	downstream	TGGT1_223095	CTATATATATA	-	72	14,0	CTATATATATATA	214	0,14
TGGT1_chrII	1437287	intronic	TGGT1_223120	CTTTTTTT	-	204	63,1	CTTTTTTTT	93.5	0,62
TGGT1_chrII	1440695	downstream	TGGT1_223125	AAAGGGTGTGAAGG	AAAGG	214	0,59	-	239	75,1
TGGT1_chrII	1443009	exonic	TGGT1_223125	GAGAAGAAGA	GAGAAGA	214	0,44	-	256	75,0
TGGT1_chrII	1444203	downstream	TGGT1_223130	TAAGTA	-	223	64,0	T	214	0,57
TGGT1_chrII	1448643	intronic	TGGT1_223130	GAAAAA	GAAAAAA	158	0,63	-	178	49,0
TGGT1_chrII	1456571	intronic	TGGT1_223140	GTTTTTT	GTTTTT	127	0,57	GTTTTT,GTTTT	130	0,67
TGGT1_chrII	1456732	downstream	TGGT1_223140	TAACAA	-	241	70,0	TAA	214	0,78
TGGT1_chrII	1457643	downstream	TGGT1_223140	ACCTTGG	-	277	82,0	A	214	0,76
TGGT1_chrII	1459922	intergenic	TGGT1_223140(dist=3265),TGGT1_296950(dist=3918)	CTTT	CTT	214	0,74	-	283	90,1
TGGT1_chrII	1460541	intergenic	TGGT1_223140(dist=3884),TGGT1_296950(dist=3258)	CTCAAGTGTTTTCGTCACTCGACTGACGCCGCATCACCATCGACA	-	210	65,1	C	214	0,10
TGGT1_chrII	1460738	intergenic	TGGT1_223140(dist=4081),TGGT1_296950(dist=3104)	TG	TGG	150	0,23	-	260	82,1
TGGT1_chrII	1460739	intergenic	TGGT1_223140(dist=4082),TGGT1_296950(dist=3104)	G	-	28.2	75	GC	74.5	0,10
TGGT1_chrII	1461152	intergenic	TGGT1_223140(dist=4495),TGGT1_296950(dist=2691)	C	-	222	0,36	CGTGGGCA	214	0,11
TGGT1_chrII	1462121	intergenic	TGGT1_223140(dist=5464),TGGT1_296950(dist=1718)	AAACA	-	87	19,0	AAACAACA	214	0,12
TGGT1_chrII	1462122	intergenic	TGGT1_223140(dist=5465),TGGT1_296950(dist=1719)	AAC	AACGAC	214	0,19	-	39	3,0
TGGT1_chrII	1462196	intergenic	TGGT1_223140(dist=5539),TGGT1_296950(dist=1646)	GT	G	8.15	0,3	-	123	31,0
TGGT1_chrII	1462444	intergenic	TGGT1_223140(dist=5787),TGGT1_296950(dist=1392)	AATTATTA	-	128	37,1	AATTA	214	0,15
TGGT1_chrII	1477514	intergenic	TGGT1_296950(dist=5193),TGGT1_297060(dist=9199)	TGG	-	205	58,0	TGGG	214	0,48
TGGT1_chrII	1477584	intergenic	TGGT1_296950(dist=5263),TGGT1_297060(dist=9122)	AGGGGGGGGG	AGGGGGGGGGG,AGGGGGGGGGGG	38.5	2,43	AGGGGGGGGGGG,AGGGGGGGGGG	147	0,34
TGGT1_chrII	1482164	intergenic	TGGT1_296950(dist=9843),TGGT1_297060(dist=4551)	G	-	268	79,0	GAACT	214	0,73
TGGT1_chrII	1490340	exonic	TGGT1_297060	GAAAAAA	GAAAAAAA	123	0,63	-	233	79,1
TGGT1_chrII	1492481	downstream	TGGT1_297070	TC	TCGTTGACC	214	0,57	-	202	64,1
TGGT1_chrII	1501189	intergenic	TGGT1_297080(dist=1109),TGGT1_297090(dist=1064)	CCAGACATGCAGAC	CCAGAC	214	0,65	-	232	67,0
TGGT1_chrII	1501820	downstream	TGGT1_297090	TGG	-	199	56,0	TG	6.17	0,4
TGGT1_chrII	1509936	downstream	TGGT1_297110	CATATATATATATATATATATATATATATATATAT	CATATATATATATATATATATATATATAT	71.2	0,2	-	57	9,0
TGGT1_chrII	1513784	intronic	TGGT1_297110	CA	C	214	0,78	-	283	90,0
TGGT1_chrII	1516427	intronic	TGGT1_297110	TA	T	214	0,59	-	229	66,0
TGGT1_chrII	1518844	intronic	TGGT1_297110	CTTGTTGTTGT	-	156	42,0	CTTGTTGT	214	0,36
TGGT1_chrII	1521455	intronic	TGGT1_297110	GGAGA	GGA	214	0,72	-	187	52,0
TGGT1_chrII	1522571	upstream	TGGT1_297110	CGGGG	CGGG	210	0,50	-	259	76,0
TGGT1_chrII	1522798	upstream	TGGT1_297110	CAA	C	214	0,68	-	266	84,1
TGGT1_chrII	1522800	upstream	TGGT1_297110	AGTGTGTGTG	-	39	3,0	AGTGTGTG	214	0,78
TGGT1_chrII	1527615	intronic	TGGT1_297120	ACATC	-	250	73,0	ACATCATC	214	0,57
TGGT1_chrII	1533022	intronic	TGGT1_297130	TACGAACGA	-	277	82,0	TACGA	214	0,63
TGGT1_chrII	1533477	intronic	TGGT1_297130	GAAAAAAAA	GAAAAAAAAA	79.5	0,60	-	241	70,0
TGGT1_chrII	1533818	intronic	TGGT1_297130	CTTTTTT	-	256	75,0	CTTTTTTT	142	0,69
TGGT1_chrII	1534303	intronic	TGGT1_297130	CATGATG	CATG	214	0,76	-	283	86,0
TGGT1_chrII	1535758	intergenic	TGGT1_297130(dist=1208),TGGT1_297140(dist=5460)	AC	ACC	103	0,13	-	235	68,0
TGGT1_chrII	1538862	intergenic	TGGT1_297130(dist=4312),TGGT1_297140(dist=2352)	GTTTTT	GTTTTTT	171	0,77	-	283	91,0
TGGT1_chrII	1540583	upstream	TGGT1_297140	ACCCCCCCCCCCC	-	42.5	8,3	ACCCCCCCCCC	122	0,52
TGGT1_chrII	1542363	intronic	TGGT1_297140	CTTTTTTT	-	259	76,0	CTTTTTT	102	0,50
TGGT1_chrII	1542408	intronic	TGGT1_297140	T	-	229	66,0	TG	214	0,44
TGGT1_chrII	1543394	downstream	TGGT1_297140	GGAAGAAG	-	228	71,1	GGAAG	214	0,43
TGGT1_chrII	1543833	intergenic	TGGT1_297140(dist=1274),TGGT1_297150(dist=1254)	GCATATATATA	-	51	7,0	GCATATATATACATATATATA	215	0,7
TGGT1_chrII	1544111	downstream	TGGT1_297150	GGTTT	G	214	0,52	-	271	80,0
TGGT1_chrII	1546498	intronic	TGGT1_297150	GAAAAAAA	GAAAAAAAA	85.5	0,48	-	259	76,0
TGGT1_chrII	1546561	intronic	TGGT1_297150	AGG	-	210	65,2	AG	95.5	0,14
TGGT1_chrII	1547074	intronic	TGGT1_297150	TGTAAGGTA	TGTA	214	0,24	-	129	38,1
TGGT1_chrII	1547278	intronic	TGGT1_297150	TGTAG	-	45	5,0	T	91.4	0,3
TGGT1_chrII	1547294	intronic	TGGT1_297150	GATATAT	-	45	5,0	GATATATAT	106	0,3
TGGT1_chrII	1547398	intronic	TGGT1_297150	CTTTTTTTT	-	94	33,1	CTTTTTTTTT	18.5	0,35
TGGT1_chrII	1547447	intronic	TGGT1_297150	ACATCATC	-	120	30,0	ACATC	214	0,27
TGGT1_chrII	1547563	intronic	TGGT1_297150	GAACAAC	-	223	64,0	GAAC	214	0,55
TGGT1_chrII	1547971	intronic	TGGT1_297150	ACAGAAGAGGCAGA	-	229	66,0	ACAGA	214	0,55
TGGT1_chrII	1548543	intronic	TGGT1_297150	GATCTATCTATCTATCTATCTATCTATCTATCTAT	GATCTATCTAT	111	0,3	-	22.8	0,2
TGGT1_chrII	1548544	intronic	TGGT1_297150	ATCTATCTATCTATCTATCTATCTATCTATCT	-	42	4,0	AT	71.2	0,2
TGGT1_chrII	1548613	intronic	TGGT1_297150	TACACACA	TACACACACA	32.2	0,2	-	21.6	0,1
TGGT1_chrII	1553080	intergenic	TGGT1_297150(dist=3283),TGGT1_297160(dist=2413)	CAAAA	-	283	88,0	CAAA	214	0,84
TGGT1_chrII	1553912	intergenic	TGGT1_297150(dist=4115),TGGT1_297160(dist=1578)	ATATATCT	ATATATCTATATCT	214	0,22	-	187	52,0
TGGT1_chrII	1554005	intergenic	TGGT1_297150(dist=4208),TGGT1_297160(dist=1485)	TAGACAGA	TAGA	214	0,53	-	205	58,0
TGGT1_chrII	1555143	downstream	TGGT1_297160	GAAAAAAAA	-	217	62,0	GAAAAAAA	74.5	0,60
TGGT1_chrII	1555373	downstream	TGGT1_297160	GTCTCTCT	GTCTCT	214	0,57	-	229	66,0
TGGT1_chrII	1556111	intronic	TGGT1_297160	CA	CAA	196	0,39	-	202	57,0
TGGT1_chrII	1556810	intronic	TGGT1_297160	CA	-	279	83,0	C	214	0,74
TGGT1_chrII	1557808	intronic	TGGT1_297160	GAA	-	282	84,0	GAAA	214	0,62
TGGT1_chrII	1559571	upstream	TGGT1_297160	CTTTTTTTT	-	241	70,0	CTTTTTTTTT	63.5	0,60
TGGT1_chrII	1560276	upstream	TGGT1_297160	TCCC	-	274	81,0	TCCCC	214	0,77
TGGT1_chrII	1560741	intergenic	TGGT1_297160(dist=1373),TGGT1_297170(dist=2066)	CG	C	214	0,72	-	283	86,0
TGGT1_chrII	1561845	upstream	TGGT1_297170	AC	A	33.7	0,5	-	253	74,0
TGGT1_chrII	1562951	intronic	TGGT1_297170	TTCTCTCTCTCTCT	TTCTCTCTCTCTCTCT	214	1,68	-	214	61,0
TGGT1_chrII	1563955	intronic	TGGT1_297170	CATATATATATATATATATATATAT	-	45	5,0	CATATATATATATATATAT	136	0,4
TGGT1_chrII	1564520	intronic	TGGT1_297170	T	TGTGTACGGACTCTGCATGCGCTA	214	0,62	-	222	0,62
TGGT1_chrII	1565610	intronic	TGGT1_297170	CT	C	214	0,70	-	159	43,0
TGGT1_chrII	1569703	intronic	TGGT1_297180	TGCGTTTGAGTTTCGCGTTTGAGTTTCGCGTTTGA	-	90	20,0	TGCGTTTGAGTTTCGCGTTTGAGTTTCGCGTTTGAGTTTCGCGTTTGA	195	0,6
TGGT1_chrII	1570961	intronic	TGGT1_297180	CTTT	CTTTT	214	0,84	-	250	73,0
TGGT1_chrII	1571985	intronic	TGGT1_297180	CGAGAGAGAGAGA	-	147	62,2	CGAGAGAGAGA	214	0,51
TGGT1_chrII	1572454	intronic	TGGT1_297180	ATGCCGTG	ATG	214	0,78	-	275	87,1
TGGT1_chrII	1573777	intronic	TGGT1_297180	TCCCCCCC	TCCCCC	214	0,61	-	168	46,0
TGGT1_chrII	1574685	intronic	TGGT1_297180	T	-	271	80,0	TTCCTTCTCGCGGTTTCTGCGAACTG	214	0,31
TGGT1_chrII	1575850	upstream	TGGT1_297180	CGAAGATCGGAGGAGAAAGAACACAGGAGAAGATCGGAG	CGAAGATCGGAG	214	0,14	-	102	24,0
TGGT1_chrII	1576044	upstream	TGGT1_297180	GG	GGCGGAACGAAGAAAGAGAGGAG	217	25,18	-	199	56,0
TGGT1_chrII	1576064	upstream	TGGT1_297180	GAAGGAAAAAAGGAAAAAAGGAA	-	211	60,0	GAAGGAAAAAAGGAA	214	0,44
TGGT1_chrII	1576253	upstream	TGGT1_297180	TAGAGAGAGA	TAGAGA	214	0,57	-	250	79,1
TGGT1_chrII	1578688	intergenic	TGGT1_297180(dist=2863),TGGT1_297210(dist=3172)	GTCTCTCTC	-	283	87,0	GTCTCTC	214	0,65
TGGT1_chrII	1580688	intergenic	TGGT1_297180(dist=4863),TGGT1_297210(dist=1175)	GAAAAA	GAAAA	158	0,62	-	220	63,0
TGGT1_chrII	1580935	upstream	TGGT1_297210	CTTTTT	CTTTT	165	0,71	-	226	65,0
TGGT1_chrII	1581178	upstream	TGGT1_297210	CAAAAAAAA	CAAAAAAA	64.5	0,70	-	238	69,0
TGGT1_chrII	1581436	upstream	TGGT1_297210	CTTCTTCTCCCACCGTTCTTCTTCCACCGTTCTTCT	CTTCTTCT	214	0,18	-	279	83,0
TGGT1_chrII	1581450	upstream	TGGT1_297210	GTTCTTCTTC	-	63	11,0	GTTCTTCTTCTTC	217	46,26
TGGT1_chrII	1581690	upstream	TGGT1_297210	CTTTTTT	-	165	45,0	CTTTT	214	0,32
TGGT1_chrII	1582243	exonic	TGGT1_297210	CCTCCTTCTCCTTCTCCT	CCTCCTTCTCCT	214	0,15	-	141	37,0
TGGT1_chrII	1582249	exonic	TGGT1_297210	TCTCCTTCTCCTCCTTCTCCT	-	34	13,2	TCTCCTTCTCCT	214	0,33
TGGT1_chrII	1583085	intronic	TGGT1_297210	CGGGAGAAAACAGAA	C	52.2	0,2	-	214	61,0
TGGT1_chrII	1583120	intronic	TGGT1_297210	AAAGAGACAAGAGACAAGAGA	-	87	19,0	AAAGAGACAAGAGA	214	0,44
TGGT1_chrII	1583145	intronic	TGGT1_297210	GGA	GGAGA	206	0,12	-	184	51,0
TGGT1_chrII	1583203	intronic	TGGT1_297210	AAGAGCGAGAGC	AAGAGCGAGAGCGAGAGC	102	0,7	-	202	57,0
TGGT1_chrII	1583338	intronic	TGGT1_297210	AGGGGGGGGG	-	133	43,2	AGGGGGGGGGGG,AGGGGGGGGGG	65.5	0,11
TGGT1_chrII	1588447	exonic	TGGT1_297210	CGTTCT	-	283	101,0	CGTTCTCCGTCTTGCTCTTGTTCTTGTTCT	214	0,46
TGGT1_chrII	1588471	exonic	TGGT1_297210	TCTC	-	272	86,1	T	217	30,28
TGGT1_chrII	1588505	exonic	TGGT1_297210	CTTTTTGTTCTTT	CTT	214	0,45	-	223	64,0
TGGT1_chrII	1589802	exonic	TGGT1_297210	GTCTTCTTC	GTCTTCTTCTTCTTC	214	0,59	-	232	67,0
TGGT1_chrII	1589927	exonic	TGGT1_297210	GAGAGAAGG	GAGAGAAGGCAGAGAAGGCAGAGAAGG	214	0,42	-	214	0,55
TGGT1_chrII	1589932	exonic	TGGT1_297210	AAGG	-	147	39,0	AAGGCAGAGGAGG	217	12,51
TGGT1_chrII	1590282	exonic	TGGT1_297210	CGAAGAAGAAGA	CGAAGAAGA	214	0,73	-	196	55,0
TGGT1_chrII	1590721	intronic	TGGT1_297210	GAGAAGAAGAAG	-	244	71,0	GAGAAGAAG	214	0,64
TGGT1_chrII	1591134	intronic	TGGT1_297210	GCCCCCCCCC	-	96	26,1	GCCCCCCCCCCCC,GCCCCCCCCCCC	31.4	0,6
TGGT1_chrII	1591176	intronic	TGGT1_297210	TCCCCCCCC	TCCCCCC	170	0,19	-	57	9,0
TGGT1_chrII	1591181	intronic	TGGT1_297210	CCCCTCCC	-	33	1,0	CCCC	215	0,7
TGGT1_chrII	1592667	exonic	TGGT1_297210	TTCGTCTTCGTTCTCGTCTTCGTTC	-	196	55,0	TTCGTCTTCGTTC	214	1,41
TGGT1_chrII	1596409	intergenic	TGGT1_297210(dist=1111),TGGT1_297220(dist=1977)	TAGAGA	TAGA	214	0,16	-	93	21,0
TGGT1_chrII	1596667	intergenic	TGGT1_297210(dist=1369),TGGT1_297220(dist=1717)	GAAAAAAA	GAAAA	214	0,49	-	174	48,0
TGGT1_chrII	1596726	intergenic	TGGT1_297210(dist=1428),TGGT1_297220(dist=1660)	GAAAAA	-	178	49,0	GAAAA	169	0,55
TGGT1_chrII	1598606	intronic	TGGT1_297220	AAAAAAAATAAAAAA	AAAAAAA	214	1,40	-	147	39,0
TGGT1_chrII	1598747	intronic	TGGT1_297220	ATATTTATATATATTTGTAT	ATAT	214	0,8	-	42	4,0
TGGT1_chrII	1600628	intronic	TGGT1_297220	AGCGGG	-	42	4,0	AG	147	0,7
TGGT1_chrII	1600710	intronic	TGGT1_297220	AC	A	214	0,21	-	153	41,0
TGGT1_chrII	1605727	exonic	TGGT1_297230	CTCTTCTTCTTCTTCTTCT	CTCTTCTTCTTCTTCT	214	0,64	-	208	59,0
TGGT1_chrII	1605736	exonic	TGGT1_297230	TTCTTCTTCTCCTCCGCCTGTCTCCTCTTCTCCTCCTCCGCCTGTCTCCTCT	-	48	6,0	TTCTTCTCCTCCTCCGCCTGTCTCCTCT	214	0,52
TGGT1_chrII	1608865	intronic	TGGT1_297230	GTATATATATATATATAT	-	33	1,0	GTATATATATATATATATATAT	112	0,4
TGGT1_chrII	1610039	intronic	TGGT1_297230	TTCTCTCGTTTCCTCTCTCGTTTCCTCT	-	232	67,0	TTCTCTCGTTTCCTCT	214	0,37
TGGT1_chrII	1610092	intronic	TGGT1_297230	TCC	TCCC	217	21,46	-	283	138,0
TGGT1_chrII	1610979	intronic	TGGT1_297230	CCTTCTTC	-	48	6,0	CCTTC	214	0,13
TGGT1_chrII	1611067	intronic	TGGT1_297230	AT	-	33	1,0	ATCTATCTATCT	215	0,7
TGGT1_chrII	1611158	intronic	TGGT1_297230	TGGGG	-	90	20,0	TGGG	180	0,20
TGGT1_chrII	1612071	downstream	TGGT1_297230	AC	-	283	90,0	A	214	0,66
TGGT1_chrII	1613876	intronic	TGGT1_297245	CATATATATATAT	-	42	4,0	CATATATATATATATATAT	215	0,5
TGGT1_chrII	1614364	intronic	TGGT1_297245	CATATACATACAAATATACATACAAATATACATA	-	36	2,0	CATATACATACAAATATACATA	144	0,4
TGGT1_chrII	1615802	intronic	TGGT1_297245	AC	A	154	0,8	-	60	10,0
TGGT1_chrII	1616331	intronic	TGGT1_297245	AGCGAGTGAAGAAAGAGAAAACGCGAGTGAAGAAAGAGAAAA	AGCGAGTGAAGAAAGAGAAAA	214	0,26	-	159	43,0
TGGT1_chrII	1617021	intronic	TGGT1_297245	AAAAAAAGAGAGAAAAAAGAGAG	-	208	59,0	AAAAAAAGAGAG	214	0,30
TGGT1_chrII	1618058	intronic	TGGT1_297245	TGAAGA	TGA	214	0,78	-	70	18,1
TGGT1_chrII	1619260	intronic	TGGT1_297245	ATATATATATATGTATATATATATGTAT	ATATATATATATGTAT	214	0,11	-	60	10,0
TGGT1_chrII	1619270	intronic	TGGT1_297245	ATGT	-	57	9,0	AT	173	0,6
TGGT1_chrII	1619463	intronic	TGGT1_297245	TT	TTTGTGGCGGGAT	214	0,20	-	123	31,0
TGGT1_chrII	1619473	intronic	TGGT1_297245	GTTTTTTTTT	-	129	33,0	GTTTTTTTT	47.5	0,33
TGGT1_chrII	1622407	upstream	TGGT1_297270	CTT	-	232	67,0	CTTT	214	0,48
TGGT1_chrII	1622984	exonic	TGGT1_297270	C	CATCTTCTTT	214	0,33	-	28.2	1
TGGT1_chrII	1624001	intronic	TGGT1_297270	CATA	CATATATATATATATATA	130	0,3	-	123	31,0
TGGT1_chrII	1624087	intronic	TGGT1_297270	AATATATATATATATATATATATA	-	33	1,0	AATATATATATATATATATA	12.5	0,2
TGGT1_chrII	1627962	downstream	TGGT1_297270	C	-	73.2	0,2	CTA	215	0,7
TGGT1_chrII	1628335	downstream	TGGT1_297270,TGGT1_297280	GAA	GA	214	0,55	-	253	74,0
TGGT1_chrII	1633089	downstream	TGGT1_297290	TCGGC	-	283	92,0	TC	214	0,87
TGGT1_chrII	1634786	upstream	TGGT1_297290	AG	A	214	0,65	-	226	65,0
TGGT1_chrII	1642491	intergenic	TGGT1_297300(dist=5793),TGGT1_297310(dist=1141)	G	GT	214	0,80	-	283	91,0
TGGT1_chrII	1647831	intronic	TGGT1_297320	CAGAGAGAGAGAGA	CAGAGAGAGAGAGAGAGA	214	0,60	CAGAGAGAGAGAGAGA	214	2,52
TGGT1_chrII	1648660	intronic	TGGT1_297320	TATATATATATATACATA	-	*	*	TATA	214	0,11
TGGT1_chrII	1648730	intronic	TGGT1_297320	G	-	60	10,0	GATATATATATAT	180	0,4
TGGT1_chrII	1652783	intronic	TGGT1_297320	TATGCA	TATGCATGCA	214	0,60	-	245	77,1
TGGT1_chrII	1653276	intronic	TGGT1_297320	AATATATATATATATATATATATATATA	-	*	*	AATATATATATATATATATATA	179	0,8
TGGT1_chrII	1655340	upstream	TGGT1_297320	GACACAC	-	232	67,0	GACAC	214	0,41
TGGT1_chrII	1655361	upstream	TGGT1_297320	GCC	-	229	66,0	GC	165	0,10
TGGT1_chrII	1656323	intergenic	TGGT1_297320(dist=1459),TGGT1_297330(dist=2514)	AGG	-	168	46,0	AGGG	214	0,45
TGGT1_chrII	1661619	exonic	TGGT1_297330	CAGAAGAAGAAGAAG	-	199	56,0	CAGAAGAAGAAG	214	0,37
TGGT1_chrII	1661727	exonic	TGGT1_297330	CAGAAGAAGAA	CAGAAGAA	214	0,57	-	*	*
TGGT1_chrII	1662432	exonic	TGGT1_297330	TTTCTTT	-	214	0,33	TTTCTTTCCCTTCTTCTCCTTCTTT	214	0,20
TGGT1_chrII	1662432	exonic	TGGT1_297330	TTTCTT	TTTCTTCCCCTTCTTCTCCTTCTT	214	0,33	-	214	0,20
TGGT1_chrII	1662653	intronic	TGGT1_297330	GCC	GC	214	0,58	-	184	51,0
TGGT1_chrII	1664581	intronic	TGGT1_297330	AATATATATATATATATATA	AATATATATATATATATATATATATA	81.2	0,2	-	33	1,0
TGGT1_chrII	1664634	intronic	TGGT1_297330	ATCTATGT	AT	214	0,7	-	*	*
TGGT1_chrII	1671071	intergenic	TGGT1_297330(dist=1382),TGGT1_297340(dist=8084)	TCCCCCCCCC	TCCCCCCCC,TCCCCCCC	51.5	0,49	-	202	57,0
TGGT1_chrII	1672582	intergenic	TGGT1_297330(dist=2893),TGGT1_297340(dist=6579)	GTCT	-	262	77,0	GTCTCT	214	0,56
TGGT1_chrII	1679103	upstream	TGGT1_297340	TGCG	-	265	78,0	TGCGCG	214	0,89
TGGT1_chrII	1685350	downstream	TGGT1_297350	CTTTTTTT	-	283	96,0	CTTTTTT	93.5	0,71
TGGT1_chrII	1685648	downstream	TGGT1_297350	GTTTT	-	283	90,0	GTTTTT	214	0,55
TGGT1_chrII	1686187	exonic	TGGT1_297350	AG	-	283	85,0	AGG	214	0,54
TGGT1_chrII	1693388	intronic	TGGT1_297360	ATGTGTGTGTGT	ATGTGTGTGT	214	0,45	-	247	72,0
TGGT1_chrII	1694060	intronic	TGGT1_297360	ACCCC	ACCC	214	0,78	-	221	75,1
TGGT1_chrII	1699412	intronic	TGGT1_293372	GTTTTTTTT	-	223	64,0	GTTTTTTTTT	69.5	0,46
TGGT1_chrII	1700417	intronic	TGGT1_293372	CTAA	CTAATAA	214	0,72	-	208	59,0
TGGT1_chrII	1708398	intronic	TGGT1_297380	CAAAAAAAAA	CAAAAAAAA,CAAAAAAA	46.5	0,70	CAAAAAAAA	52.5	0,64
TGGT1_chrII	1710680	intronic	TGGT1_297380	AAC	-	282	84,0	A	214	0,65
TGGT1_chrII	1713416	downstream	TGGT1_297390	CA	-	165	45,0	CAA	214	0,52
TGGT1_chrII	1713417	downstream	TGGT1_297390	AG	A	214	0,29	-	33	1,0
TGGT1_chrII	1716556	intronic	TGGT1_297390	TA	-	28.2	1	TATAGA	140	1,7
TGGT1_chrII	1718753	intronic	TGGT1_297390	AT	-	51	7,0	ATGTATGTATGT	179	0,8
TGGT1_chrII	1720381	intronic	TGGT1_297390	CTATT	CT	214	0,76	-	263	83,1
TGGT1_chrII	1721210	upstream	TGGT1_297390	CAA	CAAA	214	0,36	-	217	62,0
TGGT1_chrII	1722172	upstream	TGGT1_297395	ACCC	ACC	214	0,68	-	253	74,0
TGGT1_chrII	1734138	downstream	TGGT1_297420	CTTTT	-	133	39,1	CTTT	214	0,59
TGGT1_chrII	1734494	downstream	TGGT1_297420	AAATTAATT	AAATT	214	0,41	-	150	40,0
TGGT1_chrII	1735451	intronic	TGGT1_297420	CATATATATA	-	84	18,0	CATATATA	214	0,38
TGGT1_chrII	1735489	intronic	TGGT1_297420	C	CACACA	61.4	0,3	-	118	34,1
TGGT1_chrII	1735518	intronic	TGGT1_297420	T	-	54	8,0	TGCATGC	193	0,5
TGGT1_chrII	1735621	intronic	TGGT1_297420	CATATATATATATATAT	-	81	17,0	CATATATATAT	214	0,25
TGGT1_chrII	1735630	intronic	TGGT1_297420	ATATATATT	AT	206	0,13	-	48	6,0
TGGT1_chrII	1736469	intronic	TGGT1_297420	GTATATATATATATATATATATA	-	21	5,2	GTATATATATATATATA	190	0,12
TGGT1_chrII	1736834	exonic	TGGT1_297420	CGAAG	CG	214	0,67	-	217	62,0
TGGT1_chrII	1737855	intronic	TGGT1_297420	CAA	-	229	66,0	CA	214	0,87
TGGT1_chrII	1751965	intronic	TGGT1_297430	CGTAGGAGTTGTAGGAGT	CGTAGGAGT	214	0,60	-	265	78,0
TGGT1_chrII	1753699	intergenic	TGGT1_297430(dist=1335),TGGT1_297440(dist=6073)	TGGACA	TGGACAAGCCGGACA	214	0,53	-	214	0,52
TGGT1_chrII	1753699	intergenic	TGGT1_297430(dist=1335),TGGT1_297440(dist=6073)	TGGA	-	214	0,53	TGGAGAAGCCGGA	214	0,52
TGGT1_chrII	1756587	intergenic	TGGT1_297430(dist=4223),TGGT1_297440(dist=3175)	TGGGGGGGGGGGGG	-	27.4	1,1	TGGGGGGGGGGG	88.5	0,37
TGGT1_chrII	1756601	intergenic	TGGT1_297430(dist=4237),TGGT1_297440(dist=3163)	TGAGAGAGAGAG	TGAGAGAGAGAGAG	102	2,4	-	150	40,0
TGGT1_chrII	1757219	intergenic	TGGT1_297430(dist=4855),TGGT1_297440(dist=2554)	ACT	ACTCT	214	0,58	-	271	80,0
TGGT1_chrII	1758937	upstream	TGGT1_297440	GAAA	GAA	214	0,43	-	183	56,1
TGGT1_chrII	1763215	exonic	TGGT1_297450	GTTTTTTT	GTTTTTTTT	86.5	2,64	GTTTTTTTT,GTTTTTTTTT	87.5	0,61
TGGT1_chrII	1765731	intronic	TGGT1_297450	TAGGCCAAAAGGGTTCTGAAGGAGGCGTATGCCTAAG	-	235	68,0	TAG	214	0,30
TGGT1_chrII	1770351	intronic	TGGT1_297460	A	-	265	78,0	AC	214	0,72
TGGT1_chrII	1773849	intronic	TGGT1_297460	GGAGAGAGAGAGAGAG	-	201	62,1	GGAGAGAGAGAGAG	214	0,53
TGGT1_chrII	1774501	intronic	TGGT1_297460	TAGAGA	-	283	85,0	TAGAGAGA	214	0,70
TGGT1_chrII	1774869	upstream	TGGT1_297460,TGGT1_297465	CAAGAAAGGGACAA	-	165	45,0	CA	214	0,43
TGGT1_chrII	1774882	upstream	TGGT1_297460,TGGT1_297465	AGAAAGGGACAGG	AG	217	16,22	-	222	0,11
TGGT1_chrII	1775131	upstream	TGGT1_297460,TGGT1_297465	GGCGCGCG	-	283	100,0	GGCGCG	214	0,67
TGGT1_chrII	1775365	upstream	TGGT1_297460,TGGT1_297465	AGCGCGCG	-	277	82,0	AGCGCG	214	0,81
TGGT1_chrII	1775684	upstream	TGGT1_297460,TGGT1_297465	AT	-	240	75,1	A	5.06	0,3
TGGT1_chrII	1776036	intronic	TGGT1_297465	TCTCCACTTGTTTCA	T	217	17,50	-	205	58,0
TGGT1_chrII	1776042	intronic	TGGT1_297465	CTTGTTT	-	150	40,0	CTT	214	0,55
TGGT1_chrII	1777479	downstream	TGGT1_297465	ATATCTAT	ATAT	215	0,6	-	48	6,0
TGGT1_chrII	1778494	intergenic	TGGT1_297465(dist=1279),TGGT1_297470(dist=2767)	ACAGCAG	ACAG	214	0,80	-	208	59,0
TGGT1_chrII	1780695	upstream	TGGT1_297470	TCCC	-	246	77,1	TCCCC	214	0,67
TGGT1_chrII	1781664	intronic	TGGT1_297470	AAGAGAGAGAG	-	235	68,0	AAGAGAGAGAGAG	214	1,38
TGGT1_chrII	1781940	intronic	TGGT1_297470	A	ATATG	214	0,8	-	69	13,0
TGGT1_chrII	1782348	intronic	TGGT1_297470	ATCT	ATCTGTCT	214	0,20	-	108	26,0
TGGT1_chrII	1782397	intronic	TGGT1_297470	TATATA	-	164	0,8	TAGATATAGATATA,TATATATAGATATAGATATA	48.2	0,3
TGGT1_chrII	1783769	intronic	TGGT1_297470	TG	TGG	214	0,67	-	220	63,0
TGGT1_chrII	1784199	intronic	TGGT1_297470	TTATATATACATATATATATATATA	-	57	0,3	TTATATATATA,TTATATATA	119	0,6
TGGT1_chrII	1784271	intronic	TGGT1_297470	ATATG	-	36	2,0	A	215	0,6
TGGT1_chrII	1786635	intronic	TGGT1_297470	CTGTATATATATATATATATATATATATATATAT	-	214	0,10	CTATATATATATATATATAT,CTATATATATATATATAT	165	0,5
TGGT1_chrII	1786635	intronic	TGGT1_297470	CTGTATAT	CT	214	0,10	-	165	0,5
TGGT1_chrII	1786855	intronic	TGGT1_297470	G	-	112	32,1	GC	214	0,48
TGGT1_chrII	1793103	intronic	TGGT1_297480	CTTT	CTT	214	0,67	-	238	69,0
TGGT1_chrII	1793598	exonic	TGGT1_297480,TGGT1_297488	TCTCTCCTTCCTCTCCTTCCTCT	-	241	70,0	TCTCTCCTTCCTCT	214	0,51
TGGT1_chrII	1793608	exonic	TGGT1_297480,TGGT1_297488	CTCTCCTTCCTCTTCT	CTCT	214	0,55	-	84	18,0
TGGT1_chrII	1795166	intronic	TGGT1_297480	TA	TAA	59.4	0,3	-	33	1,0
TGGT1_chrII	1795256	intronic	TGGT1_297480	TAAAAAA	TAAAAAAA	65.5	0,14	-	66	12,0
TGGT1_chrII	1795610	intronic	TGGT1_297480	GTT	-	283	85,0	GTTGTATT	214	0,58
TGGT1_chrII	1795815	intronic	TGGT1_297480	CTTT	-	283	88,0	CTTTTT	214	0,47
TGGT1_chrII	1797491	intronic	TGGT1_297492	TCTTCCTCTTCTCTCCTTCCC	-	283	100,0	T	214	0,70
TGGT1_chrII	1801530	upstream	TGGT1_297495,TGGT1_356060	CTATAT	-	*	*	CTATATCTATATATATAT	206	0,5
TGGT1_chrII	1801674	upstream	TGGT1_297495,TGGT1_356060	TTCTCTCTCTCTC	TTCTCTCTCTCTCTC	214	0,18	TTCTCTCTCTC	214	0,32
TGGT1_chrII	1802197	exonic	TGGT1_356060	C	CTCT	214	0,48	-	208	59,0
TGGT1_chrII	1802544	exonic	TGGT1_356060	CAGAAGAA	-	208	59,0	CAGAA	214	0,37
TGGT1_chrII	1803362	downstream	TGGT1_356060	AAGA	AA	214	0,75	-	283	89,0
TGGT1_chrII	1805535	intergenic	TGGT1_356060(dist=2660),TGGT1_297500(dist=1358)	GAAAAAAA	-	165	45,0	GAAAAAAAAAAA	214	0,30
TGGT1_chrII	1806746	downstream	TGGT1_297500	GTACATACATACA	GTACATACA	215	0,7	-	63	11,0
TGGT1_chrII	1807290	intronic	TGGT1_297500	TGG	TGGG	214	0,63	-	190	53,0
TGGT1_chrII	1807364	intronic	TGGT1_297500	CGAGAGAGAGAGAG	CGAGAGAGAGAGAGAGAG	214	0,26	-	190	53,0
TGGT1_chrII	1808453	intronic	TGGT1_297500	AC	A	214	0,64	-	279	83,0
TGGT1_chrII	1808637	intronic	TGGT1_297500	GTCCC	G	219	4,33	-	241	70,0
TGGT1_chrII	1808638	intronic	TGGT1_297500	TCCCCCCCCCCCCCC	-	214	0,35	TCCCCCCCC	214	1,64
TGGT1_chrII	1809048	intronic	TGGT1_297500	CCG	CCGTCTAGCTTACAGCGAGCACAGGAGAGGCGCTCG	200	0,5	-	93	32,1
TGGT1_chrII	1809458	intronic	TGGT1_297500	GA	GAA	214	1,62	-	237	74,1
TGGT1_chrII	1809459	intronic	TGGT1_297500	ATTTTTTTT	-	39	3,0	ATTTTTTTTT	68.5	0,61
TGGT1_chrII	1810080	intronic	TGGT1_297500	GTTCTTCTTCTTCTTCT	GTTCTTCTTCTTCT	214	0,78	GTTCTTCTTCTTCTTCTTCT	214	0,49
TGGT1_chrII	1810667	intronic	TGGT1_297500	GC	G	214	0,66	-	247	72,0
TGGT1_chrII	1812306	intronic	TGGT1_297500	TTTCGTCTTCGTCT	-	271	80,0	TTTCGTCT	214	0,47
TGGT1_chrII	1812783	intronic	TGGT1_297500	ACC	-	241	70,0	ACCC	37.2	0,2
TGGT1_chrII	1813034	intronic	TGGT1_297500	CA	C	214	0,25	-	138	36,0
TGGT1_chrII	1814047	intronic	TGGT1_297500	AAGGAGG	AAGG	214	0,79	-	213	66,1
TGGT1_chrII	1814241	intronic	TGGT1_297500	GAGGAAAGGACAGGAAAGGA	-	214	0,44	GAGGAAAGGA	214	0,52
TGGT1_chrII	1814241	intronic	TGGT1_297500	GAGGAAAGGACAGGAAAGGAAAGG	GAGGAAAGG	214	0,44	-	214	0,52
TGGT1_chrII	1814822	upstream	TGGT1_297500,TGGT1_297505	GA	GAAA	150	0,9	-	42	4,0
TGGT1_chrII	1814826	upstream	TGGT1_297500,TGGT1_297505	GA	-	44	9,1	GACA	180	0,7
TGGT1_chrII	1814999	upstream	TGGT1_297500,TGGT1_297505	CCGCGCGCGC	-	174	48,0	CCGCGCGC	214	0,27
TGGT1_chrII	1821248	intronic	TGGT1_297510	ACC	-	256	75,0	AC	136	0,20
TGGT1_chrII	1821453	intronic	TGGT1_297510	TC	T	214	0,78	-	*	*
TGGT1_chrII	1822674	downstream	TGGT1_297510	CATATATATATATATATATATA	-	48	6,0	CATATATATATA	185	0,8
TGGT1_chrII	1823066	intergenic	TGGT1_297510(dist=1189),TGGT1_297520(dist=1202)	TTGAACAAGAGATGGAGAAAAGGTGAACAAGAGATGCAGAAAAGGTGAACAAGAGATGGAGAAAAG	TTGAACAAGAGATGCAGAAAAGGTGAACAAGAGATGGAGAAAAG	214	0,25	-	126	32,0
TGGT1_chrII	1823257	intergenic	TGGT1_297510(dist=1380),TGGT1_297520(dist=1072)	GGGAG	-	274	81,0	GG	214	0,55
TGGT1_chrII	1824294	downstream	TGGT1_297520	GAAAAAAAA	GAAAAAAA	75.5	0,62	-	262	77,0
TGGT1_chrII	1824297	downstream	TGGT1_297520	A	-	48	6,0	AG	73.5	0,78
TGGT1_chrII	1824942	intronic	TGGT1_297520	CATAAATATATATATATATATATATATA	-	45	5,0	CATATATATATATATATA	169	0,5
TGGT1_chrII	1826742	intronic	TGGT1_297520	CA	CAGA	214	0,100	-	193	54,0
TGGT1_chrII	1827991	intronic	TGGT1_297520	TAA	-	223	64,0	TAAAA	214	0,61
TGGT1_chrII	1828193	intronic	TGGT1_297520	TGAAGAAGA	TGAAGA	214	0,49	-	177	54,2
TGGT1_chrII	1828613	intronic	TGGT1_297520	AGAAGAGGAAGAGCGAAGA	-	226	65,0	AGAAGA	214	0,45
TGGT1_chrII	1828822	intronic	TGGT1_297520	CAAA	CAAAAA	214	0,71	-	283	90,0
TGGT1_chrII	1829904	intronic	TGGT1_297520	GAAACGACCAACA	-	214	0,56	GAAACGACCAACAAATGACCAACAAACGACCAACA	214	0,17
TGGT1_chrII	1829904	intronic	TGGT1_297520	G	GGAACGACCAAC	214	0,56	-	214	0,17
TGGT1_chrII	1830979	intronic	TGGT1_297520	GGAAGCGAGGAGCAG	GGAAGCGAGGAGCAGATAAGAAGCGAGGAGCAG	217	31,49	-	174	48,0
TGGT1_chrII	1831005	intronic	TGGT1_297520	GGAGCAGATAAGAAGCGAAGAGCAGAT	-	283	92,0	GGAGCAGAT	214	0,49
TGGT1_chrII	1831036	intronic	TGGT1_297520	AG	A	214	0,57	-	184	51,0
TGGT1_chrII	1832949	intronic	TGGT1_297520	GGAGAGAGA	-	220	63,0	GGAGAGA	214	0,10
TGGT1_chrII	1833673	exonic	TGGT1_297520	GAAGAAGAAGAGCAAGAAGAAGAGCAAGAAGAAGAGCAAGAAGAAGAGCAAG	GAAGAAGAAGAGCAAG	214	0,14	GAAGAAGAAGAGCAAGAAGAAGAGCAAG	214	0,20
TGGT1_chrII	1834840	exonic	TGGT1_297520	ACC	ACCTCC	214	0,37	-	138	36,0
TGGT1_chrII	1835045	upstream	TGGT1_297520	CAGGGAGG	-	271	80,0	CAGG	214	0,13
TGGT1_chrII	1836889	intergenic	TGGT1_297520(dist=1901),TGGT1_297530(dist=1994)	CTGT	-	141	37,0	CT	56.7	0,5
TGGT1_chrII	1836953	intergenic	TGGT1_297520(dist=1965),TGGT1_297530(dist=1919)	TTCTCTCTCTCTCTC	TTCTCTCTCTCTC	51.6	0,6	-	84.5	0,12
TGGT1_chrII	1836977	intergenic	TGGT1_297520(dist=1989),TGGT1_297530(dist=1895)	TTCTCTCTCTCTCTC	-	3.91	1,4	TTCTCTCTCTC	204	0,15
TGGT1_chrII	1837023	intergenic	TGGT1_297520(dist=2035),TGGT1_297530(dist=1858)	TTCTCT	TTCTCTCT,TTCTCTCTCT	5.62	0,4	-	102	24,0
TGGT1_chrII	1837028	intergenic	TGGT1_297520(dist=2040),TGGT1_297530(dist=1852)	TGTCTCG	-	42	4,0	T	168	0,10
TGGT1_chrII	1837043	intergenic	TGGT1_297520(dist=2055),TGGT1_297530(dist=1829)	TTCTCTCTCTCTCTC	TTCTCTCTCTCTC	29	0,4	-	126	32,0
TGGT1_chrII	1837067	intergenic	TGGT1_297520(dist=2079),TGGT1_297530(dist=1805)	TTCTCTCTCTCTCTC	-	90	20,0	TTCTCTCTCTC,TTCTCTCTCTCTC	38.8	1,16
TGGT1_chrII	1837147	intergenic	TGGT1_297520(dist=2159),TGGT1_297530(dist=1738)	CT	-	40	8,2	CTGT	99.2	2,8
TGGT1_chrII	1837241	intergenic	TGGT1_297520(dist=2253),TGGT1_297530(dist=1644)	CT	-	138	47,3	CTGT	39.7	4,5
TGGT1_chrII	1837371	intergenic	TGGT1_297520(dist=2383),TGGT1_297530(dist=1503)	TTCTCTCTCTCTC	-	167	54,2	TTCTCTCTCTCTCTC	90.7	3,15
TGGT1_chrII	1837449	intergenic	TGGT1_297520(dist=2461),TGGT1_297530(dist=1436)	CT	-	30	6,2	CTGT	148	0,14
TGGT1_chrII	1837559	intergenic	TGGT1_297520(dist=2571),TGGT1_297530(dist=1326)	CT	CTGT	127	17,19	-	30.6	0,3
TGGT1_chrII	1837619	intergenic	TGGT1_297520(dist=2631),TGGT1_297530(dist=1253)	TTCTCTCTCTCTCTC	-	49.5	6,1	TTCTCTCTCTCTC	31.7	0,6
TGGT1_chrII	1837643	intergenic	TGGT1_297520(dist=2655),TGGT1_297530(dist=1233)	TTCTCTCTCTC	TTCTCTCTCTCTC	42.7	1,7	-	147	39,0
TGGT1_chrII	1839381	intronic	TGGT1_297530	ATATATATATAT	ATATATATATATGTATATATATAT	61.2	0,2	-	39	3,0
TGGT1_chrII	1839921	intronic	TGGT1_297530	T	TCC	201	0,49	-	159	43,0
TGGT1_chrII	1841020	intronic	TGGT1_297530	AAGAGAGAGAGAGAG	-	135	35,0	AAGAGAGAGAGAGAGAGAGAGAG	208	0,18
TGGT1_chrII	1843364	intronic	TGGT1_297530	TG	T	155	0,19	-	117	29,0
TGGT1_chrII	1847442	exonic	TGGT1_297530	GGAGACAGGAGAGAC	GGAGACAGGAGAGACAGGAGAGAC	214	0,46	-	174	48,0
TGGT1_chrII	1847448	exonic	TGGT1_297530	AGGAGAGACGGGAGAGACGGGAGAGA	-	119	34,1	AGGAGAGACGGGAGAGA	214	0,37
TGGT1_chrII	1848128	intronic	TGGT1_297530	AT	-	259	76,0	A	214	0,68
TGGT1_chrII	1848193	intronic	TGGT1_297530	CTCTCTGTCTCTG	CTCTCTG	214	0,54	-	202	57,0
TGGT1_chrII	1848337	intronic	TGGT1_297530	TG	-	247	72,0	T	211	0,12
TGGT1_chrII	1849344	intronic	TGGT1_297530	TTATATATATATATATATATA	TTATATATATATATATATATATA	136	0,4	-	42	4,0
TGGT1_chrII	1849360	intronic	TGGT1_297530	ATATA	-	36	2,0	ATATATATATGTATA	186	0,5
TGGT1_chrII	1849412	intronic	TGGT1_297530	GAAAA	-	93	21,0	GAAA	80.5	0,15
TGGT1_chrII	1849995	intronic	TGGT1_297530	CTCTT	CTCTTTCCCCTCTTCTCTTTCTT	214	0,49	-	193	54,0
TGGT1_chrII	1850003	intronic	TGGT1_297530	TTTCTTCTCCTTCTTCTC	-	214	0,9	TTTCTTCTCCTTCTTCTCCTTCTTCTC	214	0,35
TGGT1_chrII	1851252	intronic	TGGT1_297530	AGTATATGT	-	39	3,0	A	214	0,8
TGGT1_chrII	1851931	intronic	TGGT1_297530	CATATATAT	CATATATATATATAT	111	0,3	-	102	24,0
TGGT1_chrII	1852277	intronic	TGGT1_297530	GTATATATATA	-	57	9,0	GTATATATATATA	176	0,5
TGGT1_chrII	1852370	intronic	TGGT1_297530	GTATATATATA	-	33	1,0	GTATATATATATA	206	0,5
TGGT1_chrII	1852486	intronic	TGGT1_297530	CTATATATATATATATATATATATATATATAT	-	*	*	CTATATATATATATATATATATATAT,CTATATATATATATATATATATAT	94	0,5
TGGT1_chrII	1856167	downstream	TGGT1_297530	GA	-	193	54,0	GATA	214	0,30
TGGT1_chrII	1856434	intergenic	TGGT1_297530(dist=1085),TGGT1_297640(dist=1449)	CCACAC	-	219	68,1	CCAC	214	0,53
TGGT1_chrII	1857676	downstream	TGGT1_297640	GCTCTCTCTCTCTCTC	GCTCTCTCTCTCTC	214	0,60	-	208	59,0
TGGT1_chrII	1861101	upstream	TGGT1_297640	TGGGG	TAGGGG	214	0,70	-	196	55,0
TGGT1_chrII	1863076	intronic	TGGT1_297643	CAGCTCTTA	CAGCTCTTAGCTCTTA	214	0,67	-	247	72,0
TGGT1_chrII	1874810	intronic	TGGT1_297650	GCACA	-	283	92,0	GCA	214	0,85
TGGT1_chrII	1875700	intronic	TGGT1_297650	CATATATATATATATATATATATATAT	-	51	7,0	CATATATATATATATATATAT	181	0,9
TGGT1_chrII	1887318	intronic	TGGT1_297670	TG	-	256	75,0	TGGCAGG	214	0,74
TGGT1_chrII	1892869	upstream	TGGT1_297680	CTTTTTT	CTTTTT	125	0,55	-	211	60,0
TGGT1_chrII	1893892	intergenic	TGGT1_297680(dist=1377),TGGT1_297690(dist=1640)	TCCAC	TC	214	0,60	-	226	65,0
TGGT1_chrII	1899334	intronic	TGGT1_297690	TATATATATGTATATACATATATAT	-	*	*	TATATATAT	144	0,4
TGGT1_chrII	1906080	intergenic	TGGT1_297700(dist=1343),TGGT1_297710(dist=2110)	CT	C	214	0,82	-	283	86,0
TGGT1_chrII	1906689	intergenic	TGGT1_297700(dist=1952),TGGT1_297710(dist=1496)	ACTCCTC	-	214	61,0	ACTC	214	0,57
TGGT1_chrII	1907135	intergenic	TGGT1_297700(dist=2398),TGGT1_297710(dist=1055)	CG	-	189	58,1	CGG	214	0,47
TGGT1_chrII	1908472	intronic	TGGT1_297710	GA	G	214	0,43	-	201	62,1
TGGT1_chrII	1909682	intronic	TGGT1_297710	AC	ACC	210	0,12	-	222	0,18
TGGT1_chrII	1909811	intronic	TGGT1_297710	TGAG	TGAGAG	214	0,38	-	120	30,0
TGGT1_chrII	1909837	intronic	TGGT1_297710	CTGTGT	-	174	48,0	CTGT	214	0,30
TGGT1_chrII	1909877	intronic	TGGT1_297710	ACCC	ACC	214	0,52	-	181	50,0
TGGT1_chrII	1910219	intronic	TGGT1_297710	ATATGTACATATGTATGTACATATGTATGTA	ATATGTACATATGTATGTA	214	0,42	-	178	49,0
TGGT1_chrII	1912204	intronic	TGGT1_297710	AG	-	277	82,0	A	214	0,63
TGGT1_chrII	1912474	intronic	TGGT1_297710	ATCTC	-	217	62,0	ATCTCTC	214	0,53
TGGT1_chrII	1913862	downstream	TGGT1_297710	A	-	39	3,0	AG	214	0,59
TGGT1_chrII	1914184	intergenic	TGGT1_297710(dist=1114),TGGT1_297720(dist=2259)	CATATATATATATATATATATATATA	-	33	1,0	CATATATATATATATATATATATA,CATATATATATATATATATATA	137	0,6
TGGT1_chrII	1914272	intergenic	TGGT1_297710(dist=1202),TGGT1_297720(dist=2188)	AATCTATAT	AAT	214	0,15	-	39	3,0
TGGT1_chrII	1914275	intergenic	TGGT1_297710(dist=1205),TGGT1_297720(dist=2176)	CTATATATATATATATAT	-	28.2	0	CTATATATATATATATATATATAT	102	0,3
TGGT1_chrII	1914575	intergenic	TGGT1_297710(dist=1505),TGGT1_297720(dist=1886)	ATCCTCAC	A	214	0,50	-	205	58,0
TGGT1_chrII	1915300	intergenic	TGGT1_297710(dist=2230),TGGT1_297720(dist=1166)	ATT	ATTT	214	0,46	-	257	81,1
TGGT1_chrII	1915499	upstream	TGGT1_297720	CTTTTT	CTTTTTT	167	0,61	-	250	73,0
TGGT1_chrII	1915571	upstream	TGGT1_297720	CTTTTTTT	CTTTTTT	82.5	0,59	-	250	73,0
TGGT1_chrII	1916929	intronic	TGGT1_297720	GTAT	-	241	70,0	GT	214	0,50
TGGT1_chrII	1921235	intronic	TGGT1_297720	TCTGCT	-	283	92,0	TCT	214	0,53
TGGT1_chrII	1923167	intronic	TGGT1_297720	CGG	-	187	52,0	CGGG	214	0,33
TGGT1_chrII	1923831	intronic	TGGT1_297720	CCTTTCCCCCCCCCCCCCCCCCCACACAC	-	28.2	1	CC	215	0,6
TGGT1_chrII	1923934	intronic	TGGT1_297720	CATATATATATA	CATATATATATATATA	214	0,13	CATATATATATATATATATATATATATA	172	0,4
TGGT1_chrII	1926108	intronic	TGGT1_297720	GTGTTTGT	-	72	14,0	GTGT	214	0,12
TGGT1_chrII	1926759	intronic	TGGT1_297720	CGT	-	*	*	CGTAAGT	203	0,5
TGGT1_chrII	1927742	intronic	TGGT1_297720	GTTTTTTTT	GTTTTTTTTTTT	214	0,35	-	223	64,0
TGGT1_chrII	1927925	intronic	TGGT1_297720	T	TC	214	0,44	-	187	52,0
TGGT1_chrII	1927926	intronic	TGGT1_297720	T	-	7.16	0,2	TC	214	0,54
TGGT1_chrII	1928365	intronic	TGGT1_297720	C	CG	214	1,49	-	135	35,0
TGGT1_chrII	1928366	intronic	TGGT1_297720	TCCCCCCCC	-	8.44	0,2	TCCCCCCCCCC,TCCCCCCCCC	189	0,24
TGGT1_chrII	1928447	intronic	TGGT1_297720	CCTTCT	CCT	214	0,49	-	156	42,0
TGGT1_chrII	1930289	downstream	TGGT1_297725	TCCCCC	-	211	60,0	TCCCC	169	0,83
TGGT1_chrII	1933360	intergenic	TGGT1_297725(dist=1648),TGGT1_297730(dist=1652)	TA	-	279	83,0	TAGA	214	0,61
TGGT1_chrII	1937895	intergenic	TGGT1_297730(dist=1674),TGGT1_297745(dist=1490)	GAAAAAAAA	GAAAAAAAAAA,GAAAAAAAAAAA,GAAAAAAAAA	201	0,52	-	217	62,0
TGGT1_chrII	1938677	downstream	TGGT1_297745	TCTC	-	283	85,0	T	214	0,67
TGGT1_chrII	1943292	intronic	TGGT1_297745	T	TC	92.5	0,21	-	32.9	1,0
TGGT1_chrII	1946418	exonic	TGGT1_297745	TTGC	-	135	35,0	TTGCTGC	214	0,36
TGGT1_chrII	1947626	exonic	TGGT1_297745	AGCCTCCCTGCTCGCCTCCCTGCTCGCCTCCCT	-	159	43,0	AGCCTCCCTGCTCGCCTCCCT	214	0,20
TGGT1_chrII	1949375	intronic	TGGT1_297745	CATATATATATATATATATATATATAT	-	28.2	2	CATATATATATATATATATAT,CATATATATATATATATAT	181	0,9
TGGT1_chrII	1949489	intronic	TGGT1_297745	CATATATATATATATATATATA	-	*	*	CATATATATATATATATATA	203	0,7
TGGT1_chrII	1951380	intronic	TGGT1_297745	ACTCTCCCTTCTCTCTCTCC	-	264	83,1	ACTCTCCCTTCTCTCTCTCCTCTCTCTTCTCTCCCTTCTCTCTCTCC	214	0,13
TGGT1_chrII	1953110	intronic	TGGT1_297745	AC	A	214	0,51	-	178	49,0
TGGT1_chrII	1953488	intronic	TGGT1_297745	TCTTTCTCCCTTTCTCCCTTTCTCCCTT	TCTTTCTCCCTTTCTCCCTTTCTCCCTTTCTCCCTT	214	0,40	-	250	73,0
TGGT1_chrII	1956511	upstream	TGGT1_297745	CAGAGAGAG	CAGAGAG	214	0,74	-	226	65,0
TGGT1_chrII	1956782	upstream	TGGT1_297745	TGGGGGG	TGGGGGGG	128	0,70	TGGGGGGG,TGGGGGGGG	117	0,26
TGGT1_chrII	1957704	upstream	TGGT1_297760	GTTTTTTTT	GTTTTTTT	59.5	0,86	-	283	91,0
TGGT1_chrII	1958144	upstream	TGGT1_297760	TTTCCGTTCCTTCCCCTCTTTCCGTTCCTTCCCCTCCTTCCGTTCCTTCCCCTCCTTCCGTTCCTTC	TTTCCGTTCCTTCCCCTCCTTCCGTTCCTTC	180	0,4	-	84	18,0
TGGT1_chrII	1959155	downstream	TGGT1_297760	CTCTGTGG	CTCTGTGGTTATCTCTCTTTCTGTGG	214	1,75	-	222	0,66
TGGT1_chrII	1959549	downstream	TGGT1_297760	CACAGAAGACAGAAGACA	CACAGAAGACAGAAGACAGAAGACA	214	0,37	-	150	40,0
TGGT1_chrII	1959564	downstream	TGGT1_297760	ACACCACC	-	87	19,0	ACACC	214	0,40
TGGT1_chrII	1961549	upstream	TGGT1_297770	C	CTCAGTCGGGATT	214	0,21	-	210	65,1
TGGT1_chrII	1961575	upstream	TGGT1_297770	GTCGGTCCACTCGGTCCA	-	222	0,76	GTCGGTCCA	214	0,20
TGGT1_chrII	1962115	upstream	TGGT1_297770	CAGTGCCTCTACTTTCTCTTCTCCTCTGTCTCTCTCCT	-	32.9	1,0	C	214	0,13
TGGT1_chrII	1964224	downstream	TGGT1_297770	CTTTTT	-	193	54,0	CTTT	199	0,8
TGGT1_chrII	1965779	exonic	TGGT1_297780	TCTCCTCCT	TCTCCT	214	0,73	-	162	44,0
TGGT1_chrII	1965836	exonic	TGGT1_297780	ACTTCTTCT	-	117	23,11	ACTTCT	214	0,37
TGGT1_chrII	1966679	exonic	TGGT1_297780	TCTTCTTCTCCTTCT	TCTTCTTCTCCTTCTTCTCCTTCT	214	0,58	-	187	52,0
TGGT1_chrII	1966688	exonic	TGGT1_297780	CCTTCT	-	147	39,0	CCTTCTTCTTCT	214	0,43
TGGT1_chrII	1967196	intronic	TGGT1_297780	ATATATATATATGTATATATATAT	-	33	1,0	ATATATATATAT	128	0,4
TGGT1_chrII	1968019	intronic	TGGT1_297780	T	TCCTCTTCTTTCTTTTCTTCTCCTC	214	0,57	-	199	56,0
TGGT1_chrII	1968673	intronic	TGGT1_297780	GTTT	GT	214	0,61	-	268	79,0
TGGT1_chrII	1971003	intronic	TGGT1_297780	AGTG	AG	214	0,53	-	259	76,0
TGGT1_chrII	1971399	exonic	TGGT1_297780	CTCTTCCTCTGCTTCTTCCTCT	-	96.5	0,7	CTCTTCCTCTGCTTCTTCCTCTGCTTCTTCCTCT	214	0,33
TGGT1_chrII	1971409	exonic	TGGT1_297780	GCTTCTTCCTCTTCCTCTGCTTCCTCTCCTTCTTCCTCT	GCTTCTTCCTCT	214	0,18	-	268	79,0
TGGT1_chrII	1971466	exonic	TGGT1_297780	GATTCCTCTC	-	186	57,2	GCTTATTCCTCTC	217	10,15
TGGT1_chrII	1973616	intronic	TGGT1_297780	TCCCCC	-	133	39,1	TCCC	214	0,32
TGGT1_chrII	1976107	downstream	TGGT1_297780	TGGAGAGCAAG	TGGAGAGCAAGGAGAGAGGAGAGCAAG	214	0,14	-	106	30,1
TGGT1_chrII	1976121	downstream	TGGT1_297780	GAGAGAGCAGAGAACGCAAAAGAGAG	-	72	14,0	GAGAGAG	214	0,18
TGGT1_chrII	1979903	upstream	TGGT1_297790	CGAAGAAGAAGA	-	181	50,0	CGAAGAAGA	214	0,48
TGGT1_chrII	1979940	upstream	TGGT1_297790	CAAGATGGAGGTGGAAAAGATGGAGGTGGA	-	226	65,0	CAAGATGGAGGTGGA	214	0,9
TGGT1_chrII	1980795	intergenic	TGGT1_297790(dist=1045),TGGT1_297800(dist=2397)	GAAAA	-	232	67,0	GAAA	214	0,64
TGGT1_chrII	1981022	intergenic	TGGT1_297790(dist=1272),TGGT1_297800(dist=2164)	GGATAGATAGA	GGATAGATAGATAGA	214	0,25	-	158	0,12
TGGT1_chrII	1981070	intergenic	TGGT1_297790(dist=1320),TGGT1_297800(dist=2076)	ATAGATAAGTAGAGATATAGAGAGAGATAGGTAGATAAGTAGAGATATAGA	ATAGATAAGTAGAGATATAGA	130	0,3	-	39	3,0
TGGT1_chrII	1981423	intergenic	TGGT1_297790(dist=1673),TGGT1_297800(dist=1756)	CATATATATATATATATA	-	33	1,0	CATATATATATATATATATATATA,CATATATATATATATATATATA	145	0,5
TGGT1_chrII	1981814	intergenic	TGGT1_297790(dist=2064),TGGT1_297800(dist=1361)	CTATATATATTTATATATATAT	-	54	8,0	CTATATATAT	214	0,8
TGGT1_chrII	1981816	intergenic	TGGT1_297790(dist=2066),TGGT1_297800(dist=1365)	ATATATATTTATATAT	ATATATAT	196	0,5	-	36	2,0
TGGT1_chrII	1982051	intergenic	TGGT1_297790(dist=2301),TGGT1_297800(dist=1144)	CG	CGTACGCGTAACAGAGGGGCGTGACTTCACAG	214	0,8	CGTACGCGTAACAGAGGGGCGTGATTTCACAG	71.2	0,2
TGGT1_chrII	1985911	intronic	TGGT1_297800	GACACACACACAC	-	226	65,0	GACACACACAC	214	0,52
TGGT1_chrII	1988274	intronic	TGGT1_297800	AC	-	283	88,0	ACC	214	0,61
TGGT1_chrII	1988377	intronic	TGGT1_297800	GTTTTTT	GTTTTT	133	0,80	-	234	79,1
TGGT1_chrII	1989475	intronic	TGGT1_297800	CAGAAGAAGAAGAAGAAGAAGAA	CAGAAGAAGAAGAAGAA	214	0,52	-	181	50,0
TGGT1_chrII	1989488	intronic	TGGT1_297800	AGAAG	-	87	19,0	A	214	0,49
TGGT1_chrII	1989783	intronic	TGGT1_297800	GAAAAAAA	GAAAAAA	89.5	0,64	-	277	82,0
TGGT1_chrII	1990497	intronic	TGGT1_297800	TACCACC	TACC	201	0,10	-	72	14,0
TGGT1_chrII	1991518	intronic	TGGT1_297800	ATATAT	-	42	4,0	ATATATGTATATATATGTATAT	214	0,8
TGGT1_chrII	1992367	intronic	TGGT1_297800	TAGAGAGAGAGAGAGAGAGAGAGAGAGAGAG	TAGAGAGAGAGAGAGAG	214	0,22	-	69	13,0
TGGT1_chrII	1992452	intronic	TGGT1_297800	GGAGAG	-	205	58,0	GGAG	214	0,38
TGGT1_chrII	1993218	intronic	TGGT1_297800	TAA	-	126	32,0	T	214	0,27
TGGT1_chrII	1993325	intronic	TGGT1_297800	TTATATATATATATATATAT	-	36	2,0	TTATATATATATATATAT	53	0,4
TGGT1_chrII	1993538	intronic	TGGT1_297800	AAGATAGATAGATA	-	123	31,0	AAGATAGATA	186	0,5
TGGT1_chrII	1994329	intronic	TGGT1_297800	TCTACTAC	-	262	77,0	TCTAC	214	0,50
TGGT1_chrII	1994335	intronic	TGGT1_297800	AC	A	214	0,69	-	45	5,0
TGGT1_chrII	1994592	intronic	TGGT1_297800	GGAGAATCT	-	205	58,0	G	214	0,53
TGGT1_chrII	1995635	intronic	TGGT1_297800	GTTTTTT	-	222	0,101	GTTT	214	0,12
TGGT1_chrII	1995650	intronic	TGGT1_297800	GTGTCTGTC	GTGTC	214	0,90	-	214	0,9
TGGT1_chrII	1997606	intronic	TGGT1_297800	GCCC	GCC	214	0,52	-	207	69,1
TGGT1_chrII	1997806	intronic	TGGT1_297800	GAGAAGAAGAGAGAAGAAGAGAGGAGGAGAAGAAGAAGA	-	214	0,44	GAGAAGAAGA	214	0,49
TGGT1_chrII	1997826	intronic	TGGT1_297800	GAGGAGGAGAAGAAG	GAG	215	0,7	-	214	0,23
TGGT1_chrII	1997889	intronic	TGGT1_297800	G	GAGGGAGAA	214	0,8	-	201	62,1
TGGT1_chrII	1997909	intronic	TGGT1_297800	AGA	AGACGA	214	0,24	-	241	70,0
TGGT1_chrII	1998008	intronic	TGGT1_297800	CAAGA	-	283	98,0	CAAGAAGA	214	0,79
TGGT1_chrII	1998293	intronic	TGGT1_297800	CGTTG	CGTTGTTG	214	0,88	-	283	87,0
TGGT1_chrII	1999092	intronic	TGGT1_297800	GTCTTTCTCTCTCTCTTTCTC	GTCTTTCTCTCTCTCTTTCTCTCTCTCTTTCTC	214	0,42	-	283	89,0
TGGT1_chrII	1999722	intronic	TGGT1_297800	A	-	28.2	4	ATG	54.2	0,2
TGGT1_chrII	2001267	intronic	TGGT1_297800	A	ACGTT	214	0,32	ACATT	214	0,29
TGGT1_chrII	2001457	upstream	TGGT1_297800	CAGAGAGAGAGA	CAGAGAGAGAGAGA	214	0,52	-	222	1,69
TGGT1_chrII	2017343	intronic	TGGT1_297820	ACTCT	ACT	214	0,69	-	247	72,0
TGGT1_chrII	2017749	intronic	TGGT1_297820	AATGCGGATATATGC	-	274	81,0	AATGC	214	0,53
TGGT1_chrII	2020777	intronic	TGGT1_297820	TAAAAAAA	TAAAAAA	104	0,55	-	223	64,0
TGGT1_chrII	2028953	intergenic	TGGT1_297820(dist=3947),TGGT1_297830(dist=1159)	AC	A	214	0,66	-	271	80,0
TGGT1_chrII	2032144	intronic	TGGT1_297830	CATATATATATATATATA	CATATATATATATATATATATATA	209	0,5	-	33	1,0
TGGT1_chrII	2036746	intergenic	TGGT1_297830(dist=1227),TGGT1_297840(dist=1944)	TCTGC	TC	214	0,61	-	271	80,0
TGGT1_chrII	2038308	downstream	TGGT1_297840	TGA	-	223	64,0	T	214	0,59
TGGT1_chrII	2038309	downstream	TGGT1_297840	GAAAAAAAAAA	GAAAAAAAA	159	0,52	-	28.2	3
TGGT1_chrII	2040310	intronic	TGGT1_297840	CTT	CT	214	0,54	-	253	74,0
TGGT1_chrII	2040752	intronic	TGGT1_297840	GATATATATATATATATATATATATATATATA	GATATATATATATATATATATATA	217	5,6	-	54	8,0
TGGT1_chrII	2040825	intronic	TGGT1_297840	TT	TTTTATAT	215	0,6	-	*	*
TGGT1_chrII	2043783	intronic	TGGT1_297840	AACGATGGAGACGATGGAGACGA	-	268	79,0	AACGATGGAGACGATGGAGACGATGGAGACGA	214	0,42
TGGT1_chrII	2043997	intronic	TGGT1_297840	TTTC	T	214	0,90	-	283	91,0
TGGT1_chrII	2044433	intronic	TGGT1_297840	GAAGAAAG	-	274	81,0	GAAG	214	0,63
TGGT1_chrII	2045285	intronic	TGGT1_297840	CTCCT	CTCCTCCCGCGTCCTTTTCCT	214	0,25	-	165	45,0
TGGT1_chrII	2045406	intronic	TGGT1_297840	AACACACACACACACACACA	-	214	0,31	AACACACACACACACACA	214	0,44
TGGT1_chrII	2045434	intronic	TGGT1_297840	CG	CGG	214	0,32	-	193	54,0
TGGT1_chrII	2045898	intronic	TGGT1_297840	AGACGAC	-	247	72,0	AGAC	214	0,45
TGGT1_chrII	2045939	intronic	TGGT1_297840	CGAAGAAG	-	283	86,0	CGAAG	214	0,29
TGGT1_chrII	2047336	intronic	TGGT1_297840	TGAGAGAG	TGAGAG	214	0,70	-	283	90,0
TGGT1_chrII	2050666	upstream	TGGT1_297840	GTATT	-	202	57,0	GT	214	0,53
TGGT1_chrII	2050853	upstream	TGGT1_297840	CATGTATGTATGTAT	-	220	63,0	CATGTATGTATGTATGTATGTAT	214	0,45
TGGT1_chrII	2052029	intergenic	TGGT1_297840(dist=1426),TGGT1_297845(dist=3619)	GTTTTTT	GTTTTTTT	130	0,63	-	283	90,0
TGGT1_chrII	2054565	intergenic	TGGT1_297840(dist=3962),TGGT1_297845(dist=1088)	AC	-	211	60,0	ACC	214	0,62
TGGT1_chrII	2054635	intergenic	TGGT1_297840(dist=4032),TGGT1_297845(dist=1015)	TGGGG	-	283	94,0	TGGG	214	0,75
TGGT1_chrII	2055212	upstream	TGGT1_297845	CTTTT	-	279	83,0	CTTT	214	0,78
TGGT1_chrII	2057278	downstream	TGGT1_297845	CATCCTA	-	279	83,0	CA	214	0,66
TGGT1_chrII	2057837	upstream	TGGT1_297850	TCCC	-	283	94,0	TCC	214	0,79
TGGT1_chrII	2058362	upstream	TGGT1_297850	GAAAAAA	-	283	97,0	GAAAAAAA	121	1,70
TGGT1_chrII	2059997	intronic	TGGT1_297850	CGCATTGCA	-	255	80,1	CGCATTGCATTGCA	214	0,72
TGGT1_chrII	2060004	intronic	TGGT1_297850	CA	CATTGTA	214	0,77	-	84	18,0
TGGT1_chrII	2063236	intronic	TGGT1_297870	AT	-	283	88,0	ATT	214	0,80
TGGT1_chrII	2067650	upstream	TGGT1_297870	GAAAAAA	-	152	50,2	GAAAA	214	0,69
TGGT1_chrII	2068388	downstream	TGGT1_297880	CTT	-	260	82,1	CT	214	0,79
TGGT1_chrII	2068592	downstream	TGGT1_297880	TCC	-	238	69,0	TCCC	214	0,71
TGGT1_chrII	2068924	downstream	TGGT1_297880	CCTTCTTC	-	177	54,1	CCTTC	214	0,72
TGGT1_chrII	2070137	intronic	TGGT1_297880	GTC	-	244	71,0	GTCTCTC	214	0,45
TGGT1_chrII	2076769	downstream	TGGT1_297890	CTAT	CT	214	0,54	-	256	75,0
TGGT1_chrII	2078043	intergenic	TGGT1_297890(dist=1395),TGGT1_297900(dist=1570)	CT	-	216	67,1	CTT	214	0,73
TGGT1_chrII	2078733	upstream	TGGT1_297900	T	TA	214	0,57	-	205	58,0
TGGT1_chrII	2086660	upstream	TGGT1_297910	TGGGGGG	TGGGGG	123	0,61	TGGGGG,TGGGG	134	0,86
TGGT1_chrII	2089478	intronic	TGGT1_297920	TCG	TG	214	0,63	-	283	88,0
TGGT1_chrII	2092787	intergenic	TGGT1_297920(dist=1764),TGGT1_297925(dist=1852)	CCCTT	C	214	0,50	-	272	86,1
TGGT1_chrII	2096173	intronic	TGGT1_297925	GTATATATATATATATATATATGTATATATATAT	GTATATATATATATATGTATATATATAT	214	0,9	GTATATATATATATATATATATATATGTATATATATAT	130	0,3
TGGT1_chrII	2100568	downstream	TGGT1_297940	GAGATAG	GAG	214	0,98	-	277	82,0
TGGT1_chrII	2106059	intergenic	TGGT1_297940(dist=1108),TGGT1_297960B(dist=1510)	GAAA	GAA	214	0,65	-	238	69,0
TGGT1_chrII	2110846	intronic	TGGT1_297960B	AAGGAG	-	268	79,0	AAG	214	0,74
TGGT1_chrII	2112987	exonic	TGGT1_297960B	CA	-	214	61,0	CAA	181	0,28
TGGT1_chrII	2118120	intronic	TGGT1_297960A	CAGAAG	CAG	214	0,53	-	230	72,2
TGGT1_chrII	2119008	upstream	TGGT1_297960A	AC	-	199	56,0	ACGTGTC	214	0,63
TGGT1_chrII	2121802	upstream	TGGT1_297970	AG	-	283	91,0	A	214	0,41
TGGT1_chrII	2123267	intronic	TGGT1_297970	CTGTG	-	279	83,0	CTG	214	0,64
TGGT1_chrII	2127365	intronic	TGGT1_297970	TACA	-	28.2	1	TA	150	0,6
TGGT1_chrII	2128689	intronic	TGGT1_297970	CCTACT	-	189	58,1	CCT	214	0,62
TGGT1_chrII	2140597	intronic	TGGT1_298010	CAAATAAAT	-	196	55,0	CAAAT	214	0,58
TGGT1_chrII	2140864	intronic	TGGT1_298010	GGGAG	-	217	62,0	GGGAGGAG	214	0,65
TGGT1_chrII	2141749	intronic	TGGT1_298010	G	-	244	71,0	GTA	214	0,68
TGGT1_chrII	2147583	intronic	TGGT1_298010	CTATATATATCTATATATATATATATAT	CTATATATAT	215	0,5	-	36	2,0
TGGT1_chrII	2147967	intronic	TGGT1_298010	GAAA	GA	214	0,61	-	204	63,1
TGGT1_chrII	2155931	intronic	TGGT1_298010	CA	C	214	0,64	-	238	69,0
TGGT1_chrII	2159795	intronic	TGGT1_298010	ACCCCCCC	ACCCCCC	85.5	0,79	-	253	74,0
TGGT1_chrII	2166866	intronic	TGGT1_298010	AGACACGA	AGA	214	0,60	-	211	60,0
TGGT1_chrII	2167198	intronic	TGGT1_298010	TATATATATATATATACATATA	-	39	3,0	TATATA	214	0,23
TGGT1_chrII	2167204	intronic	TGGT1_298010	TATATATATACATATAGAGA	TA	130	0,3	-	28.2	4
TGGT1_chrII	2169417	upstream	TGGT1_298010	GAAGCAGA	-	226	65,0	GAAGCAGAGGACAAAGCAGA	214	0,44
TGGT1_chrII	2169425	upstream	TGGT1_298010	TGACA	TGACAAAGCAGAGGACA	214	0,45	-	222	0,40
TGGT1_chrII	2171928	intergenic	TGGT1_298010(dist=3250),TGGT1_298020(dist=1959)	CAGAGAGAGAGAG	-	259	76,0	CAGAGAGAGAGAGAG	214	1,60
TGGT1_chrII	2175986	intronic	TGGT1_298020	TGAAGAA	TGAA	214	0,64	-	141	42,1
TGGT1_chrII	2185158	intronic	TGGT1_298020	CTATATATATATATATATAT	CTATATATATATATAT	196	0,14	CTATATATATAT	214	0,30
TGGT1_chrII	2190886	intronic	TGGT1_298030	GCTGCACACAATAAATGCCAA	-	187	52,0	GCTGCACACAATAAATGCCAACTGCACACAATAAATGCCAA	214	0,21
TGGT1_chrII	2192016	intronic	TGGT1_298030	CTCGT	CT	214	0,46	-	210	65,1
TGGT1_chrII	2203895	intronic	TGGT1_298050	CGATGATG	-	271	80,0	CGATG	214	0,59
TGGT1_chrII	2210959	intergenic	TGGT1_298050(dist=5801),TGGT1_298060(dist=2892)	AGGGAGGGGAG	AGGGAG	214	0,57	-	268	79,0
TGGT1_chrII	2213174	upstream	TGGT1_298060	GA	-	202	57,0	GAAAAATGCCTTTCCTACTTTGTGGAA	214	0,18
TGGT1_chrII	2214592	intronic	TGGT1_298060	CACG	-	277	82,0	CACGACG	214	0,66
TGGT1_chrII	2224486	intronic	TGGT1_298060	CAAAAAA	-	226	65,0	CAAAAAAA	130	0,62
TGGT1_chrII	2224544	exonic	TGGT1_298060	GACGGCAACAATCA	-	223	64,0	GACGGCAACAATCACGGCAACAATCA	214	0,51
TGGT1_chrII	2227252	intergenic	TGGT1_298060(dist=2647),TGGT1_298070(dist=9456)	GTTGATT	GTT	214	0,81	-	279	83,0
TGGT1_chrII	2228857	intergenic	TGGT1_298060(dist=4252),TGGT1_298070(dist=7849)	GAAAAAAAA	-	271	80,0	GAAAAAAAAA	63.5	1,49
TGGT1_chrII	2229552	intergenic	TGGT1_298060(dist=4947),TGGT1_298070(dist=7160)	GTT	GT	214	0,73	-	235	68,0
TGGT1_chrII	2229979	intergenic	TGGT1_298060(dist=5374),TGGT1_298070(dist=6735)	C	-	235	68,0	CGGAG	214	0,75
TGGT1_chrII	2230530	intergenic	TGGT1_298060(dist=5925),TGGT1_298070(dist=6158)	TGCGAGCTACCCAACGTTGTGTCGCCG	-	246	77,1	TG	214	0,30
TGGT1_chrII	2237159	intronic	TGGT1_298070	CA	-	213	66,1	CAA	214	0,63
TGGT1_chrII	2241033	intergenic	TGGT1_298070(dist=3097),TGGT1_298080(dist=3604)	TGAGGA	-	210	65,1	TGAGGAGGA	214	0,53
TGGT1_chrII	2245516	intronic	TGGT1_298090	ATGTGTGTGTGT	ATGTGTGTGT	214	0,55	-	268	79,0
TGGT1_chrII	2246553	intronic	TGGT1_298090	ATTGTT	-	274	81,0	ATT	214	0,64
TGGT1_chrII	2246818	intronic	TGGT1_298090	AGCTATGCTATG	-	271	80,0	AGCTATG	214	0,54
TGGT1_chrII	2247219	intronic	TGGT1_298090	TG	-	279	83,0	TGG	214	0,69
TGGT1_chrII	2247616	intronic	TGGT1_298090	GTTTTTTTTTT	-	137	47,1	GTTTTTTTTT	51.5	0,39
TGGT1_chrII	2248151	intronic	TGGT1_298090	ATTGTT	-	241	70,0	ATT	214	0,58
TGGT1_chrII	2251026	downstream	TGGT1_298090	AC	-	256	75,0	A	214	0,64
TGGT1_chrII	2251063	downstream	TGGT1_298090	CTTTTTTTT	-	268	79,0	CTTTTTTT	80.5	0,60
TGGT1_chrII	2251721	intergenic	TGGT1_298090(dist=1544),NONE(dist=NONE)	TGAG	TG	214	0,76	-	283	92,0
TGGT1_chrII	2255603	intergenic	TGGT1_298090(dist=5426),NONE(dist=NONE)	CAGAG	CAG	214	0,65	-	253	74,0
TGGT1_chrIII	18586	intergenic	NONE(dist=NONE),TGGT1_276230(dist=4211)	ATCTCTCT	-	214	0,58	ATCTCT	214	0,50
TGGT1_chrIII	18597	intergenic	NONE(dist=NONE),TGGT1_276230(dist=4196)	CCACACACACAC	CCACACACACACAC	217	17,22	-	97.5	22,26
TGGT1_chrIII	55264	intronic	TGGT1_276190	CATATATATATATATATATATA	CATATATATATATATATA	141	1,8	CATATATATATATATATATA	41.7	0,5
TGGT1_chrIII	69225	intronic	TGGT1_276180	CATATCTATATAT	-	6.6	0,1	CATATCTATATATCTATATAT	70.4	0,3
TGGT1_chrIII	71547	intronic	TGGT1_276180	CATATATATATATATATATAT	-	36	2,0	CATATATATATATAT	165	0,4
TGGT1_chrIII	78692	intronic	TGGT1_276180	TTGTGTGCGTGTGTG	TCGTGTGTG	214	0,65	-	211	60,0
TGGT1_chrIII	78693	intronic	TGGT1_276180	TGTGTGCGTGTG	-	214	0,63	TGTGTG	214	0,53
TGGT1_chrIII	87929	intronic	TGGT1_276170	GTTTTTT	GTTTTTTT	85.5	0,26	GTTTTTTT,GTTTTTTTT	97.5	0,39
TGGT1_chrIII	89935	intronic	TGGT1_276170	TACA	TACACA	7.98	0,2	-	57	9,0
TGGT1_chrIII	93207	intronic	TGGT1_276170	AATAGATAGATA	AATAGATA	8.83	0,2	-	226	3,27
TGGT1_chrIII	94617	downstream	TGGT1_276170	CCTTC	CC	106	0,14	CC,CTC	160	0,16
TGGT1_chrIII	100666	intronic	TGGT1_276155	CATATATATATATA	-	36	2,0	CATATATATATATACATATATATATATATATA	113	0,3
TGGT1_chrIII	105807	intronic	TGGT1_276155	ACCCCCCCCCCCCC	-	27.5	12,11	ACCCCCCCCCC	26.5	3,7
TGGT1_chrIII	128639	upstream	TGGT1_276120	GCC	-	8.24	0,1	GCCGCCGGTCC	25.2	0,2
TGGT1_chrIII	131348	intronic	TGGT1_276110	CTGTG	CTG	214	0,75	-	181	50,0
TGGT1_chrIII	136696	intronic	TGGT1_276100	A	-	28.2	2	ATG	52.2	0,2
TGGT1_chrIII	138179	upstream	TGGT1_276100	GAG	-	105	25,0	GAGCAG	60.5	19,7
TGGT1_chrIII	138239	upstream	TGGT1_276100	GAAGGAGAGAAGAGAGAAGAGAGGAGAGAAGAGAG	-	190	53,0	GGAGGAGAGAAGAGAG	214	3,40
TGGT1_chrIII	138259	upstream	TGGT1_276100	GA	GAA	214	3,49	-	214	0,40
TGGT1_chrIII	138317	upstream	TGGT1_276100	AAGGAGAGAAGAGAGGAGAGAAGAGAG	-	184	8,22	AAGGAGAGAAGAGAG	217	4,18
TGGT1_chrIII	138337	upstream	TGGT1_276100	AAGAGAGCAGGAG	AAG	217	9,16	-	171	4,12
TGGT1_chrIII	141153	intergenic	TGGT1_276100(dist=3110),TGGT1_275990(dist=1565)	CATATAT	-	45	5,0	CATAT	160	0,7
TGGT1_chrIII	142493	upstream	TGGT1_275990	CTCTCTCTTCTCTCTTCTCT	CTCTCTCTTCTCT	215	0,7	-	214	0,11
TGGT1_chrIII	142499	upstream	TGGT1_275990	CTTCTCT	-	214	0,47	CTTCTCTTGTTCTCT	214	0,51
TGGT1_chrIII	144072	intronic	TGGT1_275990	GGGGGGGG	-	32.9	1,0	GGGGGGGGGGAGAAAGGGGGGAAAGGGGGGG	111	0,3
TGGT1_chrIII	150799	downstream	TGGT1_275980	TAATATATATA	-	11.5	0,2	T	44	0,4
TGGT1_chrIII	154896	exonic	TGGT1_275980	AAGTAG	-	208	59,0	AAG	214	1,74
TGGT1_chrIII	157784	intronic	TGGT1_275970	CATATA	CATATATATACATATATA	179	0,7	CATATATATACATATATA,CATATATA	165	0,5
TGGT1_chrIII	159423	intronic	TGGT1_275970	A	ACATACATACATACATAAATACATGTGTG	137	0,5	ACATACATACATAAATACATGTGTG	195	0,6
TGGT1_chrIII	164656	intronic	TGGT1_275870	GATATATATATATATATATATATATAT	GATATATATATATATATATATAT	202	0,5	GATATATATATATATATATATAT,GATATATATATATATATATAT	116	0,7
TGGT1_chrIII	172114	upstream	TGGT1_275850	G	GA	113	5,8	-	155	6,17
TGGT1_chrIII	177616	intronic	TGGT1_275840	GACATATATATAAATATATATATATA	GA	214	0,7	-	214	0,10
TGGT1_chrIII	177616	intronic	TGGT1_275840	GACATATATATAAATATATATATATATA	-	214	0,7	GA	214	0,10
TGGT1_chrIII	180363	intronic	TGGT1_275840	CATATATATATATATATATAT	CATATATATATATATATAT	41.2	0,2	-	42	4,0
TGGT1_chrIII	180526	intronic	TGGT1_275840	GTATATATATATATATAT	GTATATATATATATATATAT	117	0,3	-	54	8,0
TGGT1_chrIII	192296	intronic	TGGT1_275830	GTA	GTATA	24.4	0,3	-	11.5	0,2
TGGT1_chrIII	196108	downstream	TGGT1_275830	GCCCC	-	192	0,9	GCC	40	0,4
TGGT1_chrIII	196110	downstream	TGGT1_275830	CCCGG	C	214	0,8	-	8.17	0,19
TGGT1_chrIII	203658	intronic	TGGT1_275810	ATATATGTA	ATA	214	1,15	-	57	9,0
TGGT1_chrIII	205021	downstream	TGGT1_275810	ATTTTTTTTT	ATTTTTTTT	56.5	0,63	ATTTTTTTT,ATTTTTTT	60.5	0,54
TGGT1_chrIII	221716	exonic	TGGT1_275790	CAGCTCCAGTAGCTCCAGTAGCTCCAGTAGCTCCAG	-	223	64,0	CAGCTCCAGTAGCTCCAG	83.5	10,5
TGGT1_chrIII	230018	exonic	TGGT1_275770	CGAGACTGCGAAGAAGAGCGAGGAGACTGCGAAGAAGAGCGAGGAGACTGCGAAGAAG	-	241	70,0	CGAGACTGCGAAGAAGAGCGAGGAGACTGCGAAGAAG	214	0,24
TGGT1_chrIII	230448	downstream	TGGT1_275770	CATATATATATATATAT	CATATATATATATATATATATAT	42.4	0,3	CATATATATATATATATAT	217	1,7
TGGT1_chrIII	230853	downstream	TGGT1_275770	CATATATACATATATATATATATATATATATATAT	CATATATATATATATATATAT	176	0,7	-	215	0,7
TGGT1_chrIII	230853	downstream	TGGT1_275770	CATATATACATATATATATATATA	-	176	0,7	CATATATA	215	0,7
TGGT1_chrIII	231224	downstream	TGGT1_275770	AATATATATATATATAT	AATATATATATATATATATATAT,AATATATATATATATATATAT	66.2	0,3	AATATATATATATATATATATAT	215	0,7
TGGT1_chrIII	235495	intronic	TGGT1_275755	GTATATATAT	GTATATATATAT	20.5	4,4	-	99	23,0
TGGT1_chrIII	237709	intronic	TGGT1_275750	TACA	TA	75	0,4	-	42	4,0
TGGT1_chrIII	237740	intronic	TGGT1_275750	GTATATAT	-	33	1,0	GTATAT	31.2	0,2
TGGT1_chrIII	238580	intronic	TGGT1_275750	CATGTATGTAT	-	45	5,0	CATGTAT	215	0,7
TGGT1_chrIII	254264	upstream	TGGT1_275700	CAGAGAG	-	226	65,0	CAGAG	214	0,76
TGGT1_chrIII	256716	intronic	TGGT1_275690	CGGGGGGGGGGGGG	CGGGGGGGGGG,CGGGGGGGGG	172	1,35	CGGGGGGGGGG,CGGGGGGGGG,CGGGGGGGGGGG	157	0,25
TGGT1_chrIII	296478	downstream	TGGT1_275630	GTTTTTTTT	GTTTTTTTTT,GTTTTTTTTTT	62.5	0,47	GTTTTTTTTT	67.5	0,58
TGGT1_chrIII	319760	intronic	TGGT1_275610	GTTTTTTTTT	GTTTTTTTTTTT	196	0,50	GTTTTTTTTTTT,GTTTTTTTTTT	193	0,60
TGGT1_chrIII	322272	upstream	TGGT1_275610	GA	G	11.8	4,3	-	3.29	2,4
TGGT1_chrIII	342074	intergenic	TGGT1_252080(dist=1732),TGGT1_252070(dist=4101)	CGGGGGGGGGGGG	CGGGGGGGGGGG	14.6	0,10	CGGGGGGGGGGG,CGGGGGGGGGG	11.8	2,25
TGGT1_chrIII	358301	intronic	TGGT1_252190	TGGGGGGGGGGGG	TGGGGGGGGGG	44.5	1,14	-	27.5	0,13
TGGT1_chrIII	358312	intronic	TGGT1_252190	GGT	-	51	7,0	G	36.5	10,12
TGGT1_chrIII	363389	intergenic	TGGT1_252190(dist=2467),TGGT1_252200(dist=7134)	CAG	-	214	0,76	CAGAAG	214	0,85
TGGT1_chrIII	363391	intergenic	TGGT1_252190(dist=2469),TGGT1_252200(dist=7134)	G	GAAA	218	11,74	-	48	6,0
TGGT1_chrIII	364476	intergenic	TGGT1_252190(dist=3554),TGGT1_252200(dist=6037)	TACACGCACACACAC	-	214	0,24	TACACAC	214	0,31
TGGT1_chrIII	364476	intergenic	TGGT1_252190(dist=3554),TGGT1_252200(dist=6037)	TACACGCACACAC	TACAC	214	0,24	-	214	0,31
TGGT1_chrIII	375804	intergenic	TGGT1_252200(dist=1289),TGGT1_252210(dist=2633)	GTTTTTTTTTT	GTTTTTTTTT	38.5	1,37	GTTTTTTTTT,GTTTTTTTT	34.5	0,64
TGGT1_chrIII	387521	intergenic	TGGT1_252210(dist=1619),TGGT1_252220(dist=3604)	TCCCCCCCCC	TCCCCCCCCCC,TCCCCCCCCCCC	35.5	4,42	TCCCCCCCCCC	53.5	5,44
TGGT1_chrIII	402881	downstream	TGGT1_252230	CGGGGGGGGG	CGGGGGGGG	52.5	0,63	CGGGGGGGG,CGGGGGGG	52.5	1,76
TGGT1_chrIII	420577	intergenic	TGGT1_252250(dist=10418),TGGT1_252255(dist=4424)	GAAAAAAAAAA	GAAAAAAAAAAAA	146	0,32	GAAAAAAAAAAAA,GAAAAAAAAAAAAA	163	0,42
TGGT1_chrIII	436346	intronic	TGGT1_252270	CAGAGAGAGAGA	CAGAGAGAGAGAGAGAGA	214	0,9	CAGAGAGAGAGAGAGAGA,CAGAGAGAGAGAGAGA	134	0,9
TGGT1_chrIII	437839	intronic	TGGT1_252270	ATGT	-	36	2,0	AT	128	0,6
TGGT1_chrIII	439204	intronic	TGGT1_252270	CATATAT	CATATATTCATATATAT	111	0,3	-	36	2,0
TGGT1_chrIII	457716	intronic	TGGT1_252290	GTATAT	GTATATGTATATATAT	81.2	0,2	GTATATGTATATAT	214	0,10
TGGT1_chrIII	501315	intronic	TGGT1_252370	GTATATATATATATATATAT	GTATATATATATATATAT	95	0,4	-	42	4,0
TGGT1_chrIII	510784	downstream	TGGT1_252380	TCCCCCTCTCTCGCTCCCTCGCTTTCTCCCTCCC	TC	215	0,6	-	214	0,10
TGGT1_chrIII	510792	downstream	TGGT1_252380	TCTCGCTCCCTCGCT	-	214	0,21	TCTCGCTCCCTCGCTCCCTCGCT	214	0,21
TGGT1_chrIII	543385	intronic	TGGT1_252420	ACGCATTT	-	222	4,44	ACGCATTTATGGCGCATTT	214	1,52
TGGT1_chrIII	543715	intronic	TGGT1_252420	CATATATACATATATATATA	-	172	0,4	CATATATATA	176	0,7
TGGT1_chrIII	543715	intronic	TGGT1_252420	CATATATACATATATATA	CATATATA	172	0,4	-	176	0,7
TGGT1_chrIII	544248	intronic	TGGT1_252420	CGGGGGGGGGGGGGGGGGG	CGGGGGGGGGGG	78.5	2,5	CGGGGGGGGGGG,CGGGGGGGGGG	109	0,9
TGGT1_chrIII	545323	intronic	TGGT1_252420	CATATATATATATATATATATAT	CATATATATATATATATATAT	119	0,4	CATATATATATATATATAT	130	0,3
TGGT1_chrIII	548718	intergenic	TGGT1_252420(dist=1421),TGGT1_252430(dist=2654)	GGGGGGGTGGGGG	-	171	47,0	GGGGGG	215	2,26
TGGT1_chrIII	548729	intergenic	TGGT1_252420(dist=1432),TGGT1_252430(dist=2648)	GGTGGGCG	GG	214	0,50	-	214	0,35
TGGT1_chrIII	554366	downstream	TGGT1_252430	CATATATATATATATAT	CATATATATATATATATATAT	215	0,7	CATATATATATATATATATATAT	71.2	0,2
TGGT1_chrIII	561740	intronic	TGGT1_252465	TCCCCCCCCCC	TCCCCCCCC	177	1,59	TCCCCCCCC,TCCCCCCC	169	0,45
TGGT1_chrIII	563504	intronic	TGGT1_252465	GTATATATATATATATATA	GTATATATATATATATA,GTATATATATATATA	192	0,8	GTATATATATATATATA	17.5	9,2
TGGT1_chrIII	566448	intronic	TGGT1_252465	GTATATATATATATAT	GTATATATATATATATAT	214	0,8	GTATATATATATATATAT,GTATATATATATAT	125	0,5
TGGT1_chrIII	566488	intronic	TGGT1_252465	TTATATATATATATATATAT	-	51	7,0	TTATATATATATATATATATAT	69.4	0,3
TGGT1_chrIII	569414	intronic	TGGT1_252465	GTATATATATATATATAT	GTATATATATATATATATAT,GTATATATATATATATATATAT	54.5	1,3	-	42	4,0
TGGT1_chrIII	572008	upstream	TGGT1_252480	TTGTTTCCTTTCTTCCGTGTTTCCTTTCTTCC	TTGTTTCCTTTCTTCC	17.3	0,2	-	105	25,0
TGGT1_chrIII	574115	downstream	TGGT1_252480	GGC	-	3.3	0,3	G	49.5	0,10
TGGT1_chrIII	604375	downstream	TGGT1_252630	CATATATATATATATATA	CATATATATATATATATATATA	215	0,7	CATATATATATATATATATA	217	4,15
TGGT1_chrIII	605632	intronic	TGGT1_252630	GATATATATATATATATATATATATATATATAT	GATATATATATATATATATATATAT	129	0,3	GATATATATATATATATATATAT	180	0,4
TGGT1_chrIII	620808	upstream	TGGT1_252860	TAA	TAAA	214	0,25	-	196	0,29
TGGT1_chrIII	645132	downstream	TGGT1_252890	CATATATATATATAT	-	51	7,0	CATATATATATATATATAT	180	0,4
TGGT1_chrIII	658617	intergenic	TGGT1_253000(dist=2402),TGGT1_253020(dist=2795)	TCCCCCCCCC	TCCCCCCCC	41.5	0,22	TCCCCCCCC,TCCCCCCC	44.5	0,25
TGGT1_chrIII	662739	intronic	TGGT1_253020	TTATATATATATATATATATATATATATAT	TTATATATATATATATATATATAT,TTATATATATATATATATATAT	165	0,5	TTATATATATATATATATATATATAT	180	0,4
TGGT1_chrIII	663400	intronic	TGGT1_253020	TTATATATATATATATAT	TTATATATATATATATATATATAT	71.2	0,2	-	48	6,0
TGGT1_chrIII	669982	upstream	TGGT1_253030	GTTCATATACATATATAT	-	215	0,6	GTAT,GT	106	0,4
TGGT1_chrIII	669982	upstream	TGGT1_253030	GTTCATATACATATAT	GT	215	0,6	-	106	0,4
TGGT1_chrIII	678470	intronic	TGGT1_253030	AATATATATATATATATATATATTATATATATATATATATATATATATT	-	48	6,0	AATATATATATATATATATATATT	202	0,5
TGGT1_chrIII	681613	intronic	TGGT1_253030	CACACACACACACACACATATATA	-	51	7,0	CA	215	0,5
TGGT1_chrIII	688855	intronic	TGGT1_253040	GTATATATATATATATATATAT	-	36	2,0	GTATATATATATATATATAT	39.2	0,2
TGGT1_chrIII	691866	exonic	TGGT1_253050	TCTCTCTCTC	TCTCTCTCTCCCCCTCTCTCTC	217	15,29	-	250	73,0
TGGT1_chrIII	696406	intergenic	TGGT1_253060(dist=1724),TGGT1_253070(dist=1000)	CATATATATATATATATA	CATATATATATATATA	17.3	0,2	-	38.4	0,3
TGGT1_chrIII	696771	upstream	TGGT1_253070	T	TC	175	43,22	-	16.6	47,16
TGGT1_chrIII	697567	exonic	TGGT1_253070	CATATATATATAT	-	26	3,1	CATATATATATATAT	65.2	0,2
TGGT1_chrIII	701488	intronic	TGGT1_253070	GTAT	-	39	3,0	GTATGTATAT	128	0,3
TGGT1_chrIII	701494	intronic	TGGT1_253070	AT	ATGT	77.4	0,3	-	33	1,0
TGGT1_chrIII	709093	intronic	TGGT1_253080	CATATATATATATATATAT	-	33	1,0	CATATATATATATATATATATAT,CATATATATATATATATATATATATATATAT	19.5	0,2
TGGT1_chrIII	714584	intronic	TGGT1_253090	GAAAAAAAA	GAAAAAAAAA,GAAAAAAAAAA	79.5	1,65	GAAAAAAAAA	87.5	1,64
TGGT1_chrIII	779078	intronic	TGGT1_253160	CATATATATATATATATATATA	-	39	3,0	CATATATATATATATATATA	170	0,7
TGGT1_chrIII	786257	intronic	TGGT1_253170	GCTCTCTCTCTCTCTC	-	25.5	24,2	GCTCTCTCTCTCTC	59.5	27,5
TGGT1_chrIII	786673	intronic	TGGT1_253170	TCC	TC	145	0,7	-	24.2	0,2
TGGT1_chrIII	786777	intronic	TGGT1_253170	TTATATATATATATAT	TTATATATATATATATATAT,TTATATATATATATATAT	42.2	0,4	-	39	3,0
TGGT1_chrIII	788173	intronic	TGGT1_253170	AGGAAAG	-	214	0,51	AGGAAAGTGTGGAAAG	214	0,44
TGGT1_chrIII	788182	intronic	TGGT1_253170	T	TGGAAGGTGC	217	12,47	-	90	20,0
TGGT1_chrIII	791087	intronic	TGGT1_253170	ATATATGTATATACATATGTAT	ATAT	214	0,8	-	28.2	1
TGGT1_chrIII	793747	intronic	TGGT1_253170	AATATATATATATATATATATATATAT	AATATATATATATATATATATATAT	79.7	0,5	-	48	6,0
TGGT1_chrIII	796305	intronic	TGGT1_253170	GTATATATATATA	GTATATATATATATATATATA	111	0,3	-	71.2	0,2
TGGT1_chrIII	861357	upstream	TGGT1_253370	CTCTTCT	-	214	0,47	CTCTTCTTCTTCT	214	0,47
TGGT1_chrIII	861359	upstream	TGGT1_253370	CTTCT	CTTCTTATTCT	217	9,45	-	66	12,0
TGGT1_chrIII	864161	intronic	TGGT1_253370	CATATATATATATATATATATATA	CATATATATATATATATA	184	1,9	CATATATATATATATA	214	0,33
TGGT1_chrIII	871553	intronic	TGGT1_253370	GTATATATATATATATATATATATATATATATATATATATATATATAT	-	36	2,0	GTATATATATATATATAT,GTATATATATATATAT	167	0,6
TGGT1_chrIII	875170	intronic	TGGT1_253370	CT	-	36	2,0	CTCTATATAT	208	0,8
TGGT1_chrIII	875204	intronic	TGGT1_253370	GTATGTATATAT	-	32.9	1,0	GTAT	71.2	0,2
TGGT1_chrIII	877636	intronic	TGGT1_253370	CATATATATATATATATATATATATATATATAT	CATATATATATATATAT,CATATATATATATAT	164	0,5	CATATATATATATATAT	214	0,11
TGGT1_chrIII	939533	intergenic	TGGT1_356950(dist=4592),TGGT1_253440(dist=3130)	GTATATATATATAT	GTATATATATATATATATATAT,GTATATATATATATATATAT	157	0,7	GTATATATATATATATATATAT	125	0,11
TGGT1_chrIII	944776	intronic	TGGT1_253440	CGGGGGGGGGGGGGG	CGGGGGGGGGG	39.5	4,7	CGGGGGGGGGGG	130	1,18
TGGT1_chrIII	961853	downstream	TGGT1_253480	ACTAACTC	-	217	62,0	A	214	5,67
TGGT1_chrIII	961854	downstream	TGGT1_253480	CTAACTCTTAACTCTT	CTAACTCTT	214	0,56	-	214	0,65
TGGT1_chrIII	986702	intronic	TGGT1_253510	TGGGGGGG	TGGGGGGGG	106	0,56	TGGGGGGGG,TGGGGGGGGG	101	0,56
TGGT1_chrIII	1018452	intronic	TGGT1_253570	GTATATATATATATATATATATATATATA	GTATATATATATATATATATATATATA	59.4	0,3	-	42	4,0
TGGT1_chrIII	1032924	intronic	TGGT1_253600	CATATATATATATATATAT	CATATATATATATATATATATATAT	101	0,3	CATATATATATATATATATATATAT,CATATATATATATATAT	147	0,6
TGGT1_chrIII	1078023	upstream	TGGT1_253670	ATTGGTTG	-	214	0,62	ATTGGTTGGTTG	214	0,76
TGGT1_chrIII	1078024	upstream	TGGT1_253670	TTGG	TTGGGTGG	217	9,58	-	45	5,0
TGGT1_chrIII	1081262	upstream	TGGT1_253680	CGCGAGTT	CGCGAGTTTAAGCGAGTT	214	0,59	-	214	0,71
TGGT1_chrIII	1081266	upstream	TGGT1_253680	AGTT	-	126	32,0	AGTTTAAGCGCGTT	217	15,71
TGGT1_chrIII	1109002	intronic	TGGT1_253730	ACC	-	196	55,0	AC	214	0,58
TGGT1_chrIII	1112026	intronic	TGGT1_253730	CATATATAT	-	56.4	0,3	CATATAT	106	0,4
TGGT1_chrIII	1115494	upstream	TGGT1_253730	CG	C	214	0,68	-	135	35,0
TGGT1_chrIII	1115495	upstream	TGGT1_253730	GCC	-	214	0,68	GC	214	0,33
TGGT1_chrIII	1120593	intronic	TGGT1_253740	TATATACATA	TATA	214	0,28	-	196	5,5
TGGT1_chrIII	1120595	intronic	TGGT1_253740	TATACATACA	-	42	4,0	TATACA	218	2,23
TGGT1_chrIII	1163769	intronic	TGGT1_253760	TATACATACATACATACATACATA	-	45	5,0	TATACATACATACATACATA,TATACATACATACATA	124	0,4
TGGT1_chrIII	1163771	intronic	TGGT1_253760	TACATACA	TA	215	0,5	-	28.2	0
TGGT1_chrIII	1175004	intergenic	TGGT1_253780(dist=1725),TGGT1_253790(dist=1963)	ATTTTTTTT	ATTTTTTTTT,AGTTTTTTTTT	62.5	0,67	ATTTTTTTTT	75.5	0,66
TGGT1_chrIII	1192005	downstream	TGGT1_253800,TGGT1_253810	TACA	TA	74.4	0,3	-	33	1,0
TGGT1_chrIII	1201650	intergenic	TGGT1_253810(dist=1819),TGGT1_253820(dist=1649)	T	-	214	0,68	TG	214	0,77
TGGT1_chrIII	1201650	intergenic	TGGT1_253810(dist=1819),TGGT1_253820(dist=1649)	TA	TGA	214	0,68	-	214	0,77
TGGT1_chrIII	1205767	upstream;downstream	TGGT1_253830;TGGT1_253820	GAAAAAAA	GAAAAAAAA,GAAAAAAAAA	96.5	0,50	GAAAAAAAA	96.5	0,48
TGGT1_chrIII	1251538	intergenic	TGGT1_253880(dist=1832),TGGT1_253890(dist=2654)	TAAAAAAAA	TAAAAAAA	66.5	0,49	TAAAAAAA,TAAAAAA	74.5	0,51
TGGT1_chrIII	1260098	intronic	TGGT1_253890	GTATCTATCTATCTATC	GTATCTATCTATCTATCTATC	127	0,4	-	57	9,0
TGGT1_chrIII	1260234	intronic	TGGT1_253890	AATATATATATATATATATATA	AATATATATATATATATATATATA	147	1,5	-	49.2	0,2
TGGT1_chrIII	1285360	intergenic	TGGT1_253910(dist=5965),TGGT1_253930(dist=4533)	AGCCTTTGGCTCATCGCGCCTTT	-	214	0,24	AGCCTTTGGCTCATCGCGCCTTTGGCTCATCGCGCCTTT	214	0,39
TGGT1_chrIII	1285362	intergenic	TGGT1_253910(dist=5967),TGGT1_253930(dist=4538)	CCTTTGGCTCATCGCG	CCTTTGGCTCATCGCGACTTTGGCTCATCGCG	217	35,22	-	226	65,0
TGGT1_chrIII	1293871	exonic	TGGT1_253925	GAAAAAA	-	128	0,81	GAAAAAAA	131	0,72
TGGT1_chrIII	1308840	intronic	TGGT1_253930	ACGC	-	134	0,35	AGC	126	0,33
TGGT1_chrIII	1308840	intronic	TGGT1_253930	AC	A	134	0,35	-	126	0,33
TGGT1_chrIII	1316635	intronic	TGGT1_253930	CATATATATATATATATATAT	CATATATATATATATATATATATATAT	91.4	0,3	-	39	3,0
TGGT1_chrIII	1318258	intronic	TGGT1_253930	CTATATATATATATATATATATATATATATATAT	-	48	6,0	CTATATATATATATATATATATATATAT	51.2	0,2
TGGT1_chrIII	1335613	intronic	TGGT1_253940	CTTTTTTTT	CTTTTTTT	9.03	0,44	-	3.29	0,28
TGGT1_chrIII	1338055	intronic	TGGT1_253940	CACATCGTCGTACAT	-	63	11,0	CACAT	41.2	0,2
TGGT1_chrIII	1338057	intronic	TGGT1_253940	CATCGTCGTACATATAT	CATAT,CACATATAT,CAT	15.4	0,4	-	39	3,0
TGGT1_chrIII	1346262	intronic	TGGT1_253950	CTG	-	8.24	0,1	CTGTG	18.3	0,2
TGGT1_chrIII	1362352	intronic	TGGT1_253990	TATATATATATA	TATATATATATACATATATATATA	143	0,4	-	39	3,0
TGGT1_chrIII	1379725	intronic	TGGT1_254010	GCACACACACACACA	GCACACACACACA,GCACACACACA	128	0,7	GCACACACACACA	135	0,6
TGGT1_chrIII	1391550	intronic	TGGT1_254020	CATATATATATATATATATATATA	CATATATATATATATATATATA	47.2	0,2	-	54	8,0
TGGT1_chrIII	1417996	intergenic	TGGT1_254070(dist=1323),TGGT1_254080(dist=1670)	AGGGGGGGGG	AGGGGGGGGGG	55.5	3,30	AGGGGGGGGGG,AGGGGGGGGGGG	56.5	1,26
TGGT1_chrIII	1451662	intronic	TGGT1_254140	AGGGGGGGG	AGGGGGGG,AGGGGGG	65.5	0,53	AGGGGGGG	61.5	0,71
TGGT1_chrIII	1459978	intergenic	TGGT1_254150(dist=2035),TGGT1_254160(dist=3635)	A	AT	214	0,54	-	214	0,65
TGGT1_chrIII	1477574	intronic	TGGT1_462971	ATAT	ATATGTAT	130	0,3	-	36	2,0
TGGT1_chrIII	1479885	intronic	TGGT1_462971	TAT	TATACAT	128	0,3	-	16.6	0,1
TGGT1_chrIII	1479916	intronic	TGGT1_462971	ATATATATAGATT	-	39	3,0	A	44.2	0,2
TGGT1_chrIII	1479941	intronic	TGGT1_462971	GATATA	-	13.7	0,1	GATA	131	0,4
TGGT1_chrIII	1480867	intronic	TGGT1_462971	CG	-	214	0,42	C	214	0,42
TGGT1_chrIII	1480867	intronic	TGGT1_462971	CGT	CT,C	214	0,42	-	214	0,42
TGGT1_chrIII	1501113	intronic	TGGT1_254200	GCCCCCCCC	GCCCCCCCCCC,GCCCCCCCCC	173	0,34	GCCCCCCCCCC,GCCCCCCCCCCC	210	0,37
TGGT1_chrIII	1513815	intronic	TGGT1_254210	CATATATATATATATATATATATATATATATATATATATAT	CATATATATATATATATAT	71.2	0,2	CATATATATATATATAT	214	0,7
TGGT1_chrIII	1517119	intronic	TGGT1_254210	CCCCCCACCCCC	CCCCCC	114	3,5	-	36	2,0
TGGT1_chrIII	1517120	intronic	TGGT1_254210	CCCCCACCCC	-	102	3,6	CCCCC	94.5	7,6
TGGT1_chrIII	1542060	intronic	TGGT1_254250	CATATATA	-	36	2,0	CATATATATA	15.6	0,3
TGGT1_chrIII	1544237	upstream	TGGT1_254255	GAAAAAAAA	GAAAAAAAAA,GAAAAAAAAAA	46.5	0,14	GAAAAAAAAA	45.5	0,16
TGGT1_chrIII	1573221	intronic	TGGT1_254300	CTTTTTTTT	CTTTTTTTTT	70.5	0,62	CTTTTTTTTT,CTTTTTTTTTT	62.5	0,47
TGGT1_chrIII	1609618	upstream	TGGT1_254350	A	AAT	48.5	13,9	-	27.5	13,2
TGGT1_chrIII	1633946	upstream	TGGT1_254370	C	-	214	0,61	CT	214	0,60
TGGT1_chrIII	1642634	intronic	TGGT1_254370	GTTTTTTT	GTTTTTT,GTTTTT	89.5	0,86	GTTTTTT	90.5	0,71
TGGT1_chrIII	1653043	intronic	TGGT1_254370	GTATATATATATATATATATATATATAT	GTATATATATATATATATAT	158	0,5	-	48	6,0
TGGT1_chrIII	1656310	intronic	TGGT1_254370	CATATATATATATATAT	-	48	6,0	CATATATATATATATATATATAT	129	0,3
TGGT1_chrIII	1656714	intronic	TGGT1_254370	GTTTTTTTT	GTTTTTTTTT,GTTTTTTTTTT	68.5	1,63	GTTTTTTTTT	81.5	0,77
TGGT1_chrIII	1657002	intronic	TGGT1_254370	TG	T	214	0,60	-	211	60,0
TGGT1_chrIII	1657003	intronic	TGGT1_254370	GA	-	214	0,58	G	214	0,58
TGGT1_chrIII	1668973	intronic	TGGT1_254370	CATATATATATATATATATATA	-	33	1,0	CATATATATATATATATA	147	0,4
TGGT1_chrIII	1672146	intronic	TGGT1_254370	TATATATATAGATATAGATATA	-	28.2	2	TATATA	214	0,7
TGGT1_chrIII	1683852	intronic	TGGT1_254390	AATATATATATATATATATATATATATA	AATATATATATATATATA	71.2	0,2	-	111	0,3
TGGT1_chrIII	1683934	intronic	TGGT1_254390	ATATGTAT	-	22	1,1	ATATGTATGTAT	159	0,6
TGGT1_chrIII	1684974	intronic	TGGT1_254390	GGAAGAAG	-	214	0,15	GGAAGAAGAAG	214	0,12
TGGT1_chrIII	1684988	intronic	TGGT1_254390	CAAAAAAAA	CAAA	215	0,7	-	172	0,4
TGGT1_chrIII	1695768	intronic	TGGT1_254410	CTATA	CTATAAATATATA	180	0,6	-	54	8,0
TGGT1_chrIII	1695874	intronic	TGGT1_254410	AATATATATATATATATA	-	*	*	AATATATATATATATA	116	0,4
TGGT1_chrIII	1715458	downstream	TGGT1_254430	GT	G	17.5	6,4	-	113	32,1
TGGT1_chrIII	1715460	downstream	TGGT1_254430	GCCCCCCCCCCCC	-	11.8	1,13	GCCCCCCCCCCC,GCCCCCCCCC,GCCCCCCCCCC	20.5	1,26
TGGT1_chrIII	1756635	intronic	TGGT1_254490	TA	-	57	9,0	TACATACATACA	38.2	0,2
TGGT1_chrIII	1760133	intronic	TGGT1_254490	CTATATATATATATATATATA	CTATATATATATATATATA,CTATATATATATATATA	39.4	0,4	CTATATATATATATATATA	142	0,10
TGGT1_chrIII	1760206	intronic	TGGT1_254490	TC	-	36	2,0	TCC	144	0,8
TGGT1_chrIII	1763202	intronic	TGGT1_254490	ATTTTTTTT	-	78.5	0,27	ATTTTTTTTT	66.5	0,18
TGGT1_chrIII	1763648	intronic	TGGT1_254490	TCG	TG	214	0,79	-	214	0,56
TGGT1_chrIII	1763648	intronic	TGGT1_254490	TC	-	214	0,79	T	214	0,56
TGGT1_chrIII	1765409	intronic	TGGT1_254490	CACACATATATA	-	22.5	0,1	CA	46.2	0,2
TGGT1_chrIII	1765905	intronic	TGGT1_254490	CATA	CATAGATATATATA	127	0,4	-	42	4,0
TGGT1_chrIII	1769792	intergenic	TGGT1_254490(dist=2123),TGGT1_254500(dist=1801)	CGGGGGGGGGGGGGGGG	CGGGGGGGGGGGGGG,CGGGGGGGGGGGGG	63.5	0,35	CGGGGGGGGGGGGGG	73.5	0,44
TGGT1_chrIII	1778707	intronic	TGGT1_254510	GAAA	-	181	55,1	GAA	19.3	0,2
TGGT1_chrIII	1784116	intronic	TGGT1_254520	CATATATATATATATATATATATATATATAT	CATATATATATATATATATATAT	111	0,3	-	51	7,0
TGGT1_chrIII	1785905	downstream	TGGT1_254520	TAGATAGATAGATAGATAGATA	T	215	0,7	-	32.9	1,0
TGGT1_chrIII	1792338	exonic	TGGT1_254530	CTTCTTCTGGTTCTTCTGGTTCTTC	-	156	42,0	CTTCTTC	39.7	0,5
TGGT1_chrIII	1808425	intronic	TGGT1_254555	CTATATACATATATATATATATATATATATA	-	172	0,5	CTATATATATATATATATA	130	0,3
TGGT1_chrIII	1808425	intronic	TGGT1_254555	CTATATACATATATATATATATA	CTATATA	172	0,5	-	130	0,3
TGGT1_chrIII	1812975	exonic	TGGT1_254570	TCCTTCTCTGTGTTCTTCTTCTCGGATCTCCCCCTCTCTGTGTTCTTCTTCTCGGATCTC	-	223	64,0	TCCCTCTCTGTGTTCTTCTTCTCGGATCTC	111	6,16
TGGT1_chrIII	1834244	downstream	TGGT1_254600,TGGT1_254603	CGGGGGGGG	CGGGGGGGGGG,CGGGGGGGGG,CGGGGGGGGGGG	205	0,34	CGGGGGGGGGG,CGGGGGGGGG,CCGGGGGGGGGG	203	0,43
TGGT1_chrIII	1842333	upstream	TGGT1_254620	A	AG	164	0,32	-	222	0,64
TGGT1_chrIII	1880915	intronic	TGGT1_254710	CATATATATAT	CATATATATATATATATATATAT	130	0,3	-	42	4,0
TGGT1_chrIII	1923317	intronic	TGGT1_254810	CATATATATATATATAT	CATATATATATATATATATATAT	179	0,8	CATATATATATATATATATATATAT	90.4	0,3
TGGT1_chrIII	1941240	intronic	TGGT1_254835	TA	-	35.3	0,5	TACA	52.4	0,3
TGGT1_chrIII	1945121	downstream	TGGT1_254840	AAGAGAGAGAG	AAGAGAGAG	33.4	0,3	-	7.61	0,2
TGGT1_chrIII	1950477	intronic	TGGT1_254840	CATATATATAT	-	44	9,1	CATATATATATATAT	139	0,4
TGGT1_chrIII	1950482	intronic	TGGT1_254840	ATATATGTATAT	ATATAT	215	0,7	-	39	3,0
TGGT1_chrIII	1951371	intronic	TGGT1_254840	TC	TCTCTTTCC	214	0,14	-	232	67,0
TGGT1_chrIII	1951379	intronic	TGGT1_254840	CTTT	-	93.5	0,7	CT	62.7	0,5
TGGT1_chrIII	1952435	intronic	TGGT1_254840	TATATATAGATA	-	196	0,5	TATATATAGATATATAGATA	180	0,4
TGGT1_chrIII	1952435	intronic	TGGT1_254840	TATATATA	TATATATATAGATATATA	196	0,5	-	180	0,4
TGGT1_chrIII	1961403	intronic	TGGT1_254855	AATATATATATATATATAT	-	42	4,0	AATATATATATATATATATATAT	66.2	0,2
TGGT1_chrIII	2010751	intronic	TGGT1_254920	CATATATATATATATATATATATATATAT	CATATATATATATATATATATAT	215	0,7	CATATATATATATATATATATATATAT	40.2	0,2
TGGT1_chrIII	2037888	intronic	TGGT1_254940	GT	-	72.7	0,5	GTT	126	1,7
TGGT1_chrIII	2037889	intronic	TGGT1_254940	T	TTGGG	214	0,46	-	109	0,46
TGGT1_chrIII	2067751	upstream	TGGT1_299260	CG	-	39	3,0	C	3.8	6,4
TGGT1_chrIII	2095592	intronic	TGGT1_299210	TGGGGGGGG	TGGGGGGG,TGGGGG	39.5	0,13	TGGGGGGG	53.5	0,24
TGGT1_chrIII	2102843	intronic	TGGT1_299200	TACACACA	TACACACACACACACA,TACACACACACACA	66.2	0,3	-	33	1,0
TGGT1_chrIII	2117180	intronic	TGGT1_299172	GTTTTTTTTT	GTTTTTTTTTT	4.41	0,23	-	6.61	1,22
TGGT1_chrIII	2126112	intronic	TGGT1_299160	CA	-	81.2	0,2	CATATGTA	170	0,4
TGGT1_chrIII	2126620	exonic	TGGT1_299160	AAGGAG	-	135	44,2	AAGGAGGAG	215	5,49
TGGT1_chrIII	2126623	exonic	TGGT1_299160	GAGAAGAAGAA	GAGAAGAAGAAGAA	214	0,44	-	214	0,55
TGGT1_chrIII	2138623	downstream	TGGT1_299130	CATATATATATATATATATATATATATATATATATATA	CATATATATATATATATATATA	74.2	0,2	-	51	7,0
TGGT1_chrIII	2156894	intronic	TGGT1_299110	AATATATATATATATATATATATATATA	AATATATATATATATATATA,AATATATATATATATATA	124	0,4	AATATATATATATATATATA	176	0,7
TGGT1_chrIII	2158820	intronic	TGGT1_299110	CATATATATATATATATATAT	-	36	2,0	CATATATATATATATATATATAT	6.36	0,2
TGGT1_chrIII	2168295	exonic	TGGT1_299100	CCTTCT	-	214	0,45	CCTTCTTCT	214	0,25
TGGT1_chrIII	2168300	exonic	TGGT1_299100	T	TTCC	215	5,45	-	36	2,0
TGGT1_chrIII	2186291	downstream	TGGT1_299080	ACACACACACACACACACATTCACACACACACA	ACACACACACACA	217	12,27	-	93	21,0
TGGT1_chrIII	2186293	downstream	TGGT1_299080	ACACACACACACACACATTCACACACACACA	-	214	0,45	ACACACACACACA	214	0,36
TGGT1_chrIII	2219509	intronic	TGGT1_299030	GTATATAT	-	33	1,0	GTATATATATATATAT	178	0,6
TGGT1_chrIII	2286892	intergenic	TGGT1_298960(dist=7884),TGGT1_298840(dist=9775)	GAC	G	214	0,75	-	242	76,1
TGGT1_chrIII	2286893	intergenic	TGGT1_298960(dist=7885),TGGT1_298840(dist=9772)	ACTCT	-	214	0,73	ACT	214	0,72
TGGT1_chrIII	2318633	intergenic	TGGT1_298820(dist=10610),TGGT1_321170(dist=35548)	TGGGGGGGG	TGGGGGGGGG,TGGGGGGGGGG	60.5	2,31	TGGGGGGGGG	37.5	5,28
TGGT1_chrIII	2322223	intergenic	TGGT1_298820(dist=14200),TGGT1_321170(dist=31966)	ACC	ATCC	214	0,57	-	214	0,61
TGGT1_chrIII	2322223	intergenic	TGGT1_298820(dist=14200),TGGT1_321170(dist=31966)	A	-	214	0,57	AT	214	0,61
TGGT1_chrIV	55104	upstream	TGGT1_320730	AATATATATATATATATAT	-	*	*	AATATATATATATATAT	152	0,5
TGGT1_chrIV	75718	downstream	TGGT1_320700	CATATATATATATATATATAT	-	45	5,0	CATATATATATATATATAT	150	0,5
TGGT1_chrIV	98484	intronic	TGGT1_320670	CTATATATATATATATAT	CTATATATATATATATATATATAT	121	0,3	CTATATATATATATATATAT	218	1,8
TGGT1_chrIV	102999	intronic	TGGT1_320670	TTCTCTCTCTCTCT	TTCTCTCTCTCT	215	1,10	-	93	21,0
TGGT1_chrIV	103011	intronic	TGGT1_320670	CTATATATATATATAT	-	39	3,0	CTATATATATATAT	214	0,16
TGGT1_chrIV	105136	intronic	TGGT1_320670	CATATATATATATAT	CATATATATATATATAT	214	0,8	-	108	26,0
TGGT1_chrIV	107110	intronic	TGGT1_320670	CATATATATATATATATAT	-	39	3,0	CATATATATATATATATATAT	62.2	0,2
TGGT1_chrIV	125838	intronic	TGGT1_320640	GGTATAT	-	105	25,0	G	217	7,10
TGGT1_chrIV	125839	intronic	TGGT1_320640	GTATATATATATATATATATATATAT	GTATATATATATATATATAT	82.5	0,13	-	182	0,10
TGGT1_chrIV	127113	intronic	TGGT1_320640	GATATATATATATATATATATAT	-	60	10,0	GATATATATATATATATATAT	14.6	8,2
TGGT1_chrIV	127134	intronic	TGGT1_320640	ATGTG	ATATGTGTG,ATGTGTG	120	0,10	-	165	0,8
TGGT1_chrIV	139609	intergenic	TGGT1_320630(dist=1613),TGGT1_320620(dist=1430)	CA	C	68.5	0,7	-	141	37,0
TGGT1_chrIV	139610	intergenic	TGGT1_320630(dist=1614),TGGT1_320620(dist=1419)	ACCCCCCCCCCC	-	22.5	0,14	ACCCCCCCCCC,ACCCCCCCCC	5.07	1,18
TGGT1_chrIV	169588	intronic	TGGT1_320592	CATATATATATATATATATAT	CATATATATATATATATAT	187	0,10	-	54	8,0
TGGT1_chrIV	181084	intronic	TGGT1_320588	GATATATATATATATATATATATAT	GATATATATATATATATATAT,GATATATATATATATATAT,GATATATATATATATATATATAT	86.4	0,6	GATATATATATATATATATATAT	180	0,7
TGGT1_chrIV	188198	intronic	TGGT1_320588	ATCTCTCTCTCTCTCTCT	ATCTCTCTCTCTCTCTCTCT	124	0,4	-	75	15,0
TGGT1_chrIV	188214	intronic	TGGT1_320588	CTATATATATATATA	-	28.2	7	CTATATATATATATATA	173	1,6
TGGT1_chrIV	188244	intronic	TGGT1_320588	GTATATATATATATATATAT	GTATATATATATATATATATATATAT	36.2	0,2	GTATATATATATATATATATATAT	81.2	0,2
TGGT1_chrIV	207530	upstream	TGGT1_320550	GTATATATATATATATATATAT	-	39	3,0	GTATATATATATATATATATATATAT,GTATATATATATATATATATATAT	77	0,5
TGGT1_chrIV	244701	intronic	TGGT1_320500	GTATATATATATATATATATATA	GTATATATATATATATATATATATA	88.4	0,3	GTATATATATATATATATATA,GTATATATATATATATATA	122	1,12
TGGT1_chrIV	244900	intronic	TGGT1_320500	CATATATATATATATATAT	-	33	1,0	CATATATATATATATATATATAT,CATATATATATATATATATAT	17.5	0,2
TGGT1_chrIV	246612	intronic	TGGT1_320500	CATATATATATATATATATATATATATATATATATATATATATATAT	CATATATATATATATATATATAT,CATATATATATATATATATAT	122	0,6	-	60	10,0
TGGT1_chrIV	261033	intronic	TGGT1_320480	GTATATATATATATAT	-	33	1,0	GTATATATATATAT	99	0,4
TGGT1_chrIV	269699	downstream	TGGT1_320460	CATATATATATATATATATATATA	CATATATATATATATATATATA	9.93	2,2	CATATATATATATATATATATA,CATATATATATATATATATA	155	0,9
TGGT1_chrIV	271412	intronic	TGGT1_320460	CATATATATATATATATATATA	CATATATATATATATATATATATATATA	34.2	0,2	CATATATATATATATATATATATA	89	0,4
TGGT1_chrIV	272478	intronic	TGGT1_320460	GTATATATATATATATATATATA	GTATATATATATATATATATATATA	58.2	0,2	-	42	4,0
TGGT1_chrIV	280206	intronic	TGGT1_320460	CATATATATATATATATATATATATGTATATATATAT	CATATATATATATATATATGTATATATATAT	172	0,4	-	67.2	0,2
TGGT1_chrIV	281303	intronic	TGGT1_320460	CATATATATATATATATATA	CATATATATATATATATA	115	0,5	-	39	3,0
TGGT1_chrIV	282715	intronic	TGGT1_320460	ATATATATGTATATAT	-	39	3,0	ATATATAT	218	1,10
TGGT1_chrIV	295291	intronic	TGGT1_320440A	GTATATATATATATATATATATAT	GTATATATATATATATATATAT	115	0,5	-	39.2	0,2
TGGT1_chrIV	296112	intronic	TGGT1_320440A	GTATATATATATATATATAT	GTATATATATATATATAT	106	0,4	-	42	4,0
TGGT1_chrIV	297593	intronic	TGGT1_320440A	CATATATATATATATATAT	CATATATATATATATAT	85.4	0,3	CATATATATATATATATATAT	183	0,5
TGGT1_chrIV	299165	intronic	TGGT1_320440B	CTCTATCTATCTATCTATCTAT	CTCTATCTATCTATCTATCTATCTATCTAT	81.2	0,2	-	90	20,0
TGGT1_chrIV	299185	intronic	TGGT1_320440B	AT	-	45	5,0	ATCTATCT	215	0,5
TGGT1_chrIV	313235	intronic	TGGT1_320430	AT	-	28.2	2	ATTTAGATGT	180	0,4
TGGT1_chrIV	314054	intronic	TGGT1_320430	AATATATATATATATATATATATATATATATATATAT	AATATATATATATATATATAT	130	0,3	AATATATATATATATATAT	172	0,5
TGGT1_chrIV	317223	intronic	TGGT1_320430	CATATATATATATATATATAT	-	45	5,0	CATATATATATATATATATATATAT	172	0,5
TGGT1_chrIV	317319	intronic	TGGT1_320430	CATATATATATATATATATATATATAT	-	*	*	CATATATATATATATAT	180	0,4
TGGT1_chrIV	318887	intronic	TGGT1_320430	CCTCTCTCTTTCTCCTCTGTCTTTTTCCTCTCTCTCTTTCTCCTCTGTCTTT	-	214	0,17	CCTCTCTCTTTCTCCTCTGTCTTT	214	0,12
TGGT1_chrIV	318913	intronic	TGGT1_320430	CCTCTCTCTCT	CCTCTCTCT	215	0,7	-	128	0,5
TGGT1_chrIV	324158	intronic	TGGT1_320300	CTATATATATATATATATAT	-	71.2	0,2	CTATATATATATATATATATATATAT	72.2	0,2
TGGT1_chrIV	328661	intronic	TGGT1_320300	CATATATATATATATATATATA	-	33	1,0	CATATATATATATATATATATATA	44.2	0,2
TGGT1_chrIV	328703	intronic	TGGT1_320300	CATATATATATATATATATAT	-	71.2	0,2	CATATATATATATATAT	150	0,4
TGGT1_chrIV	330689	intronic	TGGT1_320300	CATATATATATATATATAT	-	29	4,1	CATATATATATATATAT	111	0,4
TGGT1_chrIV	371245	intronic	TGGT1_320220	GTATATATATATATATATATATATATAT	GTATATATATATATATATAT	124	1,9	GTATATATATATATATATATAT,GTATATATATATATATATAT	125	0,7
TGGT1_chrIV	407493	downstream	TGGT1_320150,TGGT1_320160B	AATATATATATATATATA	AATATATATATATATA,AATATATATATATA	101	0,6	AATATATATATATATA	214	0,9
TGGT1_chrIV	420381	intronic	TGGT1_320140	CATATATATATATATATATAT	CATATATATATATATATATATATAT,CATATATATATATATATATATATATAT	66.2	0,3	-	71.2	0,2
TGGT1_chrIV	424194	intronic	TGGT1_320130	AATATATATATAT	AATATATATATATATATAT	188	0,5	AATATATATATATATATAT,AATATATATATATATAT	106	0,4
TGGT1_chrIV	484520	intronic	TGGT1_320070	CATATATATATATATATATAT	CATATATATATATATATAT	23.5	5,2	CATATATATATATATATATATAT,CATATATATATATATATATATATAT	18.3	0,3
TGGT1_chrIV	534276	intronic	TGGT1_320010	CATATATATATATATATATAT	-	51	7,0	CATATATATATATATATATATAT	54.5	1,2
TGGT1_chrIV	535960	intronic	TGGT1_320010	AATATATATATATATATATATATATATAT	-	*	*	AATATATATATATATATATAT	167	1,4
TGGT1_chrIV	543882	intronic	TGGT1_320000	TTATATATATATATATATAT	-	42	4,0	TTATATATATATATATAT	40.2	0,2
TGGT1_chrIV	547138	intronic	TGGT1_320000	CATATATATATATATAT	-	73.2	0,2	CATATATATATATATATAT	165	0,5
TGGT1_chrIV	549060	intronic	TGGT1_320000	GTATATATATATATATATATA	GTATATATATATATATATATATA	215	0,6	-	39	3,0
TGGT1_chrIV	577989	intronic	TGGT1_319950	CATATATATATATATATATAT	-	33	1,0	CATATATATATATATAT	180	0,4
TGGT1_chrIV	592794	intronic	TGGT1_319930	TC	T	214	0,74	-	283	94,1
TGGT1_chrIV	598514	intronic	TGGT1_319930	CATATATATATATATATATA	CATATATATATATATATA	76.4	0,3	-	42	8,1
TGGT1_chrIV	598568	intronic	TGGT1_319930	AATATATATATATATATATAT	-	36	2,0	AATATATATATATATATATATAT	53.2	0,2
TGGT1_chrIV	606185	intronic	TGGT1_319920	CATATATATATATATATGTATATATATAT	CATATATATATATATATATGTATATATATAT	61.2	0,2	-	36	2,0
TGGT1_chrIV	618877	intronic	TGGT1_319910	CATATATATATATATA	CATATATATATATATATA	215	0,6	-	73	25,1
TGGT1_chrIV	626138	intronic	TGGT1_319900	CATATATATATATATAT	-	42	4,0	CATATATATATATATATATATAT	130	0,3
TGGT1_chrIV	626766	intronic	TGGT1_319900	CTATATATATATATATATATACATATATATATAT	CTATATATATATATATATACATATATATATAT	118	0,5	-	33	1,0
TGGT1_chrIV	651449	intronic	TGGT1_319880	CATATATATATATATATATATATAT	-	48	6,0	CATATATATATATATATATAT	130	0,3
TGGT1_chrIV	655986	downstream	TGGT1_319870,TGGT1_319880	CATATATATATATATAT	-	*	*	CATATATATATATAT	109	0,5
TGGT1_chrIV	680980	intronic	TGGT1_319860	CATATATATATATATATAT	-	32.9	1,0	CATATATATATATATAT	76	0,4
TGGT1_chrIV	684466	intronic	TGGT1_319860	GATATATATATATATGTATATATATAT	GATATATATATATATATGTATATATATAT	156	0,4	-	36	2,0
TGGT1_chrIV	687435	upstream	TGGT1_319860	AAAGACAGAGAAGACAGAGAAGACAGAGAAGACAGAGAAGACA	-	190	53,0	AAAGACAGAGAAGACAGAGAAGACAGAGAAGACA	214	0,35
TGGT1_chrIV	691341	intronic	TGGT1_319850	CATATATATATATAT	CATATATATATATATATATATAT	195	0,5	-	32.9	1,0
TGGT1_chrIV	698761	downstream	TGGT1_319740	CATATATATATATATATATAT	-	39	3,0	CATATATATATATATATATATATATATAT	130	0,3
TGGT1_chrIV	700312	downstream	TGGT1_319730	GTATATATATATATATATATATAT	GTATATATATATATATATATATATAT	7.35	1,2	GTATATATATATATATATATAT,GTATATATATATATATATAT	131	1,7
TGGT1_chrIV	711230	upstream	TGGT1_319720	CATATATATATATATATATA	-	60	10,0	CATATATATATATATATA,CATATATATATATATA	79.4	0,4
TGGT1_chrIV	722268	upstream	TGGT1_319700	GTATATATATATATATATATAT	GTATATATATATATATAT	215	0,6	GTATATATATATATAT	215	0,7
TGGT1_chrIV	743641	downstream	TGGT1_319662	CATATATATATATATATATATATATATATAT	-	*	*	CATATATATATATATATATATATATAT	81.2	0,2
TGGT1_chrIV	749802	downstream	TGGT1_319650	CATATATATATATATATATAT	-	28.2	1	CATATATATATATATATAT,CATATATATATATATAT	78.4	0,4
TGGT1_chrIV	795349	intronic	TGGT1_319610	CATATATATATATATATAT	-	42	4,0	CATATATATATATATAT	41.2	0,2
TGGT1_chrIV	811690	intergenic	TGGT1_319600(dist=4262),TGGT1_319590(dist=1045)	CATATATATATATACATATATATATAT	CATATATATATATATATATACATATATATATAT	144	0,4	-	36	2,0
TGGT1_chrIV	839563	intronic	TGGT1_319580	CTTTTTTT	CTTTTTTTT,CTTTTTTTTT	91.5	0,59	CTTTTTTTT	102	1,52
TGGT1_chrIV	863710	intronic	TGGT1_319550	CATATATATATATATATATA	-	45	5,0	CATATATATATATATATATATATA,CATATATATATATATATATATA	94.2	0,5
TGGT1_chrIV	869753	intronic	TGGT1_319540	CATATATATATAT	-	36	2,0	CATATATATAT	188	0,6
TGGT1_chrIV	871803	intronic	TGGT1_319540	CATATATATATATATATA	CATATATATATATA,CATATATATATATATA	19.5	0,2	CATATATATATATATA	214	0,9
TGGT1_chrIV	872057	intronic	TGGT1_319540	CATATATATATATATAT	CATATATATATATAT,CATATATATATAT	101	0,5	CATATATATATATAT	214	0,9
TGGT1_chrIV	877079	intronic	TGGT1_319530	AATATATATATATATATAT	AATATATATATATATATATAT	205	0,6	-	39	3,0
TGGT1_chrIV	883086	downstream	TGGT1_319530	TTATATATATATATATATATATATAT	-	48	6,0	TTATATATATATATATAT	151	0,4
TGGT1_chrIV	903077	intronic	TGGT1_319500	CTATAT	-	28.2	2	CTATATCTATATAT	130	0,3
TGGT1_chrIV	904871	intronic	TGGT1_319500	CATATATATATATATATATAT	-	*	*	CATATATATATATATATATATATAT	130	0,3
TGGT1_chrIV	910093	downstream	TGGT1_319390	TATATATATGTATGTACATATATAT	TATATATATGTATGTACATATATATGTATGTACATATATAT	215	0,6	-	45	5,0
TGGT1_chrIV	925477	intronic	TGGT1_319380	TCCCCCCCCC	TCCCCCCCCCCC,TCCCCCCCCCC,TCCCCCCCCCCCC	152	0,28	TCCCCCCCCCCC,TCCCCCCCCCC	180	0,32
TGGT1_chrIV	932006	exonic	TGGT1_319380	GAGAAGAAGAA	GAGAAGAAGAAGAA	214	0,72	-	247	72,0
TGGT1_chrIV	987683	intronic	TGGT1_319312	CATATATATATATATATATATATATATAT	-	48	6,0	CATATATATATATATATATATATAT,CATATATATATATATATATATAT	19.5	0,2
TGGT1_chrIV	1013998	intronic	TGGT1_319308	TTATATATATATATATATATATATATAT	-	42	4,0	TTATATATATATATATAT	214	0,8
TGGT1_chrIV	1015139	downstream	TGGT1_319308	CATATATATATATATATATATAT	CATATATATATATATATATATATATAT,CATATATATATATATATATATATAT	19.5	0,2	-	51	7,0
TGGT1_chrIV	1021709	intronic	TGGT1_319300	GTATATATATATATATATA	-	69	13,0	GTATATATATATATATA	47.5	7,3
TGGT1_chrIV	1024945	intergenic	TGGT1_319300(dist=1630),TGGT1_319090(dist=2245)	CATATATATATATATATATATATATAT	-	45	5,0	CATATATATATATATATATATATATATAT	43.2	0,2
TGGT1_chrIV	1033744	intronic	TGGT1_318770	GTATATATATATATATATATATATATATATATATA	GTATATATATATATATATATA	215	0,5	GTATATATATATATATATATATA	179	0,8
TGGT1_chrIV	1047480	intronic	TGGT1_318760	CATATATATATATAT	CATATATATATATATATATAT	215	0,6	CATATATATATATATATATATAT	129	0,3
TGGT1_chrIV	1066597	intronic	TGGT1_318720	TTCTCTCTCTCTCTCTCTCTCT	TTCTCTCTCTCTCTCTCTCTCTCT	117	0,4	-	48	6,0
TGGT1_chrIV	1082864	intronic	TGGT1_318700	GTATATATATATATATATATATATATATATAT	-	42	4,0	GTATATATATATATATATATAT,GTATATATATATATATATAT	67	0,8
TGGT1_chrIV	1098835	intronic	TGGT1_318675	TCCCCCCCCCCC	-	3.22	0,6	TCCCCCCCCCC,TCCCCCCCCC	9.93	0,11
TGGT1_chrIV	1232831	intronic	TGGT1_318480	CATATATATATATATATATA	CATATATATATATATATATATA	211	0,7	CATATATATATATATATATATATA,CATATATATATATATATATATA	178	0,6
TGGT1_chrIV	1252525	intergenic	TGGT1_318470(dist=1834),TGGT1_318460(dist=1102)	AATATATATATATATATATATATA	AATATATATATATATATATA,AATATATATATATATATATATA	19.5	0,2	-	33	1,0
TGGT1_chrIV	1253160	downstream	TGGT1_318460	GTACATACATA	-	42	4,0	GTACATA	118	0,3
TGGT1_chrIV	1253196	downstream	TGGT1_318460	GTATATATATATATATATATATA	GTATATATATATATATATATA	41.2	0,2	-	45	5,0
TGGT1_chrIV	1256768	intronic	TGGT1_318460	GTATATATATATATAT	-	61.2	0,2	GTATATATATATATATAT	108	1,3
TGGT1_chrIV	1268760	intronic	TGGT1_318440	CATATATATATATATATATATATATATA	CATATATATATATATATATATA	131	1,8	CATATATATATATATATATATATA	215	0,6
TGGT1_chrIV	1272701	intronic	TGGT1_318440	CATATATATATATATATATATATATAT	CATATATATATATATAT	157	0,4	CATATATATATATATATAT	206	0,5
TGGT1_chrIV	1272756	intronic	TGGT1_318440	CTATATATATATATATATATATATATATATA	-	33	1,0	CTATATATATATATATATA	180	0,4
TGGT1_chrIV	1281640	downstream	TGGT1_318430	AGGG	AG	214	0,62	-	226	65,0
TGGT1_chrIV	1292493	downstream	TGGT1_318420	GTATATATATATATATATATA	-	*	*	GTATATATATATATATATATATA	97	0,4
TGGT1_chrIV	1297625	intronic	TGGT1_318410	ATAT	-	36	2,0	ATATATGTAT	169	0,4
TGGT1_chrIV	1300618	downstream	TGGT1_318410	ATATATATGTATATAT	-	*	*	ATATATAT	71.2	0,2
TGGT1_chrIV	1305819	intronic	TGGT1_318400	CATATATATATATATATAT	-	42	4,0	CATATATATATATATATATAT	91.4	0,3
TGGT1_chrIV	1306356	intronic	TGGT1_318400	CTGTGTGTGT	-	39	3,0	CTGTGTGTGTGT	128	0,5
TGGT1_chrIV	1324292	downstream	TGGT1_318380	CATATATATATATATATATATATATATATATATATATATAT	-	33	1,0	CATATATATATATATATATATATAT	81.2	0,2
TGGT1_chrIV	1324819	intergenic	TGGT1_318380(dist=1078),TGGT1_318370(dist=1761)	AATATATATATATATATATATATATATA	AATATATATATATATATATATATA,AATATATATATATATATATATA	124	0,4	-	48	6,0
TGGT1_chrIV	1325561	intergenic	TGGT1_318380(dist=1820),TGGT1_318370(dist=1016)	AATATATATATATATATATATATATATATAT	AATATATATATATATATATATATATATAT	39.2	0,2	-	48	6,0
TGGT1_chrIV	1351171	downstream	TGGT1_318330	CATATATATATATATATAT	CATATATATATATATATATAT,CATATATATATATATATATATAT	93	0,5	CATATATATATATATATATATAT	130	0,3
TGGT1_chrIV	1357315	exonic	TGGT1_318330	AGAGAGACGAGAGACGAGAGA	AGAGAGACGAGAGA	214	0,16	-	111	27,0
TGGT1_chrIV	1358679	intergenic	TGGT1_318330(dist=1267),TGGT1_318320(dist=1283)	GCGAAGCTGGAGAAGAAGACGAAGCTGGAGAAGAAGACGAAGCTGGAGAAGAAGACGAAG	GCGAAGCTGGAGAAGAAGACGAAGCTGGAGAAGAAGACGAAG	214	0,27	-	265	78,0
TGGT1_chrIV	1359712	upstream	TGGT1_318320	CTCTTTCCATCTTTCCATCTTTCCATCTT	-	214	0,34	CTCTTTCCATCTTTCCATCTTTCCATCTTTCCATCTT	214	0,42
TGGT1_chrIV	1359736	upstream	TGGT1_318320	ATCTT	ATCTTTCCCTCTT	217	22,32	-	132	34,0
TGGT1_chrIV	1361832	intronic	TGGT1_318320	CATATATATATATATATATA	-	33	1,0	CATATATATATATATA	172	0,5
TGGT1_chrIV	1361880	intronic	TGGT1_318320	CATATATATATATATATATATATAT	-	*	*	CATATATATATATATAT	69.2	0,2
TGGT1_chrIV	1363389	downstream	TGGT1_318310,TGGT1_318320	ATAT	-	51	7,0	ATATTTAT	215	0,6
TGGT1_chrIV	1365082	intronic	TGGT1_318310	AGAGAGTGAGAG	-	181	50,0	AGAGAG	214	0,45
TGGT1_chrIV	1365088	intronic	TGGT1_318310	TGAGAGAGAGAGA	TGAGAGAGAGAGAGA	214	1,46	-	65.6	0,6
TGGT1_chrIV	1365672	intronic	TGGT1_318310	GTCTCTC	-	283	91,1	GTCTC	214	0,50
TGGT1_chrIV	1366441	intronic	TGGT1_318310	GAGAAGAAGAAGA	-	178	49,0	GAGAAGAAGA	214	0,30
TGGT1_chrIV	1366458	intronic	TGGT1_318310	AAAGAAGAAGAAGAAGAAGAAGA	AAAGAAGAAGAAGAAGAAGA	214	0,39	-	225	31,39
TGGT1_chrIV	1366502	intronic	TGGT1_318310	CGGAAGACACGACGAGGAAGACACGACGAGGAAGACACGACGAGGAAGACACGACGAGGA	-	211	60,0	CGGAAGACACGACGAGGAAGACACGACGAGGA	214	0,13
TGGT1_chrIV	1367041	intronic	TGGT1_318310	C	-	283	88,0	CG	214	0,57
TGGT1_chrIV	1367989	intronic	TGGT1_318310	GGAG	-	87	19,0	GG	214	0,22
TGGT1_chrIV	1370740	intronic	TGGT1_318310	GATATATATATATATATATAT	GATATATATATATATATATATAT	136	0,4	-	90	20,0
TGGT1_chrIV	1370977	intronic	TGGT1_318310	CATATATATATATATATATATAT	CATATATATATATATATATAT	41.2	0,2	-	*	*
TGGT1_chrIV	1376004	intronic	TGGT1_318290	GACAC	-	199	56,0	GACACAC	214	0,61
TGGT1_chrIV	1383666	intronic	TGGT1_318290	CATATATATATATATATATAT	CATATATATATATAT	214	0,9	CATATATATATATATATAT,CATATATATATATATAT	128	0,8
TGGT1_chrIV	1430464	downstream	TGGT1_318190	CATATATATATATATATATA	-	36	2,0	CATATATATATATATA	166	0,4
TGGT1_chrIV	1437423	exonic	TGGT1_318190	GCGGACTGTCTACCCTCTTCGGACTGTCTACCCTCTTCGGACTGTCTACCCTCTTC	-	156	42,0	GCGGACTGTCTACCCTCTTCGGACTGTCTACCCTCTTCGGACTGTCTACCCTCTTCGGACTGTCTACCCTCTTC	151	0,4
TGGT1_chrIV	1439815	intronic	TGGT1_318190	CATATATATATATATATAT	CATATATATATATATATATAT	62.2	0,2	CATATATATATATATAT	214	0,17
TGGT1_chrIV	1468029	upstream	TGGT1_318140	GTATATATATATATATATATATATAT	-	45	5,0	GTATATATATATATATATAT,GTATATATATATATATAT	153	0,5
TGGT1_chrIV	1469203	intronic	TGGT1_318140	AATATATATATATATATATAT	-	23.2	0,2	AATATATATATATATAT	151	0,4
TGGT1_chrIV	1482214	upstream	TGGT1_318130B	ATTTT	ATTTTT	62.5	0,9	-	13.6	0,3
TGGT1_chrIV	1502727	intronic	TGGT1_211720	CATATATATATATATATATATATA	CATATATATATATATATATATA	49.2	0,2	CATATATATATATATATA	214	0,8
TGGT1_chrIV	1507708	intergenic	TGGT1_211720(dist=1781),TGGT1_211710(dist=5025)	AAAGGGAGAAGGGAGAA	AAAGGGAGAA	214	0,41	-	247	72,0
TGGT1_chrIV	1513980	downstream	TGGT1_211710	CACAGACAGACAGACAGACAGACA	CACAGACAGACAGACAGACA	214	0,20	-	114	28,0
TGGT1_chrIV	1513998	downstream	TGGT1_211710	CAGA	-	42	8,1	CA	214	0,25
TGGT1_chrIV	1514105	downstream	TGGT1_211710	TTATATATATATATATATATA	-	51	7,0	TTATATATATATATATATATATATA	187	0,5
TGGT1_chrIV	1523896	intronic	TGGT1_211700	AATATATATATATATATATATATATAT	AATATATATATATATATATATAT	130	0,3	AATATATATATATATAT	215	0,5
TGGT1_chrIV	1530519	intergenic	TGGT1_211695(dist=1123),TGGT1_211690(dist=1157)	CATATATATATATATATATATATAT	-	33	1,0	CATATATATATATATATATAT,CATATATATATATATAT	19.5	0,2
TGGT1_chrIV	1530569	intergenic	TGGT1_211695(dist=1173),TGGT1_211690(dist=1109)	CATATATATATATATATATATAT	-	*	*	CATATATATATATATATAT	97.4	0,3
TGGT1_chrIV	1534934	intronic	TGGT1_211690	CATATATATATATATATATATAT	-	42	4,0	CATATATATATATATATATATATATATAT	129	0,3
TGGT1_chrIV	1535769	intronic	TGGT1_211690	CATATATATATATATATATATATA	CATATATATATATATA	144	0,4	-	36	2,0
TGGT1_chrIV	1536627	intronic	TGGT1_211690	CATATATATATATATATAT	CATATATATATAT	172	0,5	CATATATATATATATAT	152	0,5
TGGT1_chrIV	1538294	intronic	TGGT1_211690	CGGGGGGGGGG	-	21.4	1,3	CGGGGGGGGG	28.5	0,24
TGGT1_chrIV	1539020	intronic	TGGT1_211690	TTATATATATATATATATATATATATAT	TTATATATATATATATAT	181	0,9	TTATATATATATATATATATAT	85.5	0,14
TGGT1_chrIV	1545442	intronic	TGGT1_211690	GTATATATATATATATATAT	GTATATATATATATATATATAT	141	0,4	GTATATATATATATAT	214	0,9
TGGT1_chrIV	1549352	intronic	TGGT1_211690	CATATATATATATATATATATATAT	CATATATATATATATATAT	144	0,4	-	57	9,0
TGGT1_chrIV	1566133	intronic	TGGT1_211650	TTATATATATATATATATATATA	TTATATATATATATATATATA	40.2	0,2	TTATATATATATATATATA	172	0,4
TGGT1_chrIV	1570236	intronic	TGGT1_211650	GCATACATACATACATACATACATACATACATACATACATACATACATACATACATACATACAT	GCATACATACATACATACATACAT	214	0,13	-	22.5	0,1
TGGT1_chrIV	1609287	downstream	TGGT1_211480	CAG	-	243	76,1	C	214	0,39
TGGT1_chrIV	1612114	intronic	TGGT1_211480	CATATATATATATATAT	-	19.5	0,2	CATATATATATATATATAT	110	0,4
TGGT1_chrIV	1645010	intronic	TGGT1_211440	CATATATATATATATATATATATATATATAT	-	33	1,0	CATATATATATATATAT	215	0,7
TGGT1_chrIV	1645752	intronic	TGGT1_211440	GTATATAT	GTATATATAT	28.2	0,2	-	57	9,0
TGGT1_chrIV	1650855	intronic	TGGT1_211440	AATATATATATATATATATA	AATATATATATATATATATATATA,AATATATATATATATATATATA	19.5	0,2	-	39	3,0
TGGT1_chrIV	1660383	downstream	TGGT1_211420,TGGT1_211430	CTATATATATATATATATATATATATATATATATAT	-	48	6,0	CTATATATATATATATATATATATAT	81.2	0,2
TGGT1_chrIV	1661080	downstream	TGGT1_211420	CATATATATATATATATATATAT	CATATATATATATATATATATATAT	67.2	0,2	CATATATATATATAT	202	0,25
TGGT1_chrIV	1665984	upstream	TGGT1_211410	CGCCTCTCGCTGCCTCTCGCTGCCTCTCGCTGCCTCTCGCTGCCTCTCG	-	159	43,0	CGCCTCTCGCTGCCTCTCGCTGCCTCTCGCTGCCTCTCG	214	0,18
TGGT1_chrIV	1669165	intronic	TGGT1_211410	CATATATATATATATACATATATATATA	-	57	9,0	CATATATATATATATATACATATATATATA	96.4	0,3
TGGT1_chrIV	1669401	intronic	TGGT1_211410	AATATATATATATATATATAT	AATATATATATATATATAT	119	0,4	-	33	1,0
TGGT1_chrIV	1673075	intronic	TGGT1_211410	TTATATATATATATATATATATATAT	-	45	5,0	TTATATATATATATATATATATATATAT	50.2	0,2
TGGT1_chrIV	1675023	intronic	TGGT1_211410	CATATATATATATATATATATATATATATATAT	-	39	3,0	CATATATATATATATATATATAT	71.2	0,2
TGGT1_chrIV	1675348	intronic	TGGT1_211410	CATATATATATATATATATATAT	CATATATATATATATATATAT	49.2	0,2	-	33	1,0
TGGT1_chrIV	1678944	intronic	TGGT1_211400	AATATATATATATATATATATATATATATATATATATATATATATATATATA	AATATATATATATATATATA	129	0,3	-	33	1,0
TGGT1_chrIV	1683940	intronic	TGGT1_211400	AATATATATATATATATATATATATATAT	AATATATATATATATATATAT,AATATATATATATATATAT	76.2	0,3	-	*	*
TGGT1_chrIV	1685484	intronic	TGGT1_211400	CATATATATATATATAT	-	91	25,1	CATATATATATATATATATATAT,CATATATATATATATATATAT	164	0,5
TGGT1_chrIV	1688938	intronic	TGGT1_211400	CCCTTTCTTCTCTTCCTTTCTTCTCTTCCTTTCTTCTCTTC	CCCTTTCTTCTCTTCCTTTCTTCTCTTC	214	0,28	-	205	58,0
TGGT1_chrIV	1693727	intronic	TGGT1_211390	CTTT	-	259	76,0	CTTTT	214	0,74
TGGT1_chrIV	1695970	intronic	TGGT1_211390	CATATATATATATATATATATATATA	CATATATATATATATATATATATA,CATATATATATATATATATATA	41.2	0,3	CATATATATATATATATATATA	192	0,8
TGGT1_chrIV	1697347	intronic	TGGT1_211390	AATATATATATATATATATATATAT	AATATATATATATATATATATAT	110	0,4	AATATATATATATATATAT	214	0,12
TGGT1_chrIV	1729572	intergenic	TGGT1_211360(dist=2165),TGGT1_211350(dist=1298)	CATATATATATATATATATATATATAT	CATATATATATATATATATATATATATAT	55.2	0,2	-	45	5,0
TGGT1_chrIV	1734363	intronic	TGGT1_211350	GTATATATATATATATATATATATATAT	GTATATATATATATATATATATAT	81.2	0,2	GTATATATATATATATATATAT,GTATATATATATATATATATATAT	76.2	0,3
TGGT1_chrIV	1734412	intronic	TGGT1_211350	TTATATATATATATATATATATATATATATATATATATATATAT	-	130	0,3	TTATATATATATATATATATATAT,TTATATATATATATATATATAT	66.2	0,3
TGGT1_chrIV	1737005	intronic	TGGT1_211350	CATATATATATATATATAT	-	36	2,0	CATATATATATATATATATATAT,CATATATATATATATATATAT	178	0,6
TGGT1_chrIV	1768968	intronic	TGGT1_211310	CATATATATATATATATATA	-	60	10,0	CATATATATATATATA	214	0,24
TGGT1_chrIV	1777163	upstream	TGGT1_211300	TAAA	-	229	66,0	TAA	214	0,53
TGGT1_chrIV	1782410	intronic	TGGT1_211290	CG	-	277	82,0	CGG	214	0,64
TGGT1_chrIV	1796935	intronic	TGGT1_211270	GTATATATATATATGTATATATATATAT	-	63	11,0	GTATATATATATATATGTATATATATATAT	88.5	1,3
TGGT1_chrIV	1801990	intronic	TGGT1_211270	CATATATATATATATATATATAT	-	45	5,0	CATATATATATATATATATAT,CATATATATATATATATAT	184	0,9
TGGT1_chrIV	1808764	upstream	TGGT1_211270	GATATATATATATATGTATATATATATATATATA	-	57	9,0	GATATATATATATATATGTATATATATATATATATA	214	0,9
TGGT1_chrIV	1808779	upstream	TGGT1_211270	GTATATATATATATATATA	GTATATATATATATATATATA	134	0,4	-	60	10,0
TGGT1_chrIV	1829317	intronic	TGGT1_211240	ATCTCTCTCTCTCTCTCT	ATCTCTCTCTCTCTCT	214	0,46	-	156	42,0
TGGT1_chrIV	1831621	downstream	TGGT1_211240	CATATATATATATATATATATATA	-	33	1,0	CATATATATATATATATATATA,CATATATATATATATATATA	136	0,8
TGGT1_chrIV	1836836	intronic	TGGT1_211230	CATATATATATATATATATATA	-	33	1,0	CATATATATATATATATATA	45.2	0,2
TGGT1_chrIV	1837051	intronic	TGGT1_211230	CATATATATATATATATATATA	-	45	5,0	CATATATATATATATATATA	70.4	0,3
TGGT1_chrIV	1837069	intronic	TGGT1_211230	TATAGA	TA	166	0,5	-	36	2,0
TGGT1_chrIV	1837767	intronic	TGGT1_211230	CATATATATATATATATATATAT	-	36	2,0	CATATATATATATATAT	180	0,4
TGGT1_chrIV	1870113	intronic	TGGT1_211090	CATATATATATATATATAT	-	39	3,0	CATATATATATATATATATATAT	171	0,5
TGGT1_chrIV	1874259	downstream	TGGT1_211060,TGGT1_211070	CATATATATATATATAT	-	6.18	0,1	CATATATATATATATATAT	115	0,3
TGGT1_chrIV	1880262	intronic	TGGT1_211050	GATATATATATATATATAT	-	86.5	21,1	GATATATATATATATATATAT	217	3,15
TGGT1_chrIV	1888242	downstream	TGGT1_211040	CATATATATATATATATATATATATATATATATATATATATATATAT	-	39	3,0	CATATATATATATATATAT,CATATATATATATATAT	173	0,6
TGGT1_chrIV	1891341	intronic	TGGT1_211030	AATATATATATA	AATATATA	214	0,12	-	51	7,0
TGGT1_chrIV	1897551	intronic	TGGT1_211020	CATATATATATATATAT	-	39	3,0	CATATATATATATATATAT	200	0,5
TGGT1_chrIV	1897862	intronic	TGGT1_211020	CATATATATATATATATATATATATATATAT	CATATATATATATATATATAT	214	0,8	-	39	3,0
TGGT1_chrIV	1901388	intergenic	TGGT1_211015(dist=1031),TGGT1_211010(dist=1191)	CTCGTCGTC	-	199	56,0	CTCGTC	214	0,45
TGGT1_chrIV	1903807	exonic	TGGT1_211010	TGCAGGGGAGGTGCGGGACGCAGGGGAGGCGCGGGACGCAG	-	120	30,0	TGCAGGGGAGGCGCGGGACGCAG	214	0,16
TGGT1_chrIV	1921923	intronic	TGGT1_210980	CATATATATATATATATA	-	57	9,0	CATATATATATATATATATA	115	0,4
TGGT1_chrIV	1922788	intronic	TGGT1_210980	CAAAAAAAAAA	CAAAAAAAAA	35.5	1,44	CAAAAAAAAA,CAAAAAAAA	47.5	2,68
TGGT1_chrIV	1923793	intronic	TGGT1_210980	GTATATATATATATATATATATATATATATATATATATATATA	GTATATATATATATATATATA	71.2	0,2	-	45	5,0
TGGT1_chrIV	1925205	intronic	TGGT1_210980	TATATAGAGAGAGA	-	28.2	6	TAGA	136	0,11
TGGT1_chrIV	1925207	intronic	TGGT1_210980	TATAGAGAGAGAGAGAGAGAGAGAGA	TAGAGAGAGAGAGA	185	0,5	-	28.2	2
TGGT1_chrIV	1931249	intronic	TGGT1_210960	CATATATATATATATATATAT	-	39	3,0	CATATATATATATATATAT	183	0,7
TGGT1_chrIV	1932258	intronic	TGGT1_210960	GTATATATATATATATAT	GTATATATATATATATATATAT	130	0,3	-	39	3,0
TGGT1_chrIV	1932364	intronic	TGGT1_210960	TTATATATATATATATATATATATATATAT	TTATATATATATATATAT,TTATATATATATATAT	119	0,5	-	*	*
TGGT1_chrIV	1934252	intronic	TGGT1_210960	GATATATATATATATATA	-	45	5,0	GATATATATATATATATATATATA	158	1,4
TGGT1_chrIV	1935024	intronic	TGGT1_210960	CATATATATATATATATATATATATATAT	-	*	*	CATATATATATATATATATATATATAT	26.2	0,2
TGGT1_chrIV	1943187	intronic	TGGT1_210840	CTATATATATATATATATATA	CTATATATATATATATATA	109	0,4	-	51	7,0
TGGT1_chrIV	1943661	intronic	TGGT1_210840	TTATATATATATATATATATAT	TTATATATATATATATAT	81.2	0,2	-	81.2	0,2
TGGT1_chrIV	1952640	upstream	TGGT1_210830	TCTTTTCTTCTCTCTTCTCTCCTCCCTTTTCTTCTCTCTTCT	-	232	67,0	TCTTTTCTTCTCTCTTCT	214	0,28
TGGT1_chrIV	1956907	exonic	TGGT1_210830	CGAAGAAGAGGAAGAAGAAGAGGAAGAAGAAGAGGA	CGAAGAAGAGGAAGAAGAAGAGGAAGAAGAAGAGGAAGAAGAAGAGGAAGAAGAAGAGGA	214	0,35	-	193	64,2
TGGT1_chrIV	1982441	intronic	TGGT1_210790	AATATATATATATATATAT	AATATATATATATATATATATAT	111	0,3	-	36	2,0
TGGT1_chrIV	1984378	intronic	TGGT1_210790	CATATATATATATATATATATATATAT	-	39	3,0	CATATATATATATATATATAT	215	0,6
TGGT1_chrIV	1988369	intronic	TGGT1_210790	CTATATATATATATATATATATAT	CTATATATATATATATATAT	215	0,7	CTATATATATATATATATATAT,CTATATATATATATATATAT	48.4	0,4
TGGT1_chrIV	1991454	upstream	TGGT1_210787	GTATATATATATATATATATA	-	45	5,0	GTATATATATATATATA	215	0,7
TGGT1_chrIV	1994314	intronic	TGGT1_210783	TAAAA	TAAA	214	0,76	-	253	74,0
TGGT1_chrIV	2011231	intronic	TGGT1_210778	CTATATATATATATATATAT	CTATATATATATATATATATAT	217	2,9	CTATATATATATATATATATATAT	215	0,5
TGGT1_chrIV	2023698	downstream	TGGT1_210750	GTATATATATATATATATATATATA	-	51	7,0	GTATATATATATATATATATATA,GTATATATATATATATATATA	75	0,6
TGGT1_chrIV	2048629	intronic	TGGT1_210715	AATATATATATATATATATAT	AATATATATATATATATATATAT	176	1,6	AATATATATATATATATATATATAT,AATATATATATATATATATATATATAT	76.2	0,3
TGGT1_chrIV	2087056	upstream	TGGT1_210690	TCCCCCCCCCCCCC	-	57	13,2	TCCCCCCCCCCC,TCCCCCCCCCC	88.5	0,22
TGGT1_chrIV	2161815	intronic	TGGT1_301120	CATATATATATATATATATAT	CATATATATATATATATAT	84.4	0,3	CATATATATATATAT	215	0,6
TGGT1_chrIV	2162957	intronic	TGGT1_301120	CATATATATATATATATATA	CATATATATATATATATATATA	96.4	0,3	CATATATATATATATATA	119	0,4
TGGT1_chrIV	2164723	intronic	TGGT1_301120	TA	TAGA	111	0,3	-	6.61	4,2
TGGT1_chrIV	2164727	intronic	TGGT1_301120	TATA	-	28.2	4	TATAGATAGATAGATAGATA	215	0,5
TGGT1_chrIV	2165295	intronic	TGGT1_301120	GTATATATATATATATA	GTATATATATATATA,GTATATATATATA	187	0,11	GTATATATATATATA	188	0,8
TGGT1_chrIV	2168916	intronic	TGGT1_301130	CATATATATATATAT	CATATATATATATATATATAT	111	0,3	CATATATATATATATATATAT,CATATATATATATATATATATAT	86.4	0,4
TGGT1_chrIV	2171966	upstream	TGGT1_301140	TAAAAAAAAAAAA	TAAAAAAAAAA	130	0,38	TAAAAAAAAAA,TAAAAAAAAA	132	0,44
TGGT1_chrIV	2215534	exonic	TGGT1_301222	CTCTTCTTCTTCTTCTTCTTCT	-	259	76,0	CTCTTCTTCTTCTTCTTCTTCTTCT	214	0,49
TGGT1_chrIV	2215609	exonic	TGGT1_301222	GTCTTCTTCTTCTTCTTCTTCT	GTCTTCTTCTTCTTCTTCT	214	0,51	-	170	56,2
TGGT1_chrIV	2217260	intronic	TGGT1_301222	GTATATATATATATAT	GTATATATATATAT	113	0,5	-	8.19	0,1
TGGT1_chrIV	2218896	intronic	TGGT1_301222	CATATATATATATATATAT	-	45	5,0	CATATATATATATATAT,CATATATATATATAT	38.2	0,3
TGGT1_chrIV	2220750	intergenic	TGGT1_301222(dist=1029),TGGT1_301240(dist=1750)	CATATATATATATATATAT	-	66	12,0	CATATATATATATATAT	199	0,15
TGGT1_chrIV	2220807	intergenic	TGGT1_301222(dist=1086),TGGT1_301240(dist=1681)	GATATATATATATATATATATATATATATAT	GATATATATATATATATATAT,GATATATATATATATATAT	113	0,6	GATATATATATATATATATATATAT,GATATATATATATATATATATAT	173	0,6
TGGT1_chrIV	2237189	downstream	TGGT1_301250	GTATATATATATATATA	GTATATATATATATATATATATA,GTATATATATATATATATATA	19.5	0,2	GTATATATATATATATATA	214	0,12
TGGT1_chrIV	2260113	upstream;downstream	TGGT1_301280;TGGT1_301290	TTTCTTCTTCTTCTTCT	TTTCTTCTTCT	214	0,35	-	214	0,28
TGGT1_chrIV	2260116	upstream;downstream	TGGT1_301280;TGGT1_301290	CTTCTTCT	-	165	0,6	CTTCTTCTCCTTCTCTTTCTTCT	215	0,7
TGGT1_chrIV	2269033	exonic	TGGT1_301310	GAG	-	256	75,0	GAGAAG	214	0,60
TGGT1_chrIV	2270040	intronic	TGGT1_301310	CTTTTTTTT	-	126	32,0	CTTTTTTTTT	20.5	0,19
TGGT1_chrIV	2275433	intronic	TGGT1_301340	TTATATATATATATATATATATAT	TTATATATATATATATAT	81.2	0,2	-	45	5,0
TGGT1_chrIV	2278835	downstream	TGGT1_301340	AATATATATATATATATATATATAT	-	36	2,0	AATATATATATATATATAT	71.2	0,2
TGGT1_chrIV	2285010	intronic	TGGT1_301350	CATATATATATATATATATATA	-	37.2	0,2	CATATATATATATATATATA	114	0,4
TGGT1_chrIV	2286885	intronic	TGGT1_301350	CATATATATATATATAT	CATATATATATATATATATAT	78.2	0,2	-	36	2,0
TGGT1_chrIV	2289515	downstream	TGGT1_301355,TGGT1_301360	GATATATATATATATATATAT	GATATATATATATATAT	139	0,4	-	51	7,0
TGGT1_chrIV	2293684	upstream	TGGT1_301360	CATATATATATATATATATATAT	-	33	1,0	CATATATATATATATATAT	215	0,7
TGGT1_chrIV	2294515	intergenic	TGGT1_301360(dist=1187),TGGT1_301370(dist=10060)	GTATATATATATATATATATATA	-	41.2	0,2	GTATATATATATATATATA,GTATATATATATATATA	124	0,5
TGGT1_chrIV	2294912	intergenic	TGGT1_301360(dist=1584),TGGT1_301370(dist=9670)	CATATATATATATATA	CATATATATATATATATA	214	0,10	-	72	14,0
TGGT1_chrIV	2296742	intergenic	TGGT1_301360(dist=3414),TGGT1_301370(dist=7835)	AATATATATATATATATATAT	AATATATATATATATAT	81.2	0,2	-	54	8,0
TGGT1_chrIV	2297841	intergenic	TGGT1_301360(dist=4513),TGGT1_301370(dist=6726)	CATATATATATATATATATATATATATATAT	CATATATATATATATATATATAT,CATATATATATATATATATAT	66.2	0,3	CATATATATATATATATATATAT	144	0,4
TGGT1_chrIV	2309429	intronic	TGGT1_301380	CATATATATATATATATATATATATATATATATATATAT	-	81.2	0,2	CATATATATATATATATATAT	81.2	0,2
TGGT1_chrIV	2312518	intronic	TGGT1_301380	CATATATATATATATATAT	CATATATATATATATATATATAT	111	0,3	-	33	1,0
TGGT1_chrIV	2361330	intronic	TGGT1_301430	CATATATATATATAT	CATATATATATATATAT	214	0,9	CATATATATATATATATAT	71.2	0,2
TGGT1_chrIV	2376104	upstream	TGGT1_301450	CCTCTCTCTCTCTCTCTCTC	CCTCTCTCTCTCTCTCTCTCTC	214	1,48	-	213	66,1
TGGT1_chrIV	2376106	upstream	TGGT1_301450	TC	-	90	20,0	TCCC	214	0,66
TGGT1_chrIV	2387662	intronic	TGGT1_301450	GTATATATATATATATATATATATAT	GTATATATATATATATATATATAT	73.4	0,3	GTATATATATATATATATATAT,GTATATATATATATATATAT	124	0,4
TGGT1_chrIV	2396482	exonic	TGGT1_301460	GCAGAGAGA	-	153	41,0	G	217	10,19
TGGT1_chrIV	2422311	exonic	TGGT1_237830	CGAAGAGGGAGAAGAGGGAGAAGAGGGAGAAGAGGGAGAAGAGGGAGAAGA	CGAAGAGGGAGAAGAGGGAGAAGAGGGAGAAGAGGGAGAAGA	214	0,23	-	218	68,1
TGGT1_chrIV	2424365	intronic	TGGT1_237830	GTCTTCTTCT	-	207	64,1	GTCTTCT	214	0,55
TGGT1_chrIV	2429124	intronic	TGGT1_237830	CATATATATATATATATATATATAT	-	39	7,1	CATATATATATATATATATAT,CATATATATATATATATAT	181	0,9
TGGT1_chrIV	2429819	downstream	TGGT1_237830	AACACA	-	174	48,0	AACA	214	0,31
TGGT1_chrIV	2447677	intronic	TGGT1_237860	CATATATATATATATAT	CATATATATATATATATATATAT,CATATATATATATATATAT	76.2	0,3	CATATATATATATATATATAT	184	0,8
TGGT1_chrIV	2456601	intronic	TGGT1_237860	CTATATATATATATATATATATAT	-	45	5,0	CTATATATATATATATAT	71.2	0,2
TGGT1_chrIV	2456648	intronic	TGGT1_237860	GATATATATATATATATATAT	GATATATATATATATATAT	81.4	0,3	-	36	2,0
TGGT1_chrIV	2462543	intronic	TGGT1_237860	GTATATATATATATATATA	-	48	6,0	GTATATATATATATATATATA	140	2,4
TGGT1_chrIV	2469694	intronic	TGGT1_237870	CATATATATATATATATATATATATAT	-	51	7,0	CATATATATATATATATATATAT	122	0,9
TGGT1_chrIV	2471611	intronic	TGGT1_237870	GTATATATATATATATATATAT	-	33	1,0	GTATATATATATATAT	101	0,3
TGGT1_chrIV	2488701	intronic	TGGT1_237890	CATATATATATATATATAT	CATATATATATATATAT	214	0,15	-	33	1,0
TGGT1_chrIV	2491710	intronic	TGGT1_237890	GTATATATATATATATATATATATAT	GTATATATATATATATAT	214	0,11	GTATATATATATATATATATAT,GTATATATATATATATATATATAT	164	0,5
TGGT1_chrIV	2492394	intronic	TGGT1_237890	GATATATATATATATATATAT	GATATATATATATATATAT	214	1,15	-	59	17,1
TGGT1_chrIV	2496333	downstream	TGGT1_237890	TC	-	274	81,0	T	214	0,59
TGGT1_chrIV	2525721	downstream	TGGT1_317720	GTATATATATATATATATATATA	-	36	2,0	GTATATATATATATATATATATATA	209	0,6
TGGT1_chrIX	53302	intronic	TGGT1_279380	AATATATATATATATATATATATAT	AATATATATATATATATATAT	156	0,9	AATATATATATATATATATAT,AATATATATATATATATAT	173	0,6
TGGT1_chrIX	70230	intergenic	TGGT1_279360(dist=2448),TGGT1_279355(dist=7625)	GAAAAAAAAA	GAAAAAAAAAA	54.5	0,39	GAAAAAAAAAA,GAAAAAAAAAAA	54.5	0,49
TGGT1_chrIX	128649	intronic	TGGT1_267875	TAAA	-	28.2	2	TA	122	0,4
TGGT1_chrIX	131712	intronic	TGGT1_267875	CATATATATATATATATAT	-	48	6,0	CATATATATATATATATATAT	168	0,5
TGGT1_chrIX	133781	intronic	TGGT1_267875	AT	ATATATATGT	117	0,4	-	33	1,0
TGGT1_chrIX	140282	exonic	TGGT1_267855	TCTTCTTCTGCTTCTTCTTCTCTCGCTTCTTCTGCTTCTTCTTCTCTCTCTTCTTCTGCTTCTTCTTCTCTCTCTTCTTCTGCTTCTTCTTCTC	-	235	68,0	TCTTCTTCTGCTTCTTCTTCTCTCTCTTCTTCTGCTTCTTCTTCTCTCTCTTCTTCTGCTTCTTCTTCTC	214	0,16
TGGT1_chrIX	140357	exonic	TGGT1_267855	TCTTCTGCTTCT	TCTTCT	181	25,6	-	5.13	24,2
TGGT1_chrIX	143740	exonic	TGGT1_267855	TTCTTCCTCTTCTTCTTCCTCTTCTTCCTCTTCTTCCTCTTCTTCCTCTTCTTCCTC	-	187	52,0	TTCTTCTTCCTCTTCTTCCTCTTCTTCCTC	217	36,21
TGGT1_chrIX	143749	exonic	TGGT1_267855	TTCTTCTTCCTCTTCTTCCTCTTCTTCCTCTTCTTCCTCTTCTTCCTC	TTCTTCTTCCTCTTCTTCCTC	214	0,22	-	214	0,21
TGGT1_chrIX	163391	intronic	TGGT1_267820	TA	TATATATATAGACAGAGAGAGAGA	71.2	0,2	-	32.8	1,0
TGGT1_chrIX	176563	intronic	TGGT1_267810	TTAAATAAATA	-	*	*	TTAAATAAATAAATA	214	0,8
TGGT1_chrIX	177735	downstream	TGGT1_267810	TCC	TCTCCCC	214	1,43	-	33	5,1
TGGT1_chrIX	178044	downstream	TGGT1_267810	GTTTTTTTT	GTTTTTTTTT	70.5	0,64	GTTTTTTTTT,GTTTTTTTTTT	63.5	0,62
TGGT1_chrIX	180087	upstream	TGGT1_267800	GTATATATATATATATAT	-	71.2	0,2	GTATATATATATAT	168	0,5
TGGT1_chrIX	181485	intronic	TGGT1_267800	ATATATAAGTAT	ATAT	144	0,4	-	28.2	0
TGGT1_chrIX	183428	intronic	TGGT1_267800	GTATATATATATATATATATAT	GTATATATATATATAT	181	0,9	GTATATATATATATATAT	187	0,11
TGGT1_chrIX	199226	intronic	TGGT1_267775	CATATATATATATATATATATATAT	CATATATATATATATATATAT,CATATATATATATATATAT	101	0,4	CATATATATATATATATATAT	133	0,4
TGGT1_chrIX	205568	downstream	TGGT1_267775	GC	G	5.08	2,2	-	23.5	1,1
TGGT1_chrIX	209820	intronic	TGGT1_267760	GTTTTT	GTTTTTT,GTTTTTTT	147	1,39	GTTTTTT	137	0,50
TGGT1_chrIX	212936	intronic	TGGT1_267760	CATATATATATATATATAT	CATATATATATATATAT	214	0,8	-	54	8,0
TGGT1_chrIX	216880	intergenic	TGGT1_267760(dist=2188),TGGT1_267750(dist=1437)	CTTATATTTATAT	-	36	2,0	CTTATAT	155	0,4
TGGT1_chrIX	224688	intronic	TGGT1_267750	CAT	CATGTATAT	215	0,6	-	54	8,0
TGGT1_chrIX	249255	intronic	TGGT1_267720	TTGT	TT	73.4	0,3	-	4.42	0,1
TGGT1_chrIX	250693	intronic	TGGT1_267720	CATATATATAATATATATATA	-	48	6,0	CATATATATATA	184	0,10
TGGT1_chrIX	250695	intronic	TGGT1_267720	TATATATAATATATA	TATATATA	71.2	0,2	-	39	3,0
TGGT1_chrIX	251121	intronic	TGGT1_267720	CATATATATATAT	-	39	3,0	CATATATATATATATATATAT,CATATATATATATATATAT	19.5	0,2
TGGT1_chrIX	270209	intronic	TGGT1_267710	GAAAAAAAAA	GAAAAAAAA	48.5	0,53	GAAAAAAAA,GAAAAAAA	43.5	1,68
TGGT1_chrIX	270860	intronic	TGGT1_267710	TATATATACATATATA	-	37.2	0,2	TATATATA	121	0,3
TGGT1_chrIX	272967	intronic	TGGT1_267710	GAAAA	GAAAAA,GAAAAAA	96.5	1,29	-	67.5	1,28
TGGT1_chrIX	277059	intergenic	TGGT1_267710(dist=1005),TGGT1_267700(dist=1075)	CTATATATA	-	42	4,0	CTATATATATATATA	96.4	0,3
TGGT1_chrIX	287793	intronic	TGGT1_267690	CATATATATATATATATATATA	-	39	3,0	CATATATATATATATATATATATATA,CATATATATATATATATATATATA	66.2	0,3
TGGT1_chrIX	287870	intronic	TGGT1_267690	AT	ATACACAGATGCAGGTGAATCTGCACTT	71.2	0,2	-	42	4,0
[truncated: 6,907 more rows]

## Sheet: CNV
#annoPos	Gene	Chrom	Pos_start	Pos_end	Variance-type	Description
exonic	TGGT1_200230	AAQM03000006	2501	3000	CNV Del Wh3	deletion:a 500bp deletion	normalized_RD:0.204076
exonic	TGGT1_308090	AAQM03000031	1	600	CNV Del Wh3	deletion:a 600bp deletion	normalized_RD:0.0314375
downstream	TGGT1_409700	AAQM03000185	2101	2700	CNV Del Wh3	deletion:a 600bp deletion	normalized_RD:0.105977
exonic	TGGT1_409700	AAQM03000185	701	1600	CNV Del Wh3	deletion:a 900bp deletion	normalized_RD:0.176969
exonic	TGGT1_360840	AAQM03000203	1301	3000	CNV Del Wh3	deletion:a 1700bp deletion	normalized_RD:0.254054
exonic	TGGT1_409860	AAQM03000204	1601	4600	CNV Del Wh3	deletion:a 3000bp deletion	normalized_RD:0.365518
exonic	TGGT1_410390	AAQM03000268	1	600	CNV Del Wh3	deletion:a 600bp deletion	normalized_RD:0.0325143
exonic	TGGT1_410600	AAQM03000303	1	900	CNV Del Wh3	deletion:a 900bp deletion	normalized_RD:0.295755
exonic	TGGT1_292600,TGGT1_410920	AAQM03000368	1	4300	CNV Del Wh3	deletion:a 4300bp deletion	normalized_RD:0.423222
exonic	TGGT1_410930	AAQM03000377	1901	2400	CNV Del Wh3	deletion:a 500bp deletion	normalized_RD:0.148127
exonic	TGGT1_411000	AAQM03000396	5601	6700	CNV Del Wh3	deletion:a 1100bp deletion	normalized_RD:0.160301
intergenic	NONE(dist=NONE),TGGT1_300780(dist=2749)	AAQM03000396	1	1000	CNV Del Wh3	deletion:a 1000bp deletion	normalized_RD:0.275604
exonic	TGGT1_266340	AAQM03000444	1	800	CNV Del Wh3	deletion:a 800bp deletion	normalized_RD:0.0771037
intergenic	NONE(dist=NONE),TGGT1_411290(dist=1505)	AAQM03000463	1	300	CNV Del Wh3	deletion:a 300bp deletion	normalized_RD:0
exonic	TGGT1_238850	AAQM03000464	1	2600	CNV Del Wh3	deletion:a 2600bp deletion	normalized_RD:0.312846
exonic	TGGT1_411690	AAQM03000529	1	800	CNV Del Wh3	deletion:a 800bp deletion	normalized_RD:0.163477
exonic	TGGT1_411740	AAQM03000534	1	1100	CNV Del Wh3	deletion:a 1100bp deletion	normalized_RD:0.178669
exonic	TGGT1_259410	AAQM03000537	1	1100	CNV Del Wh3	deletion:a 1100bp deletion	normalized_RD:0.322493
exonic	TGGT1_411770	AAQM03000538	1	1100	CNV Del Wh3	deletion:a 1100bp deletion	normalized_RD:0.23231
exonic	TGGT1_411780	AAQM03000539	1	1100	CNV Del Wh3	deletion:a 1100bp deletion	normalized_RD:0.373136
exonic	TGGT1_411850	AAQM03000549	1	700	CNV Del Wh3	deletion:a 700bp deletion	normalized_RD:0.227888
exonic	TGGT1_411870	AAQM03000551	1	400	CNV Del Wh3	deletion:a 400bp deletion	normalized_RD:0.0670333
exonic	TGGT1_302000C	AAQM03000557	1301	1700	CNV Del Wh3	deletion:a 400bp deletion	normalized_RD:0
downstream	TGGT1_294700	TGGT1_chrIa	1056401	1057600	CNV Del Wh3	deletion:a 1200bp deletion	normalized_RD:0.251151
downstream	TGGT1_294705	TGGT1_chrIa	1065401	1066300	CNV Del Wh3	deletion:a 900bp deletion	normalized_RD:0.334869
exonic	TGGT1_292975	TGGT1_chrIa	47101	47600	CNV Del Wh3	deletion:a 500bp deletion	normalized_RD:0.242532
exonic	TGGT1_293460	TGGT1_chrIa	327301	328100	CNV Del Wh3	deletion:a 800bp deletion	normalized_RD:0.191707
exonic	TGGT1_293900	TGGT1_chrIa	623901	624600	CNV Del Wh3	deletion:a 700bp deletion	normalized_RD:0.305713
exonic	TGGT1_294010	TGGT1_chrIa	628501	631000	CNV Del Wh3	deletion:a 2500bp deletion	normalized_RD:0.627017
exonic	TGGT1_294370	TGGT1_chrIa	838601	839500	CNV Del Wh3	deletion:a 900bp deletion	normalized_RD:0.21598
exonic	TGGT1_294370	TGGT1_chrIa	841601	842200	CNV Del Wh3	deletion:a 600bp deletion	normalized_RD:0.211027
exonic	TGGT1_294430	TGGT1_chrIa	900001	900800	CNV Del Wh3	deletion:a 800bp deletion	normalized_RD:0.285332
exonic	TGGT1_294550	TGGT1_chrIa	933701	935700	CNV Del Wh3	deletion:a 2000bp deletion	normalized_RD:0.383415
exonic	TGGT1_294620	TGGT1_chrIa	989501	990900	CNV Del Wh3	deletion:a 1400bp deletion	normalized_RD:0.454748
exonic	TGGT1_294630	TGGT1_chrIa	1003001	1004800	CNV Del Wh3	deletion:a 1800bp deletion	normalized_RD:0.407192
exonic	TGGT1_294670	TGGT1_chrIa	1041701	1042700	CNV Del Wh3	deletion:a 1000bp deletion	normalized_RD:0.328132
exonic	TGGT1_294700	TGGT1_chrIa	1062201	1064100	CNV Del Wh3	deletion:a 1900bp deletion	normalized_RD:0.54626
exonic	TGGT1_294840	TGGT1_chrIa	1193901	1196300	CNV Del Wh3	deletion:a 2400bp deletion	normalized_RD:0.691038
exonic	TGGT1_294880	TGGT1_chrIa	1226201	1227400	CNV Del Wh3	deletion:a 1200bp deletion	normalized_RD:0.355179
exonic	TGGT1_294940	TGGT1_chrIa	1269701	1270300	CNV Del Wh3	deletion:a 600bp deletion	normalized_RD:0.258582
exonic	TGGT1_294940	TGGT1_chrIa	1270901	1272600	CNV Del Wh3	deletion:a 1700bp deletion	normalized_RD:0.501429
exonic	TGGT1_295040	TGGT1_chrIa	1334501	1339700	CNV Del Wh3	deletion:a 5200bp deletion	normalized_RD:0.654343
exonic	TGGT1_295050	TGGT1_chrIa	1347601	1349500	CNV Del Wh3	deletion:a 1900bp deletion	normalized_RD:0.64669
exonic	TGGT1_295050	TGGT1_chrIa	1350101	1351700	CNV Del Wh3	deletion:a 1600bp deletion	normalized_RD:0.644226
exonic	TGGT1_295340	TGGT1_chrIa	1797601	1798100	CNV Del Wh3	deletion:a 500bp deletion	normalized_RD:0.278199
exonic	TGGT1_295380,TGGT1_295390	TGGT1_chrIa	1770201	1773400	CNV Del Wh3	deletion:a 3200bp deletion	normalized_RD:0.405149
exonic	TGGT1_295380	TGGT1_chrIa	1775901	1777100	CNV Del Wh3	deletion:a 1200bp deletion	normalized_RD:0.273443
exonic	TGGT1_295610	TGGT1_chrIa	1663801	1667300	CNV Del Wh3	deletion:a 3500bp deletion	normalized_RD:0.360741
exonic	TGGT1_295610	TGGT1_chrIa	1675601	1676500	CNV Del Wh3	deletion:a 900bp deletion	normalized_RD:0.427998
exonic	TGGT1_295760	TGGT1_chrIa	1520301	1520900	CNV Del Wh3	deletion:a 600bp deletion	normalized_RD:0.246693
intronic	TGGT1_293550	TGGT1_chrIa	385001	385600	CNV Del Wh3	deletion:a 600bp deletion	normalized_RD:0.276415
intronic	TGGT1_294630	TGGT1_chrIa	1008101	1008500	CNV Del Wh3	deletion:a 400bp deletion	normalized_RD:0.124833
upstream	TGGT1_295040	TGGT1_chrIa	1344301	1345600	CNV Del Wh3	deletion:a 1300bp deletion	normalized_RD:0.711958
downstream	TGGT1_209060,TGGT1_209070	TGGT1_chrIb	1044201	1044900	CNV Del Wh3	deletion:a 700bp deletion	normalized_RD:0.219094
exonic	TGGT1_207430	TGGT1_chrIb	66501	68100	CNV Del Wh3	deletion:a 1600bp deletion	normalized_RD:0.432456
exonic	TGGT1_207450,TGGT1_207460B	TGGT1_chrIb	89401	92200	CNV Del Wh3	deletion:a 2800bp deletion	normalized_RD:0.561747
exonic	TGGT1_207460B	TGGT1_chrIb	95101	96700	CNV Del Wh3	deletion:a 1600bp deletion	normalized_RD:0.117031
exonic	TGGT1_207630	TGGT1_chrIb	181701	182400	CNV Del Wh3	deletion:a 700bp deletion	normalized_RD:0.252213
exonic	TGGT1_207630	TGGT1_chrIb	183401	184300	CNV Del Wh3	deletion:a 900bp deletion	normalized_RD:0.311091
exonic	TGGT1_207640	TGGT1_chrIb	188501	189500	CNV Del Wh3	deletion:a 1000bp deletion	normalized_RD:0.335265
exonic	TGGT1_207740	TGGT1_chrIb	267601	267900	CNV Del Wh3	deletion:a 300bp deletion	normalized_RD:0.0237777
exonic	TGGT1_207910	TGGT1_chrIb	441401	442300	CNV Del Wh3	deletion:a 900bp deletion	normalized_RD:0.118888
exonic	TGGT1_207990	TGGT1_chrIb	519901	520800	CNV Del Wh3	deletion:a 900bp deletion	normalized_RD:0.374498
exonic	TGGT1_207990	TGGT1_chrIb	523901	524300	CNV Del Wh3	deletion:a 400bp deletion	normalized_RD:0.213999
exonic	TGGT1_208090	TGGT1_chrIb	610001	611600	CNV Del Wh3	deletion:a 1600bp deletion	normalized_RD:0.341061
exonic	TGGT1_208430	TGGT1_chrIb	721301	722300	CNV Del Wh3	deletion:a 1000bp deletion	normalized_RD:0.388765
exonic	TGGT1_208510	TGGT1_chrIb	759901	761600	CNV Del Wh3	deletion:a 1700bp deletion	normalized_RD:0.621016
exonic	TGGT1_208710	TGGT1_chrIb	829901	830800	CNV Del Wh3	deletion:a 900bp deletion	normalized_RD:0.293258
exonic	TGGT1_208790	TGGT1_chrIb	876101	877000	CNV Del Wh3	deletion:a 900bp deletion	normalized_RD:0.340813
exonic	TGGT1_209100	TGGT1_chrIb	1055801	1059300	CNV Del Wh3	deletion:a 3500bp deletion	normalized_RD:0.400484
exonic	TGGT1_209100	TGGT1_chrIb	1059801	1060800	CNV Del Wh3	deletion:a 1000bp deletion	normalized_RD:0.329915
exonic	TGGT1_209150	TGGT1_chrIb	1095101	1096200	CNV Del Wh3	deletion:a 1100bp deletion	normalized_RD:0.405301
exonic	TGGT1_209430	TGGT1_chrIb	1228301	1229100	CNV Del Wh3	deletion:a 800bp deletion	normalized_RD:0.251895
exonic	TGGT1_321410	TGGT1_chrIb	1835901	1836500	CNV Del Wh3	deletion:a 600bp deletion	normalized_RD:0.169416
exonic	TGGT1_321610	TGGT1_chrIb	1712701	1714200	CNV Del Wh3	deletion:a 1500bp deletion	normalized_RD:0.376876
exonic	TGGT1_321650	TGGT1_chrIb	1666701	1667300	CNV Del Wh3	deletion:a 600bp deletion	normalized_RD:0.261554
intergenic	TGGT1_209960(dist=1261),TGGT1_209970(dist=1047)	TGGT1_chrIb	1609901	1610800	CNV Del Wh3	deletion:a 900bp deletion	normalized_RD:0.206073
intronic	TGGT1_207865	TGGT1_chrIb	384001	384600	CNV Del Wh3	deletion:a 600bp deletion	normalized_RD:0.0772774
intronic	TGGT1_208090	TGGT1_chrIb	608401	608700	CNV Del Wh3	deletion:a 300bp deletion	normalized_RD:0.0534997
intronic	TGGT1_209160	TGGT1_chrIb	1103201	1103700	CNV Del Wh3	deletion:a 500bp deletion	normalized_RD:0.0748996
upstream	TGGT1_209820	TGGT1_chrIb	1485301	1485900	CNV Del Wh3	deletion:a 600bp deletion	normalized_RD:0.136722
downstream	TGGT1_222420	TGGT1_chrII	1120301	1121200	CNV Del Wh3	deletion:a 900bp deletion	normalized_RD:0.174369
downstream	TGGT1_223060	TGGT1_chrII	1400701	1401500	CNV Del Wh3	deletion:a 800bp deletion	normalized_RD:0.240749
exonic	TGGT1_220930	TGGT1_chrII	57301	57800	CNV Del Wh3	deletion:a 500bp deletion	normalized_RD:0.253232
exonic	TGGT1_221170	TGGT1_chrII	88901	90700	CNV Del Wh3	deletion:a 1800bp deletion	normalized_RD:0.306137
exonic	TGGT1_221180	TGGT1_chrII	94301	94900	CNV Del Wh3	deletion:a 600bp deletion	normalized_RD:0.276415
exonic	TGGT1_221280	TGGT1_chrII	199501	200300	CNV Del Wh3	deletion:a 800bp deletion	normalized_RD:0.182791
exonic	TGGT1_221320	TGGT1_chrII	227801	229000	CNV Del Wh3	deletion:a 1200bp deletion	normalized_RD:0.338832
exonic	TGGT1_221410	TGGT1_chrII	312101	313100	CNV Del Wh3	deletion:a 1000bp deletion	normalized_RD:0.299598
exonic	TGGT1_221430	TGGT1_chrII	329401	330900	CNV Del Wh3	deletion:a 1500bp deletion	normalized_RD:0.198543
exonic	TGGT1_221470	TGGT1_chrII	365901	366800	CNV Del Wh3	deletion:a 900bp deletion	normalized_RD:0.297221
exonic	TGGT1_221818	TGGT1_chrII	675401	676300	CNV Del Wh3	deletion:a 900bp deletion	normalized_RD:0.32298
exonic	TGGT1_221850	TGGT1_chrII	615701	616500	CNV Del Wh3	deletion:a 800bp deletion	normalized_RD:0.153812
exonic	TGGT1_221870	TGGT1_chrII	628101	628900	CNV Del Wh3	deletion:a 800bp deletion	normalized_RD:0.416852
exonic	TGGT1_221900	TGGT1_chrII	660601	662000	CNV Del Wh3	deletion:a 1400bp deletion	normalized_RD:0.309534
exonic	TGGT1_222270	TGGT1_chrII	987901	989100	CNV Del Wh3	deletion:a 1200bp deletion	normalized_RD:0.425026
exonic	TGGT1_222270	TGGT1_chrII	989601	990600	CNV Del Wh3	deletion:a 1000bp deletion	normalized_RD:0.310298
exonic	TGGT1_222360	TGGT1_chrII	1048601	1049100	CNV Del Wh3	deletion:a 500bp deletion	normalized_RD:0.185466
exonic	TGGT1_222360	TGGT1_chrII	1049401	1050000	CNV Del Wh3	deletion:a 600bp deletion	normalized_RD:0.252638
exonic	TGGT1_222360	TGGT1_chrII	1051901	1053100	CNV Del Wh3	deletion:a 1200bp deletion	normalized_RD:0.367068
exonic	TGGT1_222370	TGGT1_chrII	1060201	1062600	CNV Del Wh3	deletion:a 2400bp deletion	normalized_RD:0.744538
exonic	TGGT1_222410	TGGT1_chrII	1109301	1110300	CNV Del Wh3	deletion:a 1000bp deletion	normalized_RD:0.246099
exonic	TGGT1_222410	TGGT1_chrII	1113001	1114200	CNV Del Wh3	deletion:a 1200bp deletion	normalized_RD:0.386387
exonic	TGGT1_297110	TGGT1_chrII	1509701	1511100	CNV Del Wh3	deletion:a 1400bp deletion	normalized_RD:0.506974
exonic	TGGT1_297220	TGGT1_chrII	1600401	1605400	CNV Del Wh3	deletion:a 5000bp deletion	normalized_RD:0.584217
exonic	TGGT1_297230	TGGT1_chrII	1607501	1609200	CNV Del Wh3	deletion:a 1700bp deletion	normalized_RD:0.444782
exonic	TGGT1_297690,TGGT1_297700	TGGT1_chrII	1901001	1904400	CNV Del Wh3	deletion:a 3400bp deletion	normalized_RD:0.546012
exonic	TGGT1_297745	TGGT1_chrII	1946301	1950200	CNV Del Wh3	deletion:a 3900bp deletion	normalized_RD:0.642911
exonic	TGGT1_297745	TGGT1_chrII	1952601	1956000	CNV Del Wh3	deletion:a 3400bp deletion	normalized_RD:0.674516
exonic	TGGT1_297960A,TGGT1_297960B	TGGT1_chrII	2113501	2114300	CNV Del Wh3	deletion:a 800bp deletion	normalized_RD:0.129291
intergenic	TGGT1_222380(dist=1621),TGGT1_222385(dist=1559)	TGGT1_chrII	1079801	1080400	CNV Del Wh3	deletion:a 600bp deletion	normalized_RD:0.14861
intergenic	TGGT1_298060(dist=10196),TGGT1_298070(dist=1514)	TGGT1_chrII	2234801	2235200	CNV Del Wh3	deletion:a 400bp deletion	normalized_RD:0.0802496
intronic	TGGT1_221880	TGGT1_chrII	636801	637200	CNV Del Wh3	deletion:a 400bp deletion	normalized_RD:0.0847079
intronic	TGGT1_222340	TGGT1_chrII	1032701	1033100	CNV Del Wh3	deletion:a 400bp deletion	normalized_RD:0.205082
upstream;downstream	TGGT1_222430;TGGT1_222440	TGGT1_chrII	1134901	1135400	CNV Del Wh3	deletion:a 500bp deletion	normalized_RD:0.0927329
downstream	TGGT1_252440	TGGT1_chrIII	555301	555800	CNV Del Wh3	deletion:a 500bp deletion	normalized_RD:0.260365
downstream	TGGT1_299150,TGGT1_299160	TGGT1_chrIII	2127301	2128400	CNV Del Wh3	deletion:a 1100bp deletion	normalized_RD:0.290195
exonic	TGGT1_252420	TGGT1_chrIII	541901	545600	CNV Del Wh3	deletion:a 3700bp deletion	normalized_RD:0.627537
exonic	TGGT1_253020	TGGT1_chrIII	662701	663600	CNV Del Wh3	deletion:a 900bp deletion	normalized_RD:0.287313
exonic	TGGT1_253040	TGGT1_chrIII	688601	690900	CNV Del Wh3	deletion:a 2300bp deletion	normalized_RD:0.581519
exonic	TGGT1_253490	TGGT1_chrIII	965301	967900	CNV Del Wh3	deletion:a 2600bp deletion	normalized_RD:0.698926
exonic	TGGT1_253960	TGGT1_chrIII	1352001	1352400	CNV Del Wh3	deletion:a 400bp deletion	normalized_RD:0.0847079
exonic	TGGT1_253990	TGGT1_chrIII	1362101	1362500	CNV Del Wh3	deletion:a 400bp deletion	normalized_RD:0.178332
exonic	TGGT1_254450	TGGT1_chrIII	1733101	1733900	CNV Del Wh3	deletion:a 800bp deletion	normalized_RD:0.220686
exonic	TGGT1_254490	TGGT1_chrIII	1759901	1760600	CNV Del Wh3	deletion:a 700bp deletion	normalized_RD:0.272594
exonic	TGGT1_254490	TGGT1_chrIII	1761301	1762400	CNV Del Wh3	deletion:a 1100bp deletion	normalized_RD:0.249665
exonic	TGGT1_254490	TGGT1_chrIII	1764101	1766600	CNV Del Wh3	deletion:a 2500bp deletion	normalized_RD:0.436558
exonic	TGGT1_254530,TGGT1_254540	TGGT1_chrIII	1788101	1800800	CNV Del Wh3	deletion:a 12700bp deletion	normalized_RD:0.743801
exonic	TGGT1_254835,TGGT1_254840	TGGT1_chrIII	1943301	1946500	CNV Del Wh3	deletion:a 3200bp deletion	normalized_RD:0.29815
exonic	TGGT1_254835	TGGT1_chrIII	1941001	1941500	CNV Del Wh3	deletion:a 500bp deletion	normalized_RD:0.213999
exonic	TGGT1_275750	TGGT1_chrIII	238501	239100	CNV Del Wh3	deletion:a 600bp deletion	normalized_RD:0.136722
exonic	TGGT1_276100	TGGT1_chrIII	132801	133800	CNV Del Wh3	deletion:a 1000bp deletion	normalized_RD:0.383415
exonic	TGGT1_276190	TGGT1_chrIII	54201	55600	CNV Del Wh3	deletion:a 1400bp deletion	normalized_RD:0.384689
exonic	TGGT1_299168,TGGT1_299172	TGGT1_chrIII	2116601	2120100	CNV Del Wh3	deletion:a 3500bp deletion	normalized_RD:0.417298
exonic	TGGT1_299168	TGGT1_chrIII	2121501	2122500	CNV Del Wh3	deletion:a 1000bp deletion	normalized_RD:0.303165
exonic	TGGT1_299190	TGGT1_chrIII	2106801	2110400	CNV Del Wh3	deletion:a 3600bp deletion	normalized_RD:0.608312
intergenic	TGGT1_253770(dist=1955),TGGT1_253780(dist=1430)	TGGT1_chrIII	1167801	1168100	CNV Del Wh3	deletion:a 300bp deletion	normalized_RD:0
intronic	TGGT1_253730	TGGT1_chrIII	1114301	1114800	CNV Del Wh3	deletion:a 500bp deletion	normalized_RD:0.271065
intronic	TGGT1_253900	TGGT1_chrIII	1270301	1270700	CNV Del Wh3	deletion:a 400bp deletion	normalized_RD:0.0847079
intronic	TGGT1_275870	TGGT1_chrIII	161701	162300	CNV Del Wh3	deletion:a 600bp deletion	normalized_RD:0.291276
downstream	TGGT1_211230,TGGT1_211240	TGGT1_chrIV	1831201	1832700	CNV Del Wh3	deletion:a 1500bp deletion	normalized_RD:0.380443
downstream	TGGT1_211690,TGGT1_211695	TGGT1_chrIV	1530301	1531200	CNV Del Wh3	deletion:a 900bp deletion	normalized_RD:0.33685
downstream	TGGT1_318420	TGGT1_chrIV	1292101	1292600	CNV Del Wh3	deletion:a 500bp deletion	normalized_RD:0.103433
downstream	TGGT1_319380	TGGT1_chrIV	933301	934300	CNV Del Wh3	deletion:a 1000bp deletion	normalized_RD:0.328132
exonic	TGGT1_211350	TGGT1_chrIV	1731401	1732500	CNV Del Wh3	deletion:a 1100bp deletion	normalized_RD:0.308029
exonic	TGGT1_211440	TGGT1_chrIV	1644701	1647300	CNV Del Wh3	deletion:a 2600bp deletion	normalized_RD:0.452004
exonic	TGGT1_211690	TGGT1_chrIV	1549101	1551500	CNV Del Wh3	deletion:a 2400bp deletion	normalized_RD:0.552087
exonic	TGGT1_237890	TGGT1_chrIV	2484701	2485800	CNV Del Wh3	deletion:a 1100bp deletion	normalized_RD:0.573906
exonic	TGGT1_301120	TGGT1_chrIV	2161601	2163200	CNV Del Wh3	deletion:a 1600bp deletion	normalized_RD:0.352207
exonic	TGGT1_301216	TGGT1_chrIV	2205601	2206200	CNV Del Wh3	deletion:a 600bp deletion	normalized_RD:0.22886
exonic	TGGT1_301270	TGGT1_chrIV	2246601	2251900	CNV Del Wh3	deletion:a 5300bp deletion	normalized_RD:0.618443
exonic	TGGT1_301270	TGGT1_chrIV	2253301	2254600	CNV Del Wh3	deletion:a 1300bp deletion	normalized_RD:0.331973
exonic	TGGT1_301350	TGGT1_chrIV	2284201	2285800	CNV Del Wh3	deletion:a 1600bp deletion	normalized_RD:0.337717
exonic	TGGT1_301355,TGGT1_301360	TGGT1_chrIV	2288701	2289800	CNV Del Wh3	deletion:a 1100bp deletion	normalized_RD:0.236696
exonic	TGGT1_301410	TGGT1_chrIV	2349301	2350300	CNV Del Wh3	deletion:a 1000bp deletion	normalized_RD:0.527864
exonic	TGGT1_318350	TGGT1_chrIV	1332701	1335500	CNV Del Wh3	deletion:a 2800bp deletion	normalized_RD:0.631169
exonic	TGGT1_318350	TGGT1_chrIV	1339301	1346300	CNV Del Wh3	deletion:a 7000bp deletion	normalized_RD:0.737022
exonic	TGGT1_318380,TGGT1_318390	TGGT1_chrIV	1316901	1323100	CNV Del Wh3	deletion:a 6200bp deletion	normalized_RD:0.738641
exonic	TGGT1_318460	TGGT1_chrIV	1251201	1255200	CNV Del Wh3	deletion:a 4000bp deletion	normalized_RD:0.637093
exonic	TGGT1_318480	TGGT1_chrIV	1230901	1233700	CNV Del Wh3	deletion:a 2800bp deletion	normalized_RD:0.66811
exonic	TGGT1_318525	TGGT1_chrIV	1200101	1200700	CNV Del Wh3	deletion:a 600bp deletion	normalized_RD:0.187249
exonic	TGGT1_318700	TGGT1_chrIV	1082701	1083500	CNV Del Wh3	deletion:a 800bp deletion	normalized_RD:0.314311
exonic	TGGT1_319550	TGGT1_chrIV	863501	864200	CNV Del Wh3	deletion:a 700bp deletion	normalized_RD:0.175785
exonic	TGGT1_319650	TGGT1_chrIV	749601	751800	CNV Del Wh3	deletion:a 2200bp deletion	normalized_RD:0.547156
exonic	TGGT1_319650	TGGT1_chrIV	754401	755300	CNV Del Wh3	deletion:a 900bp deletion	normalized_RD:0.39035
exonic	TGGT1_319670	TGGT1_chrIV	736301	736800	CNV Del Wh3	deletion:a 500bp deletion	normalized_RD:0.174766
exonic	TGGT1_319900	TGGT1_chrIV	625701	627000	CNV Del Wh3	deletion:a 1300bp deletion	normalized_RD:0.286704
exonic	TGGT1_320000	TGGT1_chrIV	546901	549400	CNV Del Wh3	deletion:a 2500bp deletion	normalized_RD:0.417298
exonic	TGGT1_320015	TGGT1_chrIV	524801	525300	CNV Del Wh3	deletion:a 500bp deletion	normalized_RD:0.235399
exonic	TGGT1_320300	TGGT1_chrIV	322601	325500	CNV Del Wh3	deletion:a 2900bp deletion	normalized_RD:0.568204
exonic	TGGT1_320300	TGGT1_chrIV	327001	328900	CNV Del Wh3	deletion:a 1900bp deletion	normalized_RD:0.44677
exonic	TGGT1_320440A	TGGT1_chrIV	297401	297900	CNV Del Wh3	deletion:a 500bp deletion	normalized_RD:0.231832
exonic	TGGT1_320460	TGGT1_chrIV	277301	283400	CNV Del Wh3	deletion:a 6100bp deletion	normalized_RD:0.593175
intronic	TGGT1_319530	TGGT1_chrIV	878201	878800	CNV Del Wh3	deletion:a 600bp deletion	normalized_RD:0.169416
intronic	TGGT1_320480	TGGT1_chrIV	260601	261100	CNV Del Wh3	deletion:a 500bp deletion	normalized_RD:0.110566
upstream	TGGT1_237893	TGGT1_chrIV	2497701	2498300	CNV Del Wh3	deletion:a 600bp deletion	normalized_RD:0.208054
upstream	TGGT1_301360	TGGT1_chrIV	2294201	2295200	CNV Del Wh3	deletion:a 1000bp deletion	normalized_RD:0.269282
downstream	TGGT1_264440,TGGT1_264450	TGGT1_chrIX	2058001	2058900	CNV Del Wh3	deletion:a 900bp deletion	normalized_RD:0.186258
downstream	TGGT1_266380	TGGT1_chrIX	1008301	1008900	CNV Del Wh3	deletion:a 600bp deletion	normalized_RD:0.196166
downstream	TGGT1_288720	TGGT1_chrIX	2517001	2517700	CNV Del Wh3	deletion:a 700bp deletion	normalized_RD:0.175785
downstream	TGGT1_289930,TGGT1_289940	TGGT1_chrIX	3339101	3339800	CNV Del Wh3	deletion:a 700bp deletion	normalized_RD:0.231832
downstream	TGGT1_290890	TGGT1_chrIX	3731301	3732600	CNV Del Wh3	deletion:a 1300bp deletion	normalized_RD:0.296306
downstream	TGGT1_305340,TGGT1_305450	TGGT1_chrIX	5170001	5170500	CNV Del Wh3	deletion:a 500bp deletion	normalized_RD:0.117699
downstream	TGGT1_305600	TGGT1_chrIX	5278701	5279300	CNV Del Wh3	deletion:a 600bp deletion	normalized_RD:0.216971
exonic	TGGT1_210440	TGGT1_chrIX	4583401	4584600	CNV Del Wh3	deletion:a 1200bp deletion	normalized_RD:0.30911
exonic	TGGT1_264650	TGGT1_chrIX	1973001	1974000	CNV Del Wh3	deletion:a 1000bp deletion	normalized_RD:0.326348
exonic	TGGT1_264890	TGGT1_chrIX	1736801	1747500	CNV Del Wh3	deletion:a 10700bp deletion	normalized_RD:0.585664
exonic	TGGT1_264950,TGGT1_410760,TGGT1_410860	TGGT1_chrIX	1707801	1710400	CNV Del Wh3	deletion:a 2600bp deletion	normalized_RD:0.263383
exonic	TGGT1_264950	TGGT1_chrIX	1712601	1713500	CNV Del Wh3	deletion:a 900bp deletion	normalized_RD:0.279387
exonic	TGGT1_264970	TGGT1_chrIX	1699001	1699500	CNV Del Wh3	deletion:a 500bp deletion	normalized_RD:0.235399
exonic	TGGT1_265010	TGGT1_chrIX	1658901	1664000	CNV Del Wh3	deletion:a 5100bp deletion	normalized_RD:0.642696
exonic	TGGT1_265400,TGGT1_265410	TGGT1_chrIX	1393201	1397900	CNV Del Wh3	deletion:a 4700bp deletion	normalized_RD:0.551313
exonic	TGGT1_265420	TGGT1_chrIX	1384301	1386300	CNV Del Wh3	deletion:a 2000bp deletion	normalized_RD:0.386981
exonic	TGGT1_265470	TGGT1_chrIX	1351401	1352200	CNV Del Wh3	deletion:a 800bp deletion	normalized_RD:0.405706
exonic	TGGT1_265542	TGGT1_chrIX	1306301	1308000	CNV Del Wh3	deletion:a 1700bp deletion	normalized_RD:0.40387
exonic	TGGT1_265780	TGGT1_chrIX	1277701	1279100	CNV Del Wh3	deletion:a 1400bp deletion	normalized_RD:0.498057
exonic	TGGT1_266035	TGGT1_chrIX	1167201	1168400	CNV Del Wh3	deletion:a 1200bp deletion	normalized_RD:0.329915
exonic	TGGT1_266260	TGGT1_chrIX	1086701	1087600	CNV Del Wh3	deletion:a 900bp deletion	normalized_RD:0.364591
exonic	TGGT1_266400	TGGT1_chrIX	995101	996300	CNV Del Wh3	deletion:a 1200bp deletion	normalized_RD:0.306137
exonic	TGGT1_266435	TGGT1_chrIX	977601	978500	CNV Del Wh3	deletion:a 900bp deletion	normalized_RD:0.291276
exonic	TGGT1_267000	TGGT1_chrIX	684701	687500	CNV Del Wh3	deletion:a 2800bp deletion	normalized_RD:0.619705
exonic	TGGT1_267020	TGGT1_chrIX	683201	683700	CNV Del Wh3	deletion:a 500bp deletion	normalized_RD:0.256799
exonic	TGGT1_267040	TGGT1_chrIX	650701	651600	CNV Del Wh3	deletion:a 900bp deletion	normalized_RD:0.386387
exonic	TGGT1_267560	TGGT1_chrIX	405501	407100	CNV Del Wh3	deletion:a 1600bp deletion	normalized_RD:0.467008
exonic	TGGT1_267590	TGGT1_chrIX	372101	373100	CNV Del Wh3	deletion:a 1000bp deletion	normalized_RD:0.331698
exonic	TGGT1_267600	TGGT1_chrIX	357601	358800	CNV Del Wh3	deletion:a 1200bp deletion	normalized_RD:0.307623
exonic	TGGT1_267690	TGGT1_chrIX	287601	288200	CNV Del Wh3	deletion:a 600bp deletion	normalized_RD:0.166444
exonic	TGGT1_267775	TGGT1_chrIX	199001	199500	CNV Del Wh3	deletion:a 500bp deletion	normalized_RD:0.246099
exonic	TGGT1_267775	TGGT1_chrIX	202801	203200	CNV Del Wh3	deletion:a 400bp deletion	normalized_RD:0.147124
exonic	TGGT1_287970	TGGT1_chrIX	2085901	2087700	CNV Del Wh3	deletion:a 1800bp deletion	normalized_RD:0.536979
exonic	TGGT1_287980	TGGT1_chrIX	2091101	2092400	CNV Del Wh3	deletion:a 1300bp deletion	normalized_RD:0.216742
exonic	TGGT1_287980	TGGT1_chrIX	2094301	2096500	CNV Del Wh3	deletion:a 2200bp deletion	normalized_RD:0.462043
exonic	TGGT1_288040	TGGT1_chrIX	2124001	2125500	CNV Del Wh3	deletion:a 1500bp deletion	normalized_RD:0.39352
exonic	TGGT1_288350	TGGT1_chrIX	2275501	2276200	CNV Del Wh3	deletion:a 700bp deletion	normalized_RD:0.11719
exonic	TGGT1_288380,TGGT1_288390	TGGT1_chrIX	2298701	2300900	CNV Del Wh3	deletion:a 2200bp deletion	normalized_RD:0.590118
exonic	TGGT1_288390	TGGT1_chrIX	2300901	2301600	CNV Del Wh3	deletion:a 700bp deletion	normalized_RD:0.305713
exonic	TGGT1_288420	TGGT1_chrIX	2319501	2322900	CNV Del Wh3	deletion:a 3400bp deletion	normalized_RD:0.635178
exonic	TGGT1_288420	TGGT1_chrIX	2325601	2326800	CNV Del Wh3	deletion:a 1200bp deletion	normalized_RD:0.578094
exonic	TGGT1_288460	TGGT1_chrIX	2380401	2381300	CNV Del Wh3	deletion:a 900bp deletion	normalized_RD:0.348739
exonic	TGGT1_288700	TGGT1_chrIX	2498001	2500500	CNV Del Wh3	deletion:a 2500bp deletion	normalized_RD:0.487918
exonic	TGGT1_288700	TGGT1_chrIX	2503101	2507500	CNV Del Wh3	deletion:a 4400bp deletion	normalized_RD:0.490819
exonic	TGGT1_288730	TGGT1_chrIX	2525101	2526500	CNV Del Wh3	deletion:a 1400bp deletion	normalized_RD:0.575759
exonic	TGGT1_288860	TGGT1_chrIX	2591001	2593600	CNV Del Wh3	deletion:a 2600bp deletion	normalized_RD:0.362838
exonic	TGGT1_288890	TGGT1_chrIX	2600301	2601700	CNV Del Wh3	deletion:a 1400bp deletion	normalized_RD:0.337558
exonic	TGGT1_288890	TGGT1_chrIX	2607001	2608600	CNV Del Wh3	deletion:a 1600bp deletion	normalized_RD:0.364467
exonic	TGGT1_288930	TGGT1_chrIX	2639801	2640700	CNV Del Wh3	deletion:a 900bp deletion	normalized_RD:0.245702
exonic	TGGT1_289190	TGGT1_chrIX	2863501	2864800	CNV Del Wh3	deletion:a 1300bp deletion	normalized_RD:0.362152
exonic	TGGT1_289710	TGGT1_chrIX	3197801	3204100	CNV Del Wh3	deletion:a 6300bp deletion	normalized_RD:0.60265
exonic	TGGT1_289780	TGGT1_chrIX	3249901	3250700	CNV Del Wh3	deletion:a 800bp deletion	normalized_RD:0.220686
exonic	TGGT1_289790	TGGT1_chrIX	3263501	3264800	CNV Del Wh3	deletion:a 1300bp deletion	normalized_RD:0.417024
exonic	TGGT1_289820,TGGT1_289830	TGGT1_chrIX	3277801	3285900	CNV Del Wh3	deletion:a 8100bp deletion	normalized_RD:0.685809
exonic	TGGT1_289990	TGGT1_chrIX	3378901	3380000	CNV Del Wh3	deletion:a 1100bp deletion	normalized_RD:0.585255
exonic	TGGT1_290040	TGGT1_chrIX	3406101	3407200	CNV Del Wh3	deletion:a 1100bp deletion	normalized_RD:0.440967
exonic	TGGT1_290160	TGGT1_chrIX	3414101	3414600	CNV Del Wh3	deletion:a 500bp deletion	normalized_RD:0.149799
exonic	TGGT1_290225	TGGT1_chrIX	3458801	3459600	CNV Del Wh3	deletion:a 800bp deletion	normalized_RD:0.240749
exonic	TGGT1_290225	TGGT1_chrIX	3464701	3466000	CNV Del Wh3	deletion:a 1300bp deletion	normalized_RD:0.292191
exonic	TGGT1_290580	TGGT1_chrIX	3544601	3545400	CNV Del Wh3	deletion:a 800bp deletion	normalized_RD:0.274186
exonic	TGGT1_290630	TGGT1_chrIX	3593001	3601900	CNV Del Wh3	deletion:a 8900bp deletion	normalized_RD:0.647407
exonic	TGGT1_290678	TGGT1_chrIX	3646101	3647800	CNV Del Wh3	deletion:a 1700bp deletion	normalized_RD:0.414361
exonic	TGGT1_290720	TGGT1_chrIX	3672401	3674400	CNV Del Wh3	deletion:a 2000bp deletion	normalized_RD:0.400356
exonic	TGGT1_290940	TGGT1_chrIX	3762601	3766200	CNV Del Wh3	deletion:a 3600bp deletion	normalized_RD:0.431465
exonic	TGGT1_290960	TGGT1_chrIX	3803501	3804500	CNV Del Wh3	deletion:a 1000bp deletion	normalized_RD:0.351315
exonic	TGGT1_291020	TGGT1_chrIX	3862501	3863300	CNV Del Wh3	deletion:a 800bp deletion	normalized_RD:0.325457
exonic	TGGT1_291020	TGGT1_chrIX	3866201	3867300	CNV Del Wh3	deletion:a 1100bp deletion	normalized_RD:0.366392
exonic	TGGT1_291320	TGGT1_chrIX	4049601	4050500	CNV Del Wh3	deletion:a 900bp deletion	normalized_RD:0.229851
exonic	TGGT1_292120	TGGT1_chrIX	4369301	4370900	CNV Del Wh3	deletion:a 1600bp deletion	normalized_RD:0.648684
exonic	TGGT1_292130	TGGT1_chrIX	4374101	4375400	CNV Del Wh3	deletion:a 1300bp deletion	normalized_RD:0.384101
exonic	TGGT1_292330	TGGT1_chrIX	4495501	4496800	CNV Del Wh3	deletion:a 1300bp deletion	normalized_RD:0.507562
exonic	TGGT1_305040	TGGT1_chrIX	4965301	4966100	CNV Del Wh3	deletion:a 800bp deletion	normalized_RD:0.283103
exonic	TGGT1_305320	TGGT1_chrIX	5135901	5137300	CNV Del Wh3	deletion:a 1400bp deletion	normalized_RD:0.320998
exonic	TGGT1_305560	TGGT1_chrIX	5246101	5249800	CNV Del Wh3	deletion:a 3700bp deletion	normalized_RD:0.705136
exonic	TGGT1_305610	TGGT1_chrIX	5281101	5283100	CNV Del Wh3	deletion:a 2000bp deletion	normalized_RD:0.346857
exonic	TGGT1_305640	TGGT1_chrIX	5316901	5318100	CNV Del Wh3	deletion:a 1200bp deletion	normalized_RD:0.310596
exonic	TGGT1_305760	TGGT1_chrIX	5333501	5334300	CNV Del Wh3	deletion:a 800bp deletion	normalized_RD:0.202853
exonic	TGGT1_305770	TGGT1_chrIX	5343201	5344300	CNV Del Wh3	deletion:a 1100bp deletion	normalized_RD:0.209135
exonic	TGGT1_305950	TGGT1_chrIX	5475601	5476700	CNV Del Wh3	deletion:a 1100bp deletion	normalized_RD:0.385847
exonic	TGGT1_306000	TGGT1_chrIX	5495001	5500700	CNV Del Wh3	deletion:a 5700bp deletion	normalized_RD:0.639494
exonic	TGGT1_306020,TGGT1_306030	TGGT1_chrIX	5506701	5539100	CNV Del Wh3	deletion:a 32400bp deletion	normalized_RD:0.705349
exonic	TGGT1_306338A,TGGT1_306338B	TGGT1_chrIX	5781001	5782200	CNV Del Wh3	deletion:a 1200bp deletion	normalized_RD:0.303165
exonic	TGGT1_306338B	TGGT1_chrIX	5757901	5759800	CNV Del Wh3	deletion:a 1900bp deletion	normalized_RD:0.349156
exonic	TGGT1_306338B	TGGT1_chrIX	5769001	5770000	CNV Del Wh3	deletion:a 1000bp deletion	normalized_RD:0.260365
exonic	TGGT1_306338B	TGGT1_chrIX	5773201	5774600	CNV Del Wh3	deletion:a 1400bp deletion	normalized_RD:0.435641
exonic	TGGT1_306380	TGGT1_chrIX	5823201	5824000	CNV Del Wh3	deletion:a 800bp deletion	normalized_RD:0.336602
exonic	TGGT1_306400	TGGT1_chrIX	5831501	5837600	CNV Del Wh3	deletion:a 6100bp deletion	normalized_RD:0.676201
exonic	TGGT1_306410	TGGT1_chrIX	5843601	5845600	CNV Del Wh3	deletion:a 2000bp deletion	normalized_RD:0.419973
exonic	TGGT1_306430	TGGT1_chrIX	5851301	5854300	CNV Del Wh3	deletion:a 3000bp deletion	normalized_RD:0.553425
exonic	TGGT1_306430	TGGT1_chrIX	5855401	5858400	CNV Del Wh3	deletion:a 3000bp deletion	normalized_RD:0.584336
exonic	TGGT1_306560	TGGT1_chrIX	5964401	5968200	CNV Del Wh3	deletion:a 3800bp deletion	normalized_RD:0.652321
exonic	TGGT1_409970	TGGT1_chrIX	4533301	4533900	CNV Del Wh3	deletion:a 600bp deletion	normalized_RD:0.071333
intergenic	TGGT1_264485(dist=3554),TGGT1_264472(dist=1591)	TGGT1_chrIX	2021001	2021500	CNV Del Wh3	deletion:a 500bp deletion	normalized_RD:0.121266
intergenic	TGGT1_264900(dist=2440),TGGT1_264890(dist=2133)	TGGT1_chrIX	1736301	1736700	CNV Del Wh3	deletion:a 400bp deletion	normalized_RD:0.129291
intergenic	TGGT1_292290(dist=5728),TGGT1_292310(dist=2389)	TGGT1_chrIX	4471101	4471600	CNV Del Wh3	deletion:a 500bp deletion	normalized_RD:0.196166
intergenic	TGGT1_305630(dist=1701),TGGT1_305635(dist=1430)	TGGT1_chrIX	5308101	5308800	CNV Del Wh3	deletion:a 700bp deletion	normalized_RD:0.145214
intergenic	TGGT1_366950(dist=2343),TGGT1_305780(dist=1088)	TGGT1_chrIX	5350101	5350800	CNV Del Wh3	deletion:a 700bp deletion	normalized_RD:0.221642
intronic	TGGT1_265470	TGGT1_chrIX	1350401	1350900	CNV Del Wh3	deletion:a 500bp deletion	normalized_RD:0.121266
intronic	TGGT1_265840	TGGT1_chrIX	1246401	1246900	CNV Del Wh3	deletion:a 500bp deletion	normalized_RD:0.271065
intronic	TGGT1_288910	TGGT1_chrIX	2611501	2612200	CNV Del Wh3	deletion:a 700bp deletion	normalized_RD:0.226737
intronic	TGGT1_290160	TGGT1_chrIX	3410601	3411000	CNV Del Wh3	deletion:a 400bp deletion	normalized_RD:0.102541
intronic	TGGT1_291120	TGGT1_chrIX	3943001	3943600	CNV Del Wh3	deletion:a 600bp deletion	normalized_RD:0.231832
intronic	TGGT1_305920	TGGT1_chrIX	5453601	5454100	CNV Del Wh3	deletion:a 500bp deletion	normalized_RD:0.192599
upstream;downstream	TGGT1_267610;TGGT1_267600,TGGT1_267620	TGGT1_chrIX	355401	356300	CNV Del Wh3	deletion:a 900bp deletion	normalized_RD:0.253628
downstream	TGGT1_212960B,TGGT1_212970	TGGT1_chrV	603001	603500	CNV Del Wh3	deletion:a 500bp deletion	normalized_RD:0.228266
downstream	TGGT1_220200,TGGT1_220208	TGGT1_chrV	104201	105100	CNV Del Wh3	deletion:a 900bp deletion	normalized_RD:0.35072
downstream	TGGT1_220212,TGGT1_220230B	TGGT1_chrV	124101	124800	CNV Del Wh3	deletion:a 700bp deletion	normalized_RD:0.231832
downstream	TGGT1_287170	TGGT1_chrV	1406001	1407700	CNV Del Wh3	deletion:a 1700bp deletion	normalized_RD:0.399674
exonic	TGGT1_212940	TGGT1_chrV	585701	587600	CNV Del Wh3	deletion:a 1900bp deletion	normalized_RD:0.530304
exonic	TGGT1_212990	TGGT1_chrV	628301	629000	CNV Del Wh3	deletion:a 700bp deletion	normalized_RD:0.259856
exonic	TGGT1_212990	TGGT1_chrV	631701	633000	CNV Del Wh3	deletion:a 1300bp deletion	normalized_RD:0.403306
exonic	TGGT1_213000	TGGT1_chrV	640701	641700	CNV Del Wh3	deletion:a 1000bp deletion	normalized_RD:0.194382
exonic	TGGT1_213000	TGGT1_chrV	642101	642600	CNV Del Wh3	deletion:a 500bp deletion	normalized_RD:0.228266
exonic	TGGT1_213770	TGGT1_chrV	1168701	1169400	CNV Del Wh3	deletion:a 700bp deletion	normalized_RD:0.239475
exonic	TGGT1_213790	TGGT1_chrV	1206701	1207900	CNV Del Wh3	deletion:a 1200bp deletion	normalized_RD:0.37004
exonic	TGGT1_213820,TGGT1_213830	TGGT1_chrV	1225501	1228200	CNV Del Wh3	deletion:a 2700bp deletion	normalized_RD:0.536979
exonic	TGGT1_213890	TGGT1_chrV	1274501	1278200	CNV Del Wh3	deletion:a 3700bp deletion	normalized_RD:0.620308
exonic	TGGT1_213890	TGGT1_chrV	1279301	1283400	CNV Del Wh3	deletion:a 4100bp deletion	normalized_RD:0.695496
exonic	TGGT1_213900	TGGT1_chrV	1289701	1290700	CNV Del Wh3	deletion:a 1000bp deletion	normalized_RD:0.328132
exonic	TGGT1_220230A	TGGT1_chrV	131001	131800	CNV Del Wh3	deletion:a 800bp deletion	normalized_RD:0.39456
exonic	TGGT1_220230B	TGGT1_chrV	126101	129500	CNV Del Wh3	deletion:a 3400bp deletion	normalized_RD:0.236028
exonic	TGGT1_220320	TGGT1_chrV	191901	192500	CNV Del Wh3	deletion:a 600bp deletion	normalized_RD:0.196166
exonic	TGGT1_283702	TGGT1_chrV	2895701	2897200	CNV Del Wh3	deletion:a 1500bp deletion	normalized_RD:0.391142
exonic	TGGT1_283740	TGGT1_chrV	2834501	2838300	CNV Del Wh3	deletion:a 3800bp deletion	normalized_RD:0.554708
exonic	TGGT1_283830	TGGT1_chrV	2772601	2773600	CNV Del Wh3	deletion:a 1000bp deletion	normalized_RD:0.338832
exonic	TGGT1_283860	TGGT1_chrV	2740301	2741500	CNV Del Wh3	deletion:a 1200bp deletion	normalized_RD:0.368554
exonic	TGGT1_284040	TGGT1_chrV	2667501	2671500	CNV Del Wh3	deletion:a 4000bp deletion	normalized_RD:0.59563
exonic	TGGT1_285700,TGGT1_285710	TGGT1_chrV	2131901	2134200	CNV Del Wh3	deletion:a 2300bp deletion	normalized_RD:0.500106
exonic	TGGT1_285825	TGGT1_chrV	2054901	2055600	CNV Del Wh3	deletion:a 700bp deletion	normalized_RD:0.152856
exonic	TGGT1_286080	TGGT1_chrV	1872701	1873100	CNV Del Wh3	deletion:a 400bp deletion	normalized_RD:0.133749
exonic	TGGT1_286160B	TGGT1_chrV	1807501	1810400	CNV Del Wh3	deletion:a 2900bp deletion	normalized_RD:0.627853
exonic	TGGT1_286210	TGGT1_chrV	1777001	1778000	CNV Del Wh3	deletion:a 1000bp deletion	normalized_RD:0.271065
exonic	TGGT1_286230	TGGT1_chrV	1762701	1764600	CNV Del Wh3	deletion:a 1900bp deletion	normalized_RD:0.714268
exonic	TGGT1_286420A,TGGT1_286420B	TGGT1_chrV	1691401	1692700	CNV Del Wh3	deletion:a 1300bp deletion	normalized_RD:0.353921
intergenic	TGGT1_220320(dist=1149),TGGT1_220330(dist=1268)	TGGT1_chrV	195201	196800	CNV Del Wh3	deletion:a 1600bp deletion	normalized_RD:0.134864
intergenic	TGGT1_220630(dist=1048),TGGT1_287480(dist=5863)	TGGT1_chrV	404201	405000	CNV Del Wh3	deletion:a 800bp deletion	normalized_RD:0.251895
intergenic	TGGT1_283450(dist=2046),TGGT1_307450(dist=5891)	TGGT1_chrV	2995101	2996700	CNV Del Wh3	deletion:a 1600bp deletion	normalized_RD:0.339946
intergenic	TGGT1_285680(dist=1063),TGGT1_285670(dist=1366)	TGGT1_chrV	2148501	2149100	CNV Del Wh3	deletion:a 600bp deletion	normalized_RD:0.22886
intronic	TGGT1_212990	TGGT1_chrV	629201	629500	CNV Del Wh3	deletion:a 300bp deletion	normalized_RD:0.0951106
intronic	TGGT1_286180	TGGT1_chrV	1791401	1792000	CNV Del Wh3	deletion:a 600bp deletion	normalized_RD:0.199138
upstream;downstream	TGGT1_212960B;TGGT1_212955,TGGT1_212960A	TGGT1_chrV	598401	598800	CNV Del Wh3	deletion:a 400bp deletion	normalized_RD:0
upstream	TGGT1_283840	TGGT1_chrV	2761301	2762100	CNV Del Wh3	deletion:a 800bp deletion	normalized_RD:0.234061
upstream	TGGT1_410800	TGGT1_chrV	4401	5200	CNV Del Wh3	deletion:a 800bp deletion	normalized_RD:0.0312082
downstream	TGGT1_238073,TGGT1_360500	TGGT1_chrVI	50101	50600	CNV Del Wh3	deletion:a 500bp deletion	normalized_RD:0.263932
downstream	TGGT1_238230,TGGT1_238240	TGGT1_chrVI	147601	148200	CNV Del Wh3	deletion:a 600bp deletion	normalized_RD:0.267499
downstream	TGGT1_238400	TGGT1_chrVI	207901	208800	CNV Del Wh3	deletion:a 900bp deletion	normalized_RD:0.168425
downstream	TGGT1_243510	TGGT1_chrVI	2605601	2606600	CNV Del Wh3	deletion:a 1000bp deletion	normalized_RD:0.263932
downstream	TGGT1_244630,TGGT1_244640	TGGT1_chrVI	3326401	3327200	CNV Del Wh3	deletion:a 800bp deletion	normalized_RD:0.0891662
exonic	TGGT1_238140	TGGT1_chrVI	79001	79700	CNV Del Wh3	deletion:a 700bp deletion	normalized_RD:0.224189
exonic	TGGT1_238170	TGGT1_chrVI	101501	102400	CNV Del Wh3	deletion:a 900bp deletion	normalized_RD:0.24174
exonic	TGGT1_238180	TGGT1_chrVI	109801	110500	CNV Del Wh3	deletion:a 700bp deletion	normalized_RD:0.224189
exonic	TGGT1_238880	TGGT1_chrVI	281001	282100	CNV Del Wh3	deletion:a 1100bp deletion	normalized_RD:0.252908
exonic	TGGT1_239400	TGGT1_chrVI	613501	617600	CNV Del Wh3	deletion:a 4100bp deletion	normalized_RD:0.515859
exonic	TGGT1_239440	TGGT1_chrVI	659801	660500	CNV Del Wh3	deletion:a 700bp deletion	normalized_RD:0.249665
exonic	TGGT1_239885	TGGT1_chrVI	592401	593000	CNV Del Wh3	deletion:a 600bp deletion	normalized_RD:0.181305
exonic	TGGT1_239930	TGGT1_chrVI	1006201	1007900	CNV Del Wh3	deletion:a 1700bp deletion	normalized_RD:0.357714
exonic	TGGT1_240050	TGGT1_chrVI	1019101	1019600	CNV Del Wh3	deletion:a 500bp deletion	normalized_RD:0.153366
exonic	TGGT1_240210	TGGT1_chrVI	1058701	1063100	CNV Del Wh3	deletion:a 4400bp deletion	normalized_RD:0.600656
exonic	TGGT1_240220	TGGT1_chrVI	1073701	1074700	CNV Del Wh3	deletion:a 1000bp deletion	normalized_RD:0.190816
exonic	TGGT1_240840	TGGT1_chrVI	1443401	1444400	CNV Del Wh3	deletion:a 1000bp deletion	normalized_RD:0.174766
exonic	TGGT1_240870	TGGT1_chrVI	1461401	1462100	CNV Del Wh3	deletion:a 700bp deletion	normalized_RD:0.193618
exonic	TGGT1_241840	TGGT1_chrVI	1676701	1678300	CNV Del Wh3	deletion:a 1600bp deletion	normalized_RD:0.293134
exonic	TGGT1_241840	TGGT1_chrVI	1678801	1679400	CNV Del Wh3	deletion:a 600bp deletion	normalized_RD:0.172388
exonic	TGGT1_241860	TGGT1_chrVI	1706001	1706500	CNV Del Wh3	deletion:a 500bp deletion	normalized_RD:0.114133
exonic	TGGT1_242030	TGGT1_chrVI	1775501	1777600	CNV Del Wh3	deletion:a 2100bp deletion	normalized_RD:0.331189
exonic	TGGT1_242415	TGGT1_chrVI	1940801	1942500	CNV Del Wh3	deletion:a 1700bp deletion	normalized_RD:0.426949
exonic	TGGT1_242660	TGGT1_chrVI	2075401	2076900	CNV Del Wh3	deletion:a 1500bp deletion	normalized_RD:0.443453
exonic	TGGT1_242680	TGGT1_chrVI	2093701	2095300	CNV Del Wh3	deletion:a 1600bp deletion	normalized_RD:0.341061
exonic	TGGT1_242700	TGGT1_chrVI	2099601	2100900	CNV Del Wh3	deletion:a 1300bp deletion	normalized_RD:0.233204
exonic	TGGT1_242790A	TGGT1_chrVI	2195201	2196100	CNV Del Wh3	deletion:a 900bp deletion	normalized_RD:0.212017
exonic	TGGT1_242790B	TGGT1_chrVI	2204801	2205500	CNV Del Wh3	deletion:a 700bp deletion	normalized_RD:0.259856
exonic	TGGT1_242790B	TGGT1_chrVI	2213401	2214400	CNV Del Wh3	deletion:a 1000bp deletion	normalized_RD:0.326348
exonic	TGGT1_243450	TGGT1_chrVI	2559501	2560600	CNV Del Wh3	deletion:a 1100bp deletion	normalized_RD:0.288574
exonic	TGGT1_244000	TGGT1_chrVI	2863301	2864600	CNV Del Wh3	deletion:a 1300bp deletion	normalized_RD:0.270242
exonic	TGGT1_244080	TGGT1_chrVI	2923001	2924300	CNV Del Wh3	deletion:a 1300bp deletion	normalized_RD:0.301793
exonic	TGGT1_244200	TGGT1_chrVI	3021901	3022800	CNV Del Wh3	deletion:a 900bp deletion	normalized_RD:0.362609
exonic	TGGT1_244200	TGGT1_chrVI	3023201	3023800	CNV Del Wh3	deletion:a 600bp deletion	normalized_RD:0.219943
exonic	TGGT1_244200	TGGT1_chrVI	3024401	3025500	CNV Del Wh3	deletion:a 1100bp deletion	normalized_RD:0.298302
exonic	TGGT1_244200	TGGT1_chrVI	3026801	3031800	CNV Del Wh3	deletion:a 5000bp deletion	normalized_RD:0.59456
exonic	TGGT1_244690	TGGT1_chrVI	3366401	3368300	CNV Del Wh3	deletion:a 1900bp deletion	normalized_RD:0.638242
exonic	TGGT1_244732	TGGT1_chrVI	3432401	3432800	CNV Del Wh3	deletion:a 400bp deletion	normalized_RD:0.120374
exonic	TGGT1_244850	TGGT1_chrVI	3448601	3449200	CNV Del Wh3	deletion:a 600bp deletion	normalized_RD:0.199138
exonic	TGGT1_244850	TGGT1_chrVI	3450701	3451100	CNV Del Wh3	deletion:a 400bp deletion	normalized_RD:0.173874
intergenic	TGGT1_240710(dist=2508),TGGT1_240730(dist=1435)	TGGT1_chrVI	1389301	1389900	CNV Del Wh3	deletion:a 600bp deletion	normalized_RD:0.187249
intergenic	TGGT1_242000(dist=3120),TGGT1_242010(dist=1313)	TGGT1_chrVI	1758301	1758800	CNV Del Wh3	deletion:a 500bp deletion	normalized_RD:0.271065
intergenic	TGGT1_243290(dist=4797),TGGT1_243298(dist=1327)	TGGT1_chrVI	2438601	2439300	CNV Del Wh3	deletion:a 700bp deletion	normalized_RD:0.219094
intergenic	TGGT1_244940(dist=1077),TGGT1_244950(dist=1125)	TGGT1_chrVI	3529501	3531600	CNV Del Wh3	deletion:a 2100bp deletion	normalized_RD:0.30911
intronic	TGGT1_238200	TGGT1_chrVI	125601	126200	CNV Del Wh3	deletion:a 600bp deletion	normalized_RD:0.222916
intronic	TGGT1_239070	TGGT1_chrVI	439601	440000	CNV Del Wh3	deletion:a 400bp deletion	normalized_RD:0.138208
intronic	TGGT1_239440	TGGT1_chrVI	657601	658000	CNV Del Wh3	deletion:a 400bp deletion	normalized_RD:0.133749
intronic	TGGT1_239490	TGGT1_chrVI	706301	706700	CNV Del Wh3	deletion:a 400bp deletion	normalized_RD:0.209541
intronic	TGGT1_239910	TGGT1_chrVI	997301	998000	CNV Del Wh3	deletion:a 700bp deletion	normalized_RD:0.11719
intronic	TGGT1_239930	TGGT1_chrVI	1012101	1012900	CNV Del Wh3	deletion:a 800bp deletion	normalized_RD:0.287561
intronic	TGGT1_244350	TGGT1_chrVI	3116101	3116500	CNV Del Wh3	deletion:a 400bp deletion	normalized_RD:0.191707
upstream;downstream	TGGT1_240285;TGGT1_240290	TGGT1_chrVI	1138901	1139600	CNV Del Wh3	deletion:a 700bp deletion	normalized_RD:0.24457
upstream	TGGT1_244860	TGGT1_chrVI	3458701	3459300	CNV Del Wh3	deletion:a 600bp deletion	normalized_RD:0.211027
downstream	TGGT1_201190	TGGT1_chrVIIa	3883201	3883700	CNV Del Wh3	deletion:a 500bp deletion	normalized_RD:0.0641997
downstream	TGGT1_202700	TGGT1_chrVIIa	2992701	2994000	CNV Del Wh3	deletion:a 1300bp deletion	normalized_RD:0.367639
downstream	TGGT1_202800,TGGT1_202810	TGGT1_chrVIIa	2915801	2916300	CNV Del Wh3	deletion:a 500bp deletion	normalized_RD:0.249665
downstream	TGGT1_203135,TGGT1_203150	TGGT1_chrVIIa	2643401	2644000	CNV Del Wh3	deletion:a 600bp deletion	normalized_RD:0.130777
downstream	TGGT1_204380,TGGT1_204390	TGGT1_chrVIIa	1730801	1732000	CNV Del Wh3	deletion:a 1200bp deletion	normalized_RD:0.254124
downstream	TGGT1_280370	TGGT1_chrVIIa	475201	475800	CNV Del Wh3	deletion:a 600bp deletion	normalized_RD:0.160499
exonic	TGGT1_201700	TGGT1_chrVIIa	3740401	3743600	CNV Del Wh3	deletion:a 3200bp deletion	normalized_RD:0.533883
exonic	TGGT1_202070	TGGT1_chrVIIa	3556901	3561500	CNV Del Wh3	deletion:a 4600bp deletion	normalized_RD:0.690069
exonic	TGGT1_202440	TGGT1_chrVIIa	3225901	3226800	CNV Del Wh3	deletion:a 900bp deletion	normalized_RD:0.307128
exonic	TGGT1_202480	TGGT1_chrVIIa	3197901	3199100	CNV Del Wh3	deletion:a 1200bp deletion	normalized_RD:0.341804
exonic	TGGT1_202640	TGGT1_chrVIIa	3046901	3047700	CNV Del Wh3	deletion:a 800bp deletion	normalized_RD:0.254124
exonic	TGGT1_202750	TGGT1_chrVIIa	2959501	2960900	CNV Del Wh3	deletion:a 1400bp deletion	normalized_RD:0.322272
exonic	TGGT1_202840	TGGT1_chrVIIa	2890101	2892400	CNV Del Wh3	deletion:a 2300bp deletion	normalized_RD:0.4877
exonic	TGGT1_202950	TGGT1_chrVIIa	2827601	2828700	CNV Del Wh3	deletion:a 1100bp deletion	normalized_RD:0.368013
exonic	TGGT1_203170	TGGT1_chrVIIa	2615401	2617400	CNV Del Wh3	deletion:a 2000bp deletion	normalized_RD:0.414623
exonic	TGGT1_203170	TGGT1_chrVIIa	2617801	2618700	CNV Del Wh3	deletion:a 900bp deletion	normalized_RD:0.273443
exonic	TGGT1_203180	TGGT1_chrVIIa	2590301	2591500	CNV Del Wh3	deletion:a 1200bp deletion	normalized_RD:0.387873
exonic	TGGT1_203180	TGGT1_chrVIIa	2600601	2601700	CNV Del Wh3	deletion:a 1100bp deletion	normalized_RD:0.283711
exonic	TGGT1_203260	TGGT1_chrVIIa	2529601	2532400	CNV Del Wh3	deletion:a 2800bp deletion	normalized_RD:0.591682
exonic	TGGT1_203450	TGGT1_chrVIIa	2397201	2398300	CNV Del Wh3	deletion:a 1100bp deletion	normalized_RD:0.338832
exonic	TGGT1_204310,TGGT1_204315	TGGT1_chrVIIa	1788501	1791300	CNV Del Wh3	deletion:a 2800bp deletion	normalized_RD:0.638175
exonic	TGGT1_205040	TGGT1_chrVIIa	1569601	1573300	CNV Del Wh3	deletion:a 3700bp deletion	normalized_RD:0.733091
exonic	TGGT1_205100	TGGT1_chrVIIa	1544601	1545500	CNV Del Wh3	deletion:a 900bp deletion	normalized_RD:0.299202
exonic	TGGT1_205150	TGGT1_chrVIIa	1488901	1491800	CNV Del Wh3	deletion:a 2900bp deletion	normalized_RD:0.694267
exonic	TGGT1_205520,TGGT1_205540,TGGT1_205550	TGGT1_chrVIIa	1253101	1269700	CNV Del Wh3	deletion:a 16600bp deletion	normalized_RD:0.734278
exonic	TGGT1_206450,TGGT1_206460	TGGT1_chrVIIa	932001	933900	CNV Del Wh3	deletion:a 1900bp deletion	normalized_RD:0.47305
exonic	TGGT1_206480	TGGT1_chrVIIa	920501	921100	CNV Del Wh3	deletion:a 600bp deletion	normalized_RD:0.181305
exonic	TGGT1_280540	TGGT1_chrVIIa	296301	298200	CNV Del Wh3	deletion:a 1900bp deletion	normalized_RD:0.397963
exonic	TGGT1_280770	TGGT1_chrVIIa	84801	87100	CNV Del Wh3	deletion:a 2300bp deletion	normalized_RD:0.651301
exonic	TGGT1_280770	TGGT1_chrVIIa	94601	95100	CNV Del Wh3	deletion:a 500bp deletion	normalized_RD:0.256799
exonic	TGGT1_281510	TGGT1_chrVIIa	4061501	4063000	CNV Del Wh3	deletion:a 1500bp deletion	normalized_RD:0.21281
exonic	TGGT1_281520	TGGT1_chrVIIa	4070701	4071300	CNV Del Wh3	deletion:a 600bp deletion	normalized_RD:0.258582
exonic	TGGT1_281520	TGGT1_chrVIIa	4071801	4072600	CNV Del Wh3	deletion:a 800bp deletion	normalized_RD:0.23629
exonic	TGGT1_281675	TGGT1_chrVIIa	4156601	4159700	CNV Del Wh3	deletion:a 3100bp deletion	normalized_RD:0.661556
exonic	TGGT1_281900	TGGT1_chrVIIa	4163001	4164800	CNV Del Wh3	deletion:a 1800bp deletion	normalized_RD:0.556793
exonic	TGGT1_282070	TGGT1_chrVIIa	4274401	4276200	CNV Del Wh3	deletion:a 1800bp deletion	normalized_RD:0.623173
exonic	TGGT1_282170	TGGT1_chrVIIa	4320801	4324700	CNV Del Wh3	deletion:a 3900bp deletion	normalized_RD:0.705556
exonic	TGGT1_304520	TGGT1_chrVIIa	519201	523200	CNV Del Wh3	deletion:a 4000bp deletion	normalized_RD:0.567543
exonic	TGGT1_304760	TGGT1_chrVIIa	672501	675300	CNV Del Wh3	deletion:a 2800bp deletion	normalized_RD:0.5057
intergenic	TGGT1_202870(dist=1563),TGGT1_202850(dist=3301)	TGGT1_chrVIIa	2876001	2877100	CNV Del Wh3	deletion:a 1100bp deletion	normalized_RD:0.402059
intergenic	TGGT1_279540(dist=2476),TGGT1_279550(dist=2453)	TGGT1_chrVIIa	10501	11500	CNV Del Wh3	deletion:a 1000bp deletion	normalized_RD:0.322782
intronic	TGGT1_202740	TGGT1_chrVIIa	2962901	2963200	CNV Del Wh3	deletion:a 300bp deletion	normalized_RD:0.0534997
intronic	TGGT1_202800	TGGT1_chrVIIa	2916901	2917500	CNV Del Wh3	deletion:a 600bp deletion	normalized_RD:0.163471
intronic	TGGT1_203440	TGGT1_chrVIIa	2402401	2402900	CNV Del Wh3	deletion:a 500bp deletion	normalized_RD:0.103433
intronic	TGGT1_281520	TGGT1_chrVIIa	4069001	4069400	CNV Del Wh3	deletion:a 400bp deletion	normalized_RD:0.133749
upstream	TGGT1_409390	TGGT1_chrVIIa	26201	26700	CNV Del Wh3	deletion:a 500bp deletion	normalized_RD:0.128399
downstream	TGGT1_256820	TGGT1_chrVIIb	4371301	4371900	CNV Del Wh3	deletion:a 600bp deletion	normalized_RD:0.240749
downstream	TGGT1_258710	TGGT1_chrVIIb	3193601	3194700	CNV Del Wh3	deletion:a 1100bp deletion	normalized_RD:0.395574
downstream	TGGT1_260200,TGGT1_260205,TGGT1_260210	TGGT1_chrVIIb	2434501	2435100	CNV Del Wh3	deletion:a 600bp deletion	normalized_RD:0.184277
downstream	TGGT1_261470	TGGT1_chrVIIb	1696101	1696600	CNV Del Wh3	deletion:a 500bp deletion	normalized_RD:0.153366
downstream	TGGT1_262130	TGGT1_chrVIIb	1326501	1327100	CNV Del Wh3	deletion:a 600bp deletion	normalized_RD:0.276415
downstream	TGGT1_408920	TGGT1_chrVIIb	3709801	3710100	CNV Del Wh3	deletion:a 300bp deletion	normalized_RD:0.0594441
exonic	TGGT1_255250	TGGT1_chrVIIb	4871701	4872200	CNV Del Wh3	deletion:a 500bp deletion	normalized_RD:0.228266
exonic	TGGT1_255510	TGGT1_chrVIIb	4686901	4689000	CNV Del Wh3	deletion:a 2100bp deletion	normalized_RD:0.591045
exonic	TGGT1_257290,TGGT1_257300	TGGT1_chrVIIb	4076501	4082600	CNV Del Wh3	deletion:a 6100bp deletion	normalized_RD:0.541137
exonic	TGGT1_257340	TGGT1_chrVIIb	4053501	4055300	CNV Del Wh3	deletion:a 1800bp deletion	normalized_RD:0.332887
exonic	TGGT1_257350	TGGT1_chrVIIb	4040801	4045800	CNV Del Wh3	deletion:a 5000bp deletion	normalized_RD:0.533571
exonic	TGGT1_257470	TGGT1_chrVIIb	3968801	3971500	CNV Del Wh3	deletion:a 2700bp deletion	normalized_RD:0.613596
exonic	TGGT1_257580	TGGT1_chrVIIb	3895101	3896400	CNV Del Wh3	deletion:a 1300bp deletion	normalized_RD:0.648856
exonic	TGGT1_257945	TGGT1_chrVIIb	3676001	3676900	CNV Del Wh3	deletion:a 900bp deletion	normalized_RD:0.26948
exonic	TGGT1_257970,TGGT1_408930	TGGT1_chrVIIb	3657101	3659200	CNV Del Wh3	deletion:a 2100bp deletion	normalized_RD:0.450077
exonic	TGGT1_258030,TGGT1_258040,TGGT1_258050	TGGT1_chrVIIb	3587901	3592700	CNV Del Wh3	deletion:a 4800bp deletion	normalized_RD:0.530539
exonic	TGGT1_258030	TGGT1_chrVIIb	3593701	3594300	CNV Del Wh3	deletion:a 600bp deletion	normalized_RD:0.267499
exonic	TGGT1_258030	TGGT1_chrVIIb	3599201	3599800	CNV Del Wh3	deletion:a 600bp deletion	normalized_RD:0.216971
exonic	TGGT1_258030	TGGT1_chrVIIb	3600301	3601700	CNV Del Wh3	deletion:a 1400bp deletion	normalized_RD:0.243296
exonic	TGGT1_258070	TGGT1_chrVIIb	3572001	3573000	CNV Del Wh3	deletion:a 1000bp deletion	normalized_RD:0.196166
exonic	TGGT1_258090	TGGT1_chrVIIb	3552501	3553600	CNV Del Wh3	deletion:a 1100bp deletion	normalized_RD:0.523649
exonic	TGGT1_258130	TGGT1_chrVIIb	3519401	3521500	CNV Del Wh3	deletion:a 2100bp deletion	normalized_RD:0.453474
exonic	TGGT1_258680	TGGT1_chrVIIb	3229101	3231800	CNV Del Wh3	deletion:a 2700bp deletion	normalized_RD:0.57925
exonic	TGGT1_258700	TGGT1_chrVIIb	3213601	3214400	CNV Del Wh3	deletion:a 800bp deletion	normalized_RD:0.180562
exonic	TGGT1_258740	TGGT1_chrVIIb	3181101	3182200	CNV Del Wh3	deletion:a 1100bp deletion	normalized_RD:0.392331
exonic	TGGT1_258832	TGGT1_chrVIIb	3116601	3117300	CNV Del Wh3	deletion:a 700bp deletion	normalized_RD:0.259856
exonic	TGGT1_258950	TGGT1_chrVIIb	3041101	3042100	CNV Del Wh3	deletion:a 1000bp deletion	normalized_RD:0.394115
exonic	TGGT1_258990	TGGT1_chrVIIb	3006301	3007000	CNV Del Wh3	deletion:a 700bp deletion	normalized_RD:0.292975
exonic	TGGT1_259040	TGGT1_chrVIIb	2957701	2960800	CNV Del Wh3	deletion:a 3100bp deletion	normalized_RD:0.488401
exonic	TGGT1_259115	TGGT1_chrVIIb	2921301	2923100	CNV Del Wh3	deletion:a 1800bp deletion	normalized_RD:0.371526
exonic	TGGT1_259172	TGGT1_chrVIIb	2877401	2877900	CNV Del Wh3	deletion:a 500bp deletion	normalized_RD:0.256799
exonic	TGGT1_259290,TGGT1_408960	TGGT1_chrVIIb	2777001	2778500	CNV Del Wh3	deletion:a 1500bp deletion	normalized_RD:0.310298
exonic	TGGT1_259720	TGGT1_chrVIIb	2666501	2667500	CNV Del Wh3	deletion:a 1000bp deletion	normalized_RD:0.274632
exonic	TGGT1_260200,TGGT1_260205	TGGT1_chrVIIb	2435501	2437000	CNV Del Wh3	deletion:a 1500bp deletion	normalized_RD:0.307921
exonic	TGGT1_260210	TGGT1_chrVIIb	2431101	2431900	CNV Del Wh3	deletion:a 800bp deletion	normalized_RD:0.140437
exonic	TGGT1_260230,TGGT1_260240	TGGT1_chrVIIb	2406201	2415900	CNV Del Wh3	deletion:a 9700bp deletion	normalized_RD:0.7922
exonic	TGGT1_260270	TGGT1_chrVIIb	2381301	2382700	CNV Del Wh3	deletion:a 1400bp deletion	normalized_RD:0.326094
exonic	TGGT1_260310	TGGT1_chrVIIb	2338201	2339300	CNV Del Wh3	deletion:a 1100bp deletion	normalized_RD:0.364771
exonic	TGGT1_260310	TGGT1_chrVIIb	2339701	2342200	CNV Del Wh3	deletion:a 2500bp deletion	normalized_RD:0.546411
exonic	TGGT1_260310	TGGT1_chrVIIb	2344501	2346000	CNV Del Wh3	deletion:a 1500bp deletion	normalized_RD:0.319809
exonic	TGGT1_260320	TGGT1_chrVIIb	2330401	2332200	CNV Del Wh3	deletion:a 1800bp deletion	normalized_RD:0.294248
exonic	TGGT1_260340	TGGT1_chrVIIb	2318901	2319900	CNV Del Wh3	deletion:a 1000bp deletion	normalized_RD:0.230049
exonic	TGGT1_260670	TGGT1_chrVIIb	2042801	2044500	CNV Del Wh3	deletion:a 1700bp deletion	normalized_RD:0.466811
exonic	TGGT1_261018	TGGT1_chrVIIb	1936401	1937400	CNV Del Wh3	deletion:a 1000bp deletion	normalized_RD:0.279982
exonic	TGGT1_261018	TGGT1_chrVIIb	1938701	1939600	CNV Del Wh3	deletion:a 900bp deletion	normalized_RD:0.275425
exonic	TGGT1_261030	TGGT1_chrVIIb	1883901	1884800	CNV Del Wh3	deletion:a 900bp deletion	normalized_RD:0.352702
exonic	TGGT1_261050	TGGT1_chrVIIb	1860101	1861600	CNV Del Wh3	deletion:a 1500bp deletion	normalized_RD:0.400654
exonic	TGGT1_261200	TGGT1_chrVIIb	1814301	1815000	CNV Del Wh3	deletion:a 700bp deletion	normalized_RD:0.37195
exonic	TGGT1_261370	TGGT1_chrVIIb	1757801	1758800	CNV Del Wh3	deletion:a 1000bp deletion	normalized_RD:0.281765
exonic	TGGT1_261980	TGGT1_chrVIIb	1420801	1421400	CNV Del Wh3	deletion:a 600bp deletion	normalized_RD:0.294248
exonic	TGGT1_261980	TGGT1_chrVIIb	1423501	1424400	CNV Del Wh3	deletion:a 900bp deletion	normalized_RD:0.291276
exonic	TGGT1_262040	TGGT1_chrVIIb	1387701	1389800	CNV Del Wh3	deletion:a 2100bp deletion	normalized_RD:0.402522
exonic	TGGT1_262575	TGGT1_chrVIIb	1127601	1129100	CNV Del Wh3	deletion:a 1500bp deletion	normalized_RD:0.351909
exonic	TGGT1_262840	TGGT1_chrVIIb	950101	951700	CNV Del Wh3	deletion:a 1600bp deletion	normalized_RD:0.430227
exonic	TGGT1_263100	TGGT1_chrVIIb	774501	775200	CNV Del Wh3	deletion:a 700bp deletion	normalized_RD:0.247118
exonic	TGGT1_263120	TGGT1_chrVIIb	761201	762800	CNV Del Wh3	deletion:a 1600bp deletion	normalized_RD:0.290905
exonic	TGGT1_263190	TGGT1_chrVIIb	706501	707000	CNV Del Wh3	deletion:a 500bp deletion	normalized_RD:0.228266
exonic	TGGT1_263440	TGGT1_chrVIIb	526101	527200	CNV Del Wh3	deletion:a 1100bp deletion	normalized_RD:0.251287
exonic	TGGT1_263450	TGGT1_chrVIIb	518901	522600	CNV Del Wh3	deletion:a 3700bp deletion	normalized_RD:0.609222
exonic	TGGT1_263650	TGGT1_chrVIIb	391801	392500	CNV Del Wh3	deletion:a 700bp deletion	normalized_RD:0.267499
exonic	TGGT1_263660	TGGT1_chrVIIb	378201	380100	CNV Del Wh3	deletion:a 1900bp deletion	normalized_RD:0.404533
exonic	TGGT1_263785	TGGT1_chrVIIb	299001	300900	CNV Del Wh3	deletion:a 1900bp deletion	normalized_RD:0.732102
exonic	TGGT1_264000	TGGT1_chrVIIb	219901	220600	CNV Del Wh3	deletion:a 700bp deletion	normalized_RD:0.24457
exonic	TGGT1_362090	TGGT1_chrVIIb	432201	433200	CNV Del Wh3	deletion:a 1000bp deletion	normalized_RD:0.164066
[truncated: 854 more rows]

## Sheet: SV
	#annoPos	Gene	Chrom	Pos_start	Pos_end	Type	Description
[truncated: 3,150 more rows]
