# Supplementary material for: Variation detection based on next-generation sequencing of type Chinese 1 strains of Toxoplasma gondii with different virulence from China
Source: BMC Genomics. 2015 Oct 30;16:888. doi: 10.1186/s12864-015-2106-z (PMC4628340; doi:10.1186/s12864-015-2106-z)
Supplement: Additional file 4: Table S4. — All the chosen genes and variations in those gene. (XLSX 26 kb) [file 12864_2015_2106_MOESM4_ESM.xlsx]

## Sheet: Table S4 A Genes
Table S4 All the chosen genes and variations in those gene
A. All the chosen genes
Gene	Gene No.		Gene	Gene No.
AMA1	TGGT1_255260		RON2	TGGT1_300100
GRA2	TGGT1_227620		RON3	TGGT1_223920
GRA3	TGGT1_227280		RON4	TGGT1_229010
GRA15	TGGT1_275470		RON5	TGGT1_311470
M2AP	TGGT1_214940		ROP2	TGGT1_308090
MIC1	TGGT1_291890		ROP4	TGGT1_295125
MIC2	TGGT1_201780		ROP5	TGGT1_411430
MIC3	TGGT1_319560		ROP8	TGGT1_215775
MIC4	TGGT1_208030		ROP16	TGGT1_262730
MIC6	TGGT1_218520		ROP18	TGGT1_205250
MIC8	TGGT1_245490		ROP38	TGGT1_242110
profilin	TGGT1_293690		SAG1	TGGT1_233460
ROM4	TGGT1_268590		SRS9	TGGT1_233480

## Sheet: Table S4 B  SNPs
B. The SNPs in all chosen genes
#Chrom	Pos	Ref	Allele	Gene	Gene No.	annoPos	Wh3	Wh6	Wh3- REF_depth	Wh3- ALT_depth	Wh6- REF_depth	Wh6- ALT_depth
AAQM03000031	1958	C	C T	ROP2	TGGT1_308090	upstream	C T	T T	.	0.15	120
TGGT1_chrIa	1394452	G	G A	ROP4	TGGT1_295125	downstream	A A	G G	0	32	102	15
TGGT1_chrIa	1395869	T	T C	ROP4	TGGT1_295125	intronic	T T	T C	187	0	148	55
TGGT1_chrX	7044456	T	T G	ROP8	TGGT1_215775	upstream	T G	T T	7	6	8	5
TGGT1_chrX	7044458	C	C T	ROP8	TGGT1_215775	upstream	C T	C C	7	5	8	5
TGGT1_chrX	778930	C	C T	GRA2	TGGT1_227630;TGGT1_227620	upstream;downstream	C C	T T	80	0	0	75
TGGT1_chrX	779120	T	T G	GRA2	TGGT1_227630;TGGT1_227620	upstream;downstream	T T	G G	92	1	0	77
TGGT1_chrX	779845	T	T C	GRA2	TGGT1_227620	downstream	C C	T T	0	68	54	0
TGGT1_chrX	780712	A	A C	GRA2	TGGT1_227615,TGGT1_227620	upstream	A A	C C	69	0	0	91
TGGT1_chrX	781084	G	G C	GRA2	TGGT1_227615,TGGT1_227620	upstream	C C	G G	0	76	85	0
TGGT1_chrX	781220	A	A C	GRA2	TGGT1_227615,TGGT1_227620	upstream	C C	A A	0	70	77	0
TGGT1_chrX	954679	C	C T	GRA3	TGGT1_227290,TGGT1_227280	intergenic	T T	C C	0	80	76	0
TGGT1_chrX	955052	T	T C	GRA3	TGGT1_227290,TGGT1_227280	intergenic	C C	T T	1	61	73	0
TGGT1_chrX	955233	T	T C	GRA3	TGGT1_227280	downstream	C C	T T	0	53	73	0
TGGT1_chrX	955317	G	G A	GRA3	TGGT1_227280	downstream	G G	A A	53	1	0	63
TGGT1_chrX	955350	G	G T	GRA3	TGGT1_227280	downstream	T T	G G	0	67	75	0
TGGT1_chrX	955368	T	T C	GRA3	TGGT1_227280	downstream	C C	T T	0	74	76	0
TGGT1_chrX	955390	C	C T	GRA3	TGGT1_227280	downstream	C C	T T	80	1	0	78
TGGT1_chrX	955396	T	T A	GRA3	TGGT1_227280	downstream	A A	T T	0	76	80	0
TGGT1_chrX	955622	C	C G	GRA3	TGGT1_227280	downstream	G G	C C	0	92	83	0
TGGT1_chrX	955716	T	T G	GRA3	TGGT1_227280	downstream	G G	T T	0	76	83	0
TGGT1_chrX	956096	C	C G	GRA3	TGGT1_227280	downstream	C C	G G	61	0	0	60
TGGT1_chrX	956126	A	A G	GRA3	TGGT1_227280	downstream	G G	A A	1	57	63	0
TGGT1_chrX	956128	G	G A	GRA3	TGGT1_227280	downstream	A A	G G	0	58	64	0
TGGT1_chrX	956167	A	A G	GRA3	TGGT1_227280	downstream	G G	A A	0	58	68	0
TGGT1_chrX	956281	G	G A	GRA3	TGGT1_227280	nonsynonymous SNV	A A	G G	0	60	54	0
TGGT1_chrX	956361	T	T C	GRA3	TGGT1_227280	nonsynonymous SNV	C C	T T	0	62	66	0
TGGT1_chrX	956368	T	T C	GRA3	TGGT1_227280	nonsynonymous SNV	C C	T T	0	52	65	0
TGGT1_chrX	956440	C	C A	GRA3	TGGT1_227280	nonsynonymous SNV	C C	A A	.	.	0	56
TGGT1_chrX	956497	A	A T	GRA3	TGGT1_227280	nonsynonymous SNV	T T	A A	0	73	76	0
TGGT1_chrX	956508	T	T C	GRA3	TGGT1_227280	nonsynonymous SNV	C C	T T	0	71	76	0
TGGT1_chrX	956549	C	C G	GRA3	TGGT1_227280	nonsynonymous SNV	G G	C C	0	71	79	1
TGGT1_chrX	956760	T	T C	GRA3	TGGT1_227280	nonsynonymous SNV	T T	C C	64	0	0	78
TGGT1_chrX	956844	A	A G	GRA3	TGGT1_227280	nonsynonymous SNV	G G	A A	0	57	83	0
TGGT1_chrX	956923	G	G A	GRA3	TGGT1_227280	upstream	A A	G G	0	56	85	0
TGGT1_chrX	957055	G	G T	GRA3	TGGT1_227280	upstream	T T	G G	0	46	70	1
TGGT1_chrX	957236	A	A G	GRA3	TGGT1_227280	upstream	G G	A A	0	67	72	1
TGGT1_chrX	957297	G	G C	GRA3	TGGT1_227280	upstream	C C	G G	0	76	70	0
TGGT1_chrX	957323	A	A C	GRA3	TGGT1_227280	upstream	A A	C C	70	0	0	72
TGGT1_chrX	957331	C	C T	GRA3	TGGT1_227280	upstream	T T	C C	0	70	71	0
TGGT1_chrX	957354	G	G T	GRA3	TGGT1_227280	upstream	T T	G G	1	74	68	0
TGGT1_chrX	957410	G	G T	GRA3	TGGT1_227280	upstream	T T	G G	0	70	81	0
TGGT1_chrX	957924	G	G T	GRA3	TGGT1_227280,TGGT1_227275	intergenic	T T	G G	0	70	85	1
TGGT1_chrX	958067	C	C G	GRA3	TGGT1_227280,TGGT1_227275	intergenic	G G	C C	0	68	77	0
TGGT1_chrX	958092	G	G T	GRA3	TGGT1_227280,TGGT1_227275	intergenic	T T	G G	0	76	76	0
TGGT1_chrX	958127	T	T C	GRA3	TGGT1_227280,TGGT1_227275	intergenic	C C	T T	0	82	81	1
TGGT1_chrX	6494038	A	A G	M2AP	TGGT1_214930,TGGT1_214940	upstream	A A	G G	0	2	0	4
TGGT1_chrX	3354215	T	T G	RON3	TGGT1_223930,TGGT1_223920	intergenic	T T	G G	59	0	0	59
TGGT1_chrX	3354248	C	C T	RON3	TGGT1_223930,TGGT1_223920	intergenic	C C	T T	53	1	0	67
TGGT1_chrX	3354266	C	C A	RON3	TGGT1_223930,TGGT1_223920	intergenic	A A	C C	0	55	62	0
TGGT1_chrX	3354503	T	T C	RON3	TGGT1_223930,TGGT1_223920	intergenic	C C	T T	0	69	59	1
TGGT1_chrX	3354792	C	C A	RON3	TGGT1_223930,TGGT1_223920	intergenic	A A	C C	0	62	62	0
TGGT1_chrX	3355161	C	C T	RON3	TGGT1_223930,TGGT1_223920	intergenic	C C	T T	64	0	0	61
TGGT1_chrX	3355166	C	C T	RON3	TGGT1_223930,TGGT1_223920	intergenic	T T	C C	0	63	66	0
TGGT1_chrX	3355371	A	A G	RON3	TGGT1_223930,TGGT1_223920	intergenic	A A	G G	62	0	0	57
TGGT1_chrX	3355817	A	A G	RON3	TGGT1_223930,TGGT1_223920	intergenic	A A	G G	78	0	0	86
TGGT1_chrX	3356194	C	C A	RON3	TGGT1_223930,TGGT1_223920	intergenic	A A	C C	0	43	45	0
TGGT1_chrX	3356345	C	C A	RON3	TGGT1_223920	upstream	C C	A A	48	0	0	35
TGGT1_chrX	3356537	A	A G	RON3	TGGT1_223920	upstream	A A	G G	59	2	0	47
TGGT1_chrX	3356654	A	A G	RON3	TGGT1_223920	upstream	G G	A A	0	58	48	1
TGGT1_chrX	3356850	G	G A	RON3	TGGT1_223920	upstream	A A	G G	0	61	54	0
TGGT1_chrX	3356933	G	G A	RON3	TGGT1_223920	upstream	A A	G G	0	76	59	0
TGGT1_chrX	3356971	T	T C	RON3	TGGT1_223920	upstream	T T	C C	70	0	0	67
TGGT1_chrX	3357132	C	C T	RON3	TGGT1_223920	upstream	C C	T T	84	0	0	86
TGGT1_chrX	3357541	C	C A	RON3	TGGT1_223920	intronic	C C	A A	33	0	0	27
TGGT1_chrX	3357584	A	A T	RON3	TGGT1_223920	intronic	A A	T T	40	0	0	47
TGGT1_chrX	3357634	T	T A	RON3	TGGT1_223920	intronic	A A	T T	0	49	60	0
TGGT1_chrX	3357751	C	C A	RON3	TGGT1_223920	intronic	C C	A A	49	0	0	46
TGGT1_chrX	3358075	G	G A	RON3	TGGT1_223920	intronic	G G	A A	66	0	0	56
TGGT1_chrX	3358315	A	A T	RON3	TGGT1_223920	nonsynonymous SNV	A A	T T	75	0	0	72
TGGT1_chrX	3358551	G	G A	RON3	TGGT1_223920	nonsynonymous SNV	G G	A A	58	0	0	71
TGGT1_chrX	3358693	C	C G	RON3	TGGT1_223920	intronic	C C	G G	50	0	0	71
TGGT1_chrX	3358757	T	T C	RON3	TGGT1_223920	intronic	T T	C C	48	0	1	62
TGGT1_chrX	3358760	A	A G	RON3	TGGT1_223920	intronic	A A	G G	51	0	0	62
TGGT1_chrX	3358958	A	A G	RON3	TGGT1_223920	intronic	A A	G G	66	0	0	61
TGGT1_chrX	3358965	T	T C	RON3	TGGT1_223920	intronic	T T	C C	63	0	0	61
TGGT1_chrX	3359085	C	C A	RON3	TGGT1_223920	intronic	C C	A A	64	0	0	50
TGGT1_chrX	3359112	C	C T	RON3	TGGT1_223920	intronic	C C	T T	60	0	0	50
TGGT1_chrX	3359222	A	A C	RON3	TGGT1_223920	intronic	C C	A A	0	60	52	0
TGGT1_chrX	3359317	C	C G	RON3	TGGT1_223920	intronic	C C	G G	56	0	0	73
TGGT1_chrX	3359345	G	G T	RON3	TGGT1_223920	intronic	G G	T T	66	0	0	74
TGGT1_chrX	3359449	T	T C	RON3	TGGT1_223920	intronic	C C	T T	0	69	88	0
TGGT1_chrX	3359468	G	G A	RON3	TGGT1_223920	nonsynonymous SNV	G G	A A	70	0	0	84
TGGT1_chrX	3360215	T	T G	RON3	TGGT1_223920	intronic	T T	G G	59	0	0	74
TGGT1_chrX	3360466	C	C T	RON3	TGGT1_223920	intronic	C C	T T	64	0	0	63
TGGT1_chrX	3360621	T	T A	RON3	TGGT1_223920	intronic	A A	T T	0	59	84	0
TGGT1_chrX	3361155	G	G T	RON3	TGGT1_223920	intronic	T T	G G	0	90	74	0
TGGT1_chrX	3361181	C	C T	RON3	TGGT1_223920	intronic	T T	C C	0	88	75	0
TGGT1_chrX	3361257	A	A C	RON3	TGGT1_223920	intronic	C C	A A	0	84	75	0
TGGT1_chrX	3361299	G	G A	RON3	TGGT1_223920	intronic	G G	A A	77	1	0	74
TGGT1_chrX	3361383	G	G T	RON3	TGGT1_223920	intronic	G G	T T	82	0	0	74
TGGT1_chrX	3361512	T	T C	RON3	TGGT1_223920	intronic	T T	C C	79	0	0	72
TGGT1_chrX	3361914	T	T C	RON3	TGGT1_223920	nonsynonymous SNV	C C	T T	0	76	76	0
TGGT1_chrX	3362004	C	C A	RON3	TGGT1_223920	nonsynonymous SNV	A A	C C	0	85	88	1
TGGT1_chrX	3362380	T	T G	RON3	TGGT1_223920	nonsynonymous SNV	T T	G G	75	0	0	88
TGGT1_chrX	3362381	A	A T	RON3	TGGT1_223920	nonsynonymous SNV	A A	T T	74	0	0	88
TGGT1_chrX	3362449	A	A C	RON3	TGGT1_223920	intronic	C C	A A	0	81	68	0
TGGT1_chrX	3362456	T	T G	RON3	TGGT1_223920	intronic	T T	G G	87	0	0	63
TGGT1_chrX	3362486	G	G A	RON3	TGGT1_223920	intronic	G G	A A	85	0	0	56
TGGT1_chrX	3362709	T	T G	RON3	TGGT1_223920	intronic	G G	T T	0	74	77	0
TGGT1_chrX	3362812	C	C T	RON3	TGGT1_223920	intronic	C C	T T	78	1	0	87
TGGT1_chrX	3363148	G	G A	RON3	TGGT1_223920	intronic	G G	A A	74	0	0	80
TGGT1_chrX	3363827	A	A C	RON3	TGGT1_223920	intronic	A A	C C	76	0	0	84
TGGT1_chrX	3364126	C	C T	RON3	TGGT1_223920	nonsynonymous SNV	C C	T T	73	0	0	57
TGGT1_chrX	3364244	T	T C	RON3	TGGT1_223920	nonsynonymous SNV	T T	C C	83	0	0	55
TGGT1_chrX	3364567	G	G A	RON3	TGGT1_223920	intronic	G G	A A	81	1	1	71
TGGT1_chrX	3364645	A	A G	RON3	TGGT1_223920	intronic	G G	A A	0	84	81	1
TGGT1_chrX	3364655	T	T G	RON3	TGGT1_223920	intronic	T T	G G	84	0	0	77
TGGT1_chrX	3364719	G	G A	RON3	TGGT1_223920	nonsynonymous SNV	G G	A A	77	0	0	78
TGGT1_chrX	3364982	T	T C	RON3	TGGT1_223920	intronic	T T	C C	81	0	1	85
TGGT1_chrX	3364990	A	A G	RON3	TGGT1_223920	intronic	A A	G G	76	0	0	82
TGGT1_chrX	3365012	G	G A	RON3	TGGT1_223920	intronic	G G	A A	75	0	0	77
TGGT1_chrX	3365079	T	T C	RON3	TGGT1_223920	intronic	C C	T T	0	60	70	0
TGGT1_chrX	3365095	T	T C	RON3	TGGT1_223920	intronic	T T	C C	64	0	0	70
TGGT1_chrX	3365251	T	T A	RON3	TGGT1_223920	intronic	T T	A A	81	0	0	71
TGGT1_chrX	3365311	T	T A	RON3	TGGT1_223920	nonsynonymous SNV	T T	A A	66	1	0	69
TGGT1_chrX	3365592	T	T G	RON3	TGGT1_223920	nonsynonymous SNV	T T	G G	82	0	0	84
TGGT1_chrX	3365658	A	A G	RON3	TGGT1_223920	intronic	A A	G G	67	0	0	62
TGGT1_chrX	3366576	G	G A	RON3	TGGT1_223920	intronic	G G	A A	97	0	0	97
TGGT1_chrX	3366921	G	G A	RON3	TGGT1_223920	nonsynonymous SNV	G G	A A	76	1	0	58
TGGT1_chrX	3367293	T	T C	RON3	TGGT1_223920	intronic	T T	C C	56	0	0	75
TGGT1_chrX	3367552	G	G T	RON3	TGGT1_223920	nonsynonymous SNV	G G	T T	84	0	0	74
TGGT1_chrX	3367793	C	C T	RON3	TGGT1_223920	intronic	C C	T T	91	0	1	84
TGGT1_chrX	3368013	G	G A	RON3	TGGT1_223920	downstream	G G	A A	79	0	0	86
TGGT1_chrX	3368083	G	G T	RON3	TGGT1_223920	downstream	G G	T T	74	0	0	74
TGGT1_chrX	3368199	G	G T	RON3	TGGT1_223920	downstream	T T	G G	0	56	69	0
TGGT1_chrX	3368298	G	G A	RON3	TGGT1_223915;TGGT1_223920	upstream;downstream	A A	G G	0	33	51	0
TGGT1_chrX	3368304	A	A G	RON3	TGGT1_223915;TGGT1_223920	upstream;downstream	A A	G G	35	0	0	49
TGGT1_chrX	3368482	A	A G	RON3	TGGT1_223915;TGGT1_223920	upstream;downstream	A A	G G	21	0	0	30
TGGT1_chrX	3368574	G	G A	RON3	TGGT1_223915;TGGT1_223920	upstream;downstream	G G	A A	20	0	0	28
TGGT1_chrX	3368631	T	T A	RON3	TGGT1_223915;TGGT1_223920	upstream;downstream	T T	A A	31	0	0	33
TGGT1_chrX	3368685	G	G T	RON3	TGGT1_223915;TGGT1_223920	upstream;downstream	T T	G G	0	36	40	0
TGGT1_chrX	3368704	T	T C	RON3	TGGT1_223915;TGGT1_223920	upstream;downstream	T T	C C	36	0	0	42
TGGT1_chrX	3368759	G	G C	RON3	TGGT1_223915;TGGT1_223920	upstream;downstream	G G	C C	44	0	0	42
TGGT1_chrX	3368761	C	C A	RON3	TGGT1_223915;TGGT1_223920	upstream;downstream	C C	A A	44	0	0	42
TGGT1_chrX	3368946	G	G C	RON3	TGGT1_223915;TGGT1_223920	upstream;downstream	G G	C C	64	0	0	81

## Sheet: Table S4 C indels
C. The indels in all chosen genes
#annoPos	Gene	Gene No.	Chrom	Pos_start	Pos_end	Ref	Wh3	Wh3 depth	Wh6	Wh6 depth	Wh3=Wh6
downstream	GRA3	TGGT1_227280	TGGT1_chrX	955825	955825	C	C,CTTT	0,70	C,C	68,0	0
upstream	GRA3	TGGT1_227280	TGGT1_chrX	957766	957768	CGG	C,C	68,0	CGG,CG	0,77	0
downstream	MIC4	TGGT1_208030	TGGT1_chrIb	549331	549331	C	C,CAA	0,2	C,C	0,1	0
intergenic	RON3	TGGT1_223930(dist=1479),TGGT1_223920(dist=3092)	TGGT1_chrX	3354201	3354208	ACTCCTCC	A,A	55,0	ACTCCTCC,ACTCC	0,51	0
intergenic	RON3	TGGT1_223930(dist=2967),TGGT1_223920(dist=1611)	TGGT1_chrX	3355689	3355689	A	A,A	73,0	A,AC	0,73	0
intergenic	RON3	TGGT1_223930(dist=3539),TGGT1_223920(dist=1030)	TGGT1_chrX	3356261	3356270	GCCCCCCCCC	GCCCCCCCCC,GCCCCCCCCCC	2,17	GCCCCCCCCC,GCCCCCCCCCCC,GCCCCCCCCCC	0,11	0
upstream	RON3	TGGT1_223920	TGGT1_chrX	3357031	3357038	TGGGGGGG	TGGGGGGG,TGGGGGGGG	0,59	T,T	71,0	0
intronic	RON3	TGGT1_223920	TGGT1_chrX	3362801	3362807	CAAAAAA	CAAAAAA,CAAAAAAA	0,71	C,C	92,0	0
intronic	RON3	TGGT1_223920	TGGT1_chrX	3363162	3363166	GAAAA	G,G	75,0	GAAAA,GAA	0,68	0
upstream;downstream	RON3	TGGT1_223915;TGGT1_223920	TGGT1_chrX	3368951	3368957	AGACGAC	A,A	62,0	AGACGAC,AGAC	0,72	0
intronic	RON4	TGGT1_229010	TGGT1_chrVIII	22238	22240	CAA	CAA,C	0,61	C,C	68,0	0
intronic	RON5	TGGT1_311470	TGGT1_chrXI	2059310	2059332	CATATATATATATATATATATAT	CATATATATATATATATATATAT,CATATATATATATATATATAT,CATATATATATATATATAT	0,8	C,C	13,0	0
intronic	RON5	TGGT1_311470	TGGT1_chrXI	2060187	2060203	GCACACACACACACACA	GCACACACACACACACA,GCACACACACACACACACACA	0,53	GCACACACACACACACA,GCACACACACACACACACACACA	0,44	0
intronic	RON5	TGGT1_311470	TGGT1_chrXI	2060203	2060203	A	A,ACACC	15,47	A,A	20,0	0

## Sheet: Table S4 D CNVs and SVs
D. The CNVs and SVs in all chosen genes
#annoPos	Gene	Gene No.	Chrom	Pos_start	Pos_end	Type	Description
exonic	ROP2	TGGT1_308090	AAQM03000031	1	600	CNV Del Wh3	deletion:a 600bp deletion
intergenic	ROP8	TGGT1_215775(dist=1823),TGGT1_275310(dist=2699)	TGGT1_chrX	7049001	7049300	CNV Del Wh3	deletion:a 300bp deletion
downstream	ROP4	TGGT1_295125	TGGT1_chrIa	1394426	1394534	SV Del Wh3	DEL:a 121bp deletion
exonic	ROP4	TGGT1_295125	TGGT1_chrIa	1395291	1395390	SV Insersion Wh6	INS:a -149bp insersion
intergenic	ROP8	TGGT1_215775(dist=2112),TGGT1_275310(dist=2633)	TGGT1_chrX	7049290	7049366	SV Insersion Wh6	INS:a -145bp insersion
exonic	ROP16	TGGT1_262730	TGGT1_chrVIIb	1029493	1029557	SV Insersion Wh6	INS:a -144bp insersion
upstream;downstream	ROP18	TGGT1_205250;TGGT1_205240	TGGT1_chrVIIa	1428659	1428676	SV Insersion Wh6	INS:a -152bp insersion
downstream	GRA15	TGGT1_275470	TGGT1_chrX	7175056	7175092	SV Insersion Wh6	INS:a -160bp insersion
intronic	AMA1	TGGT1_255260	TGGT1_chrVIIb	4856805	4856871	SV Insersion Wh6	INS:a -150bp insersion
intergenic	M2AP	TGGT1_214940(dist=1966),TGGT1_214950(dist=2022)	TGGT1_chrX	6498962	6499011	SV Insersion Wh6	INS:a -161bp insersion
downstream	MIC8	TGGT1_245490	TGGT1_chrXII	2245168	2245245	SV Insersion Wh6	INS:a -141bp insersion
intergenic	RON2	TGGT1_300110(dist=1955),TGGT1_300100(dist=1245)	TGGT1_chrXII	174274	174315	SV Insersion Wh6	INS:a -139bp insersion
exonic	RON5	TGGT1_311470	TGGT1_chrXI	2062781	2062831	SV Insersion Wh6	INS:a -151bp insersion
intergenic	RON5	TGGT1_311470(dist=2946),TGGT1_311480(dist=1834)	TGGT1_chrXI	2069956	2069971	SV Insersion Wh6	INS:a -169bp insersion
intronic	RON5	TGGT1_311470	TGGT1_chrXI	2054604	2054620	SV Insersion Wh6	INS:a -144bp insersion
intronic	RON5	TGGT1_311470	TGGT1_chrXI	2063766	2063850	SV Insersion Wh6	INS:a -173bp insersion
